# Supplementary material for: Effects of Arthrocen, an avocado/soy unsaponifiables agent, on inflammatory mediators and gene expression in human chondrocytes
Source: FEBS Open Bio. 2017 Jan 9;7(2):187–94. doi: 10.1002/2211-5463.12176 (PMC5292663; doi:10.1002/2211-5463.12176)
Supplement: Supplementary file 2 — Table S1. Protein concentrations of all 40 cytokines/chemokines analyzed by protein array. [file FEB4-7-187-s002.xls]

## Sheet: Protein Array-All Raw Data
	Arthrocen	LPS
Samples 1-3	-	-
Samples 4-6	+	-
Samples 7-9	-	+
Samples 10-12	+	+
(-) Indicates Absence of Compound
(+) Indicates Presence of Compound
(pg/ml)	Sample 1	Sample 2	Sample 3	Sample 4	Sample 5	Sample 6	Sample 7	Sample 8	Sample 9	Sample 10	Sample 11	Sample 12
BLC	0	0	0	0	0	0	0	0	0	0	0	0
Eotaxin	0	0	7.8	0	0	0	9.7	0.1	6.6	0	0	0
Eotaxin-2	0	0	0	0	0	0	0	0	0	0	0	0
G-CSF	0	0	0	0	0	0	2.7	1.5	1.2	0	0	0
GM-CSF	0	0	1.1	0	0	0	0	0	0	0	0	0
I-309	0	0	0	0	0	0	0	0	0	0	0	0
ICAM-1	0	0	0	0	0	0	0	0	0	0	0	0
IFNg	0.2	0	0.2	0.6	0.4	0	0	0	0	0	0	0
IL-1a	0	0	0	0	0	0	0	0	0	0	0	0
IL-1b	0	0	0	0	0	0	0	0	0	0	0	0
IL-1ra	27.3	6.1	25.2	17.8	12.8	5.3	3.3	0	0	0	20.4	13.4
IL-2	1.4	3	0.3	0	0	0.9	0	0	0	0.7	0	0
IL-4	0	0	0	0	0	0	0	0	0	0	0	0
IL-5	0	0	5.7	0	7.8	0	10.5	0	0	0	0	7.4
IL-6	3118.9	3509.2	3025	2366.1	2837.4	2817.7	3224.4	2318.6	2553.6	2697.3	2477.3	2538.9
IL-6R	0	0	0	0	0	0	0	0	0	0	0	0
IL-7	0	1.5	0	0	0	0	2.5	0	0	0	0	0
IL-8	8	8	3.1	12.7	5.2	5.6	59.8	107.6	49.5	83.3	58.7	58.1
IL-10	0.3	0	0.1	0	0.6	0	1.6	0	0	0	0	2.2
IL-11	0	0	0	0	0	0	0	7.3	10.3	0	0	0
IL-12p40	0	0	0	0	0	0	0	0	0	0	0	0
IL-12p70	0.1	0.1	0.6	0	0.3	0.1	0	0.3	0	0.4	0	0.5
IL-13	0.3	0	0	0.5	0.4	0	0.3	0	0	0.1	0	0
IL-15	10.5	0	9	2.4	12.9	0	0	0	0	0	1.5	0
IL-16	0	0	0	0	0	0	0	0	0	0	0	111.3
IL-17	0	0	0	0	0	0	0	0	0	0	0	0
MCP-1	522.4	354.8	508.2	480.2	439.9	413.9	410.8	420.8	404.8	415	493.4	422.8
MCSF	6.2	0	10.9	2.8	2	1.1	5.7	3.9	0	4.5	3.1	6.5
MIG	0	42	139.6	0	41.8	22.8	0	0	0	0	0	0
MIP-1a	0	0	0	0	0	0	0	0	0	0	0	0
MIP-1b	0	0	0	0	0	0	0	0	0	0	0	0
MIP-1d	0	0	0	0	0	0	0	0	0	0	0	0
PDGF-BB	0	0	0	0	0	0	0	0	0	0	0	0
RANTES	30.2	9.8	24.7	6.2	6.5	6.4	656	479.5	541.3	84.6	86.7	117.9
TIMP-1	5643.8	4856.9	5580.5	5557	5510.4	5472	4356.6	5273	5092.2	5554.6	5302.7	4427.2
TIMP-2	15758.4	15403.4	16182.4	16969.8	14954.2	16895.2	14917.7	14579.7	14691.4	15782.9	17138.8	11314.1
TNFa	11.9	0	5.8	0	0	0	0	0	6.3	0	0	75.6
TNFb	18.9	0	0	2.2	0	32.3	0	6.5	0	10.4	3.5	0
TNF RI	1371.3	1087.4	1468.6	1844.8	1511	1843.5	1627.1	1371	1189.5	1446.6	1343.2	805.5
TNF RII	3.8	0	1.2	20.5	4.8	19.8	1.7	2	3.2	24.4	4.5	28.2
