# Supplementary material for: Effects of Arthrocen, an avocado/soy unsaponifiables agent, on inflammatory mediators and gene expression in human chondrocytes
Source: FEBS Open Bio. 2017 Jan 9;7(2):187–94. doi: 10.1002/2211-5463.12176 (PMC5292663; doi:10.1002/2211-5463.12176)
Supplement: Supplementary file 3 — Table S2. Differentially expressed mRNA transcripts as per cuffdiff analyses of RNA‐Sequencing data. [file FEB4-7-187-s003.xls]

## Sheet: Sample Labels
	Arthrocen	LPS
HC1	-	-
HC2	+	-
HC3	-	+
HC4	+	+
(-) Indicates Absence of Compound
(+) Indicates Presence of Compound

## Sheet: HC1_HC2_cds_exp_down
test_id	gene_id	gene	locus	sample_1	sample_2	status	value_1	value_2	log2(fold_change)	test_stat	p_value	q_value	significant
P25483	XLOC_019463	GHR	chr5:42423876-42721980	HC1	HC2	OK	1.3943	0.0838999	-4.05472	-1.61797	0.0003	0.00503002	yes
P6402	XLOC_004607	LYVE1	chr11:10562782-10715535	HC1	HC2	OK	1.73469	0.150315	-3.52862	-4.16357	0.0001	0.00188401	yes
P16062	XLOC_012194	CILP2	chr19:19649073-19657468	HC1	HC2	OK	24.2459	2.57397	-3.23568	-12.2917	5e-05	0.00100987	yes
P31572	XLOC_025416	CA9	chr9:35673914-35681154	HC1	HC2	OK	3.31472	0.360846	-3.19943	-3.82191	5e-05	0.00100987	yes
P21392	XLOC_016343	S100B	chr21:48018530-48025035	HC1	HC2	OK	2.32761	0.266363	-3.12738	-2.49597	0.00485	0.0493341	yes
P14480	XLOC_010987	STAC2	chr17:37366788-37382040	HC1	HC2	OK	2.56645	0.299385	-3.0997	-6.31696	5e-05	0.00100987	yes
P8476	XLOC_006092	COL2A1	chr12:48366747-48398285	HC1	HC2	OK	6.67638	0.781071	-3.09554	-4.26502	5e-05	0.00100987	yes
P31046	XLOC_024967	SFRP1	chr8:41119475-41166990	HC1	HC2	OK	4.43067	0.597334	-2.89092	-8.40697	5e-05	0.00100987	yes
P24757	XLOC_018912	CYTL1	chr4:5016313-5021197	HC1	HC2	OK	9.2179	1.25646	-2.87507	-5.33597	5e-05	0.00100987	yes
P3136	XLOC_002127	CRABP2	chr1:156669399-156675608	HC1	HC2	OK	2.98267	0.406904	-2.87384	-3.10071	0.0005	0.00771861	yes
P9016	XLOC_006474	HPD	chr12:122277432-122326517	HC1	HC2	OK	6.09043	0.832798	-2.87051	-4.84274	5e-05	0.00100987	yes
P27287	XLOC_020804	SCUBE3	chr6:35181838-35220856	HC1	HC2	OK	1.41616	0.198108	-2.83763	-3.53306	5e-05	0.00100987	yes
P26855	XLOC_020435	SLIT3	chr5:168088737-168728133	HC1	HC2	OK	1.23699	0.176397	-2.80994	-5.82766	5e-05	0.00100987	yes
P2718	XLOC_001870	COL11A1	chr1:103342022-103574054	HC1	HC2	OK	22.7964	3.25552	-2.80785	-6.76233	5e-05	0.00100987	yes
P23975	XLOC_018270	MASP1	chr3:186933872-187009810	HC1	HC2	OK	3.56683	0.512034	-2.80033	-4.79045	5e-05	0.00100987	yes
P3420	XLOC_002338	LMOD1	chr1:201865583-201915716	HC1	HC2	OK	2.81362	0.42476	-2.72771	-7.07938	5e-05	0.00100987	yes
P32861	XLOC_026448	SHROOM2	chrX:9754495-9917481	HC1	HC2	OK	4.46715	0.6769	-2.72234	-9.39313	5e-05	0.00100987	yes
P10072	XLOC_007441	SERPINA5	chr14:95047705-95059457	HC1	HC2	OK	1.18918	0.183412	-2.69681	-3.53667	0.00145	0.0184267	yes
P6803	XLOC_004895	CD248	chr11:66081957-66084515	HC1	HC2	OK	27.8496	4.30215	-2.69453	-10.6905	5e-05	0.00100987	yes
P5803	XLOC_004153	CARNS1	chr11:67183148-67193078	HC1	HC2	OK	1.34501	0.208914	-2.68664	-3.43169	0.00135	0.0174889	yes
P24805	XLOC_018946	FGFBP2	chr4:15961862-15964859	HC1	HC2	OK	2.14992	0.341294	-2.65519	-2.67317	0.00135	0.0174889	yes
P29088	XLOC_023355	ELN	chr7:73442118-73484236	HC1	HC2	OK	58.8375	9.84805	-2.57883	-2.06749	0.00235	0.0275418	yes
P27521	XLOC_020970	MRAP2	chr6:84743419-84800605	HC1	HC2	OK	3.61084	0.605149	-2.57697	-5.82495	5e-05	0.00100987	yes
P29911	XLOC_023987	FGL2	chr7:76751933-76924521	HC1	HC2	OK	2.34767	0.402272	-2.54499	-5.09923	5e-05	0.00100987	yes
P16970	XLOC_012919	OLFM2	chr19:9964393-10047228	HC1	HC2	OK	6.84646	1.19442	-2.51905	-2.19678	0.0016	0.0199708	yes
P21698	XLOC_016552	MCHR1	chr22:41075181-41078818	HC1	HC2	OK	1.52131	0.265467	-2.51871	-3.31907	0.0001	0.00188401	yes
P6968	XLOC_005011	SYTL2	chr11:85405264-85522202	HC1	HC2	OK	1.98311	0.350871	-2.49875	-1.92722	0.0048	0.0489677	yes
P19772	XLOC_015008	FRZB	chr2:183698004-183731498	HC1	HC2	OK	5.00558	0.926635	-2.43347	-6.90208	5e-05	0.00100987	yes
P5323	XLOC_003834	SAA1	chr11:18287807-18291523	HC1	HC2	OK	18.2028	3.38099	-2.42864	-4.46065	5e-05	0.00100987	yes
P32444	XLOC_026079	OGN	chr9:95059550-95432547	HC1	HC2	OK	37.9371	7.0829	-2.4212	-4.78733	5e-05	0.00100987	yes
P27714	XLOC_021128	UTRN	chr6:144612872-145174170	HC1	HC2	OK	2.12942	0.402654	-2.40285	-2.33076	0.00135	0.0174889	yes
P3971	XLOC_002854	TSPAN15	chr10:71211225-71267423	HC1	HC2	OK	2.52188	0.479757	-2.39412	-3.45333	5e-05	0.00100987	yes
P5870	XLOC_004206	P2RY6	chr11:72975549-73009670	HC1	HC2	OK	4.01005	0.764511	-2.39101	-4.62231	5e-05	0.00100987	yes
P22097	XLOC_016866	SCUBE1	chr22:43599228-43739394	HC1	HC2	OK	6.15206	1.18733	-2.37334	-7.73702	5e-05	0.00100987	yes
P7599	XLOC_005472	METTL7A	chr12:51318533-51326300	HC1	HC2	OK	11.014	2.13469	-2.36725	-9.02948	5e-05	0.00100987	yes
P31308	XLOC_025172	ENPP2	chr8:120569316-120651106	HC1	HC2	OK	9.04143	1.78396	-2.34147	-3.1514	5e-05	0.00100987	yes
P33600	XLOC_026999	GPM6B	chrX:13789061-13956831	HC1	HC2	OK	5.55721	1.1001	-2.33672	-3.22328	5e-05	0.00100987	yes
P30405	XLOC_024423	PDGFRL	chr8:17433941-17500642	HC1	HC2	OK	18.4376	3.71649	-2.31064	-8.52106	5e-05	0.00100987	yes
P13444	XLOC_010256	CCL8	chr17:32646065-32648421	HC1	HC2	OK	2.54889	0.515333	-2.30629	-2.96698	0.0002	0.00353965	yes
P7629	XLOC_005482	NR4A1	chr12:52416615-52453291	HC1	HC2	OK	73.0359	15.2056	-2.26401	-5.12537	5e-05	0.00100987	yes
P18681	XLOC_014188	COL3A1	chr2:189839077-189877472	HC1	HC2	OK	961.214	200.449	-2.26162	-11.065	5e-05	0.00100987	yes
P1692	XLOC_001138	HSD11B1	chr1:209859524-209908295	HC1	HC2	OK	2.58522	0.543603	-2.24966	-3.24573	5e-05	0.00100987	yes
P28114	XLOC_021432	HLA-DMA	chr6:32916390-32920899	HC1	HC2	OK	7.43271	1.57288	-2.24048	-5.20268	5e-05	0.00100987	yes
P8475	XLOC_006092	COL2A1	chr12:48366747-48398285	HC1	HC2	OK	4.21436	0.892058	-2.2401	-3.41729	5e-05	0.00100987	yes
P4091	XLOC_002926	SNCG	chr10:88718287-88723017	HC1	HC2	OK	14.549	3.13318	-2.21522	-5.79438	5e-05	0.00100987	yes
P14738	XLOC_011184	COL1A1	chr17:48261456-48279000	HC1	HC2	OK	1693.64	370.776	-2.19151	-10.4475	5e-05	0.00100987	yes
P16144	XLOC_012260	FXYD1	chr19:35629692-35633959	HC1	HC2	OK	2.22896	0.491718	-2.18047	-1.38821	0.00225	0.0265697	yes
P17535	XLOC_013306	PTGIR	chr19:47123724-47128354	HC1	HC2	OK	15.2498	3.47758	-2.13264	-6.5743	5e-05	0.00100987	yes
P21497	XLOC_016430	SUSD2	chr22:24577443-24585074	HC1	HC2	OK	9.51365	2.19532	-2.11557	-7.80722	5e-05	0.00100987	yes
P26805	XLOC_020391	SPARC	chr5:151040656-151067468	HC1	HC2	OK	1620.52	377.12	-2.10336	-9.9706	5e-05	0.00100987	yes
P32445	XLOC_026080	OMD	chr9:95059550-95432547	HC1	HC2	OK	28.3255	6.6323	-2.09452	-4.1564	5e-05	0.00100987	yes
P977	XLOC_000676	OLFML3	chr1:114522012-114524876	HC1	HC2	OK	50.9667	11.9727	-2.08981	-8.99099	5e-05	0.00100987	yes
P22544	XLOC_017192	RPP14	chr3:58291971-58306004	HC1	HC2	OK	2.47473	0.582	-2.08818	-3.14687	5e-05	0.00100987	yes
P34062	XLOC_027341	APLN	chrX:128779235-128788933	HC1	HC2	OK	18.4869	4.36778	-2.08153	-8.69206	5e-05	0.00100987	yes
P4639	XLOC_003321	GDF10	chr10:48425787-48439138	HC1	HC2	OK	8.42017	2.03235	-2.0507	-6.36952	5e-05	0.00100987	yes
P14315	XLOC_010878	ALDH3A1	chr17:19641297-19651746	HC1	HC2	OK	11.0321	2.69016	-2.03594	-6.55477	5e-05	0.00100987	yes
P18461	XLOC_014013	INHBB	chr2:121103718-121109383	HC1	HC2	OK	6.987	1.71506	-2.02641	-6.74079	5e-05	0.00100987	yes
P23900	XLOC_018215	TNFSF10	chr3:172223297-172241297	HC1	HC2	OK	4.79696	1.18542	-2.01672	-2.77396	0.0017	0.0209209	yes
P29185	XLOC_023427	COL1A2	chr7:94023872-94060544	HC1	HC2	OK	3029.85	748.977	-2.01625	-8.50543	5e-05	0.00100987	yes
P16910	XLOC_012871	C3	chr19:6677845-6720693	HC1	HC2	OK	1.99597	0.497326	-2.00483	-5.43699	5e-05	0.00100987	yes
P8266	XLOC_005951	A2M	chr12:9217772-9268558	HC1	HC2	OK	7.07947	1.78071	-1.99119	-7.38578	5e-05	0.00100987	yes
P18989	XLOC_014384	RAMP1	chr2:238768186-238820759	HC1	HC2	OK	9.03945	2.27897	-1.98785	-4.40179	5e-05	0.00100987	yes
P29945	XLOC_024009	STEAP4	chr7:87905743-87936228	HC1	HC2	OK	108.057	27.6546	-1.9662	-4.48472	5e-05	0.00100987	yes
P6912	XLOC_004970	CHRDL2	chr11:74407472-74442430	HC1	HC2	OK	11.7625	3.03027	-1.95667	-4.49515	5e-05	0.00100987	yes
P31578	XLOC_025423	HRCT1	chr9:35906188-35907138	HC1	HC2	OK	7.17835	1.85998	-1.94837	-4.59245	5e-05	0.00100987	yes
P8887	XLOC_006389	TMEM119	chr12:108983621-108991894	HC1	HC2	OK	54.6194	14.1739	-1.94618	-8.98017	5e-05	0.00100987	yes
P7832	XLOC_005627	LGR5	chr12:71833549-71980088	HC1	HC2	OK	18.3781	4.84116	-1.92457	-2.70548	0.0001	0.00188401	yes
P9277	XLOC_006792	ITGBL1	chr13:102104943-103054124	HC1	HC2	OK	17.4805	4.62459	-1.91835	-2.5373	0.0008	0.0114308	yes
P1742	XLOC_001164	KCNK2	chr1:215178884-215410436	HC1	HC2	OK	7.02663	1.85944	-1.91796	-2.65402	0.00025	0.00428392	yes
P20154	XLOC_015358	ISM1	chr20:13200803-13281300	HC1	HC2	OK	20.392	5.39858	-1.91735	-3.58698	5e-05	0.00100987	yes
P30766	XLOC_024698	COL14A1	chr8:121137277-121385063	HC1	HC2	OK	41.6747	11.0554	-1.91441	-7.66626	5e-05	0.00100987	yes
P17081	XLOC_012992	ASF1B	chr19:14230320-14247440	HC1	HC2	OK	1.66455	0.441695	-1.91401	-2.85118	0.00105	0.0143309	yes
P21017	XLOC_016034	JAM2	chr21:27011593-27089874	HC1	HC2	OK	5.46493	1.45202	-1.91214	-3.12458	5e-05	0.00100987	yes
P32422	XLOC_026055	GAS1	chr9:89559276-89562104	HC1	HC2	OK	32.73	8.77791	-1.89867	-8.00165	5e-05	0.00100987	yes
P17916	XLOC_013608	RRM2	chr2:10262694-10271546	HC1	HC2	OK	2.22541	0.601898	-1.88648	-4.89687	5e-05	0.00100987	yes
P16973	XLOC_012920	COL5A3	chr19:10070235-10121147	HC1	HC2	OK	10.4191	2.82372	-1.88355	-4.7044	5e-05	0.00100987	yes
P19950	XLOC_015141	SCG2	chr2:224461657-224467217	HC1	HC2	OK	14.9412	4.05693	-1.88083	-7.44323	5e-05	0.00100987	yes
P2691	XLOC_001846	F3	chr1:94994731-95007413	HC1	HC2	OK	8.71765	2.37306	-1.87719	-2.61341	0.00075	0.0108045	yes
P22429	XLOC_017107	PTH1R	chr3:46919235-46945289	HC1	HC2	OK	1.95924	0.533724	-1.87613	-2.8658	5e-05	0.00100987	yes
P33569	XLOC_026979	MXRA5	chrX:3222154-3264709	HC1	HC2	OK	57.0381	15.8868	-1.8441	-6.80411	5e-05	0.00100987	yes
P11648	XLOC_008839	HAPLN3	chr15:89420515-89438857	HC1	HC2	OK	52.6139	14.7485	-1.83488	-6.6129	5e-05	0.00100987	yes
P20319	XLOC_015481	LBP	chr20:36974813-37005653	HC1	HC2	OK	1.92937	0.541559	-1.83294	-2.91544	0.0001	0.00188401	yes
P18355	XLOC_013955	C2orf40	chr2:106682112-106694609	HC1	HC2	OK	129.973	36.6673	-1.82565	-7.64305	5e-05	0.00100987	yes
P30217	XLOC_024210	PTN	chr7:136912091-137028546	HC1	HC2	OK	7.85938	2.22275	-1.82207	-5.51539	5e-05	0.00100987	yes
P22408	XLOC_017092	CLEC3B	chr3:45067758-45077565	HC1	HC2	OK	116.321	33.4661	-1.79734	-7.65514	5e-05	0.00100987	yes
P31846	XLOC_025644	GSN	chr9:124030379-124095120	HC1	HC2	OK	33.9605	9.80604	-1.79212	-2.43654	0.00025	0.00428392	yes
P32446	XLOC_026081	ASPN	chr9:95059550-95432547	HC1	HC2	OK	18.406	5.3167	-1.79157	-2.54135	0.00015	0.00272704	yes
P18822	XLOC_014282	IGFBP2	chr2:217498126-217529158	HC1	HC2	OK	92.3175	26.8341	-1.78254	-8.1009	5e-05	0.00100987	yes
P4020	XLOC_002880	PLAU	chr10:75669726-75682535	HC1	HC2	OK	22.9811	6.68624	-1.78118	-7.26946	5e-05	0.00100987	yes
P25861	XLOC_019722	KIF20A	chr5:137514416-137549032	HC1	HC2	OK	3.78193	1.10384	-1.77659	-3.02502	5e-05	0.00100987	yes
P25683	XLOC_019584	VCAN	chr5:82767492-82878122	HC1	HC2	OK	23.2533	6.78946	-1.77607	-6.03892	5e-05	0.00100987	yes
P13143	XLOC_010012	SERPINF1	chr17:1665258-1680859	HC1	HC2	OK	20.7285	6.06957	-1.77195	-6.67904	5e-05	0.00100987	yes
P18400	XLOC_013979	FBLN7	chr2:112895961-112946095	HC1	HC2	OK	30.6375	9.04224	-1.76055	-2.73149	5e-05	0.00100987	yes
P10395	XLOC_007776	DLGAP5	chr14:55614833-55658396	HC1	HC2	OK	1.1195	0.333803	-1.74578	-2.39751	0.00115	0.0154847	yes
P11461	XLOC_008696	CILP	chr15:65488336-65503840	HC1	HC2	OK	2.27784	0.680646	-1.74269	-5.09483	5e-05	0.00100987	yes
P1740	XLOC_001164	KCNK2	chr1:215178884-215410436	HC1	HC2	OK	15.9255	4.76584	-1.74054	-2.56124	5e-05	0.00100987	yes
P15349	XLOC_011691	COLEC12	chr18:318178-500729	HC1	HC2	OK	23.6379	7.10894	-1.73339	-7.47943	5e-05	0.00100987	yes
P28935	XLOC_023245	ANLN	chr7:36363758-36493401	HC1	HC2	OK	3.79415	1.14187	-1.73238	-3.0034	5e-05	0.00100987	yes
P29932	XLOC_024002	KIAA1324L	chr7:86506221-86689014	HC1	HC2	OK	1.40622	0.425991	-1.72292	-2.08956	0.0012	0.0159738	yes
P2945	XLOC_002024	SELENBP1	chr1:151336777-151345210	HC1	HC2	OK	29.9026	9.09884	-1.71652	-4.85567	5e-05	0.00100987	yes
P29423	XLOC_023588	MEST	chr7:130126015-130372268	HC1	HC2	OK	25.8372	7.86542	-1.71586	-2.28736	0.0012	0.0159738	yes
P32044	XLOC_025764	COL5A1	chr9:137533650-137764464	HC1	HC2	OK	140.625	43.056	-1.70757	-5.90172	5e-05	0.00100987	yes
P2717	XLOC_001870	COL11A1	chr1:103342022-103574054	HC1	HC2	OK	7.14991	2.22511	-1.68405	-2.02658	0.0014	0.0179705	yes
P10375	XLOC_007763	NID2	chr14:52456227-52535946	HC1	HC2	OK	16.4536	5.13214	-1.68077	-3.81359	5e-05	0.00100987	yes
P30984	XLOC_024916	CLU	chr8:27454433-27472328	HC1	HC2	OK	925.489	288.723	-1.68053	-5.5595	5e-05	0.00100987	yes
P22939	XLOC_017509	SERPINI1	chr3:167453431-167543357	HC1	HC2	OK	4.94041	1.54183	-1.67999	-4.61995	5e-05	0.00100987	yes
P2143	XLOC_001471	PLA2G2A	chr1:20301922-20306932	HC1	HC2	OK	90.3699	28.2793	-1.6761	-7.25168	5e-05	0.00100987	yes
P24009	XLOC_018303	APOD	chr3:195295572-195311076	HC1	HC2	OK	3.98583	1.24845	-1.67474	-3.12291	5e-05	0.00100987	yes
P2997	XLOC_002063	S100A4	chr1:153516089-153524245	HC1	HC2	OK	474.928	150.121	-1.66158	-7.42668	5e-05	0.00100987	yes
P14311	XLOC_010876	MFAP4	chr17:19240866-19290532	HC1	HC2	OK	34.8575	11.0445	-1.65814	-4.58929	5e-05	0.00100987	yes
P33797	XLOC_027137	PHF8	chrX:53963112-54071569	HC1	HC2	OK	2.26268	0.721381	-1.6492	-1.99352	0.0016	0.0199708	yes
P21887	XLOC_016708	GGT5	chr22:24615481-24641110	HC1	HC2	OK	5.97029	1.91053	-1.64383	-2.07965	0.00045	0.00706344	yes
P28738	XLOC_021869	THBS2	chr6:169613323-169654209	HC1	HC2	OK	140.951	45.4444	-1.63301	-8.00277	5e-05	0.00100987	yes
P5092	XLOC_003630	MKI67	chr10:129894924-129924468	HC1	HC2	OK	1.30271	0.42087	-1.63007	-4.16065	5e-05	0.00100987	yes
P20328	XLOC_015491	FAM83D	chr20:37554954-37581703	HC1	HC2	OK	2.79881	0.906995	-1.62565	-3.88023	5e-05	0.00100987	yes
P26545	XLOC_020226	NREP	chr5:110831731-111353003	HC1	HC2	OK	158.923	51.7094	-1.61983	-7.40358	5e-05	0.00100987	yes
P19502	XLOC_014807	MALL	chr2:110841446-110874143	HC1	HC2	OK	31.4305	10.2317	-1.61912	-7.27592	5e-05	0.00100987	yes
P6763	XLOC_004870	CDCA5	chr11:64844926-64851615	HC1	HC2	OK	1.68422	0.553574	-1.60523	-3.31223	5e-05	0.00100987	yes
P20521	XLOC_015621	COL9A3	chr20:61448413-61493115	HC1	HC2	OK	5.42422	1.78677	-1.60207	-2.95647	5e-05	0.00100987	yes
P3453	XLOC_002363	LRRN2	chr1:204586302-204654597	HC1	HC2	OK	1.84439	0.608297	-1.60029	-3.62076	5e-05	0.00100987	yes
P23111	XLOC_017662	PRRT3	chr3:9975523-9996471	HC1	HC2	OK	4.24187	1.4088	-1.59024	-2.88005	5e-05	0.00100987	yes
P6078	XLOC_004355	TAGLN	chr11:117049505-117103241	HC1	HC2	OK	1193.35	397.829	-1.58479	-6.87641	5e-05	0.00100987	yes
P9930	XLOC_007344	SMOC1	chr14:70346113-70499083	HC1	HC2	OK	47.0956	15.7517	-1.58009	-4.63637	5e-05	0.00100987	yes
P15904	XLOC_012069	CNN1	chr19:11649531-11661138	HC1	HC2	OK	1.38853	0.464665	-1.57929	-2.16533	0.00115	0.0154847	yes
P5174	XLOC_003717	LSP1	chr11:1874199-1913493	HC1	HC2	OK	80.4779	26.9547	-1.57806	-6.88024	5e-05	0.00100987	yes
P29258	XLOC_023471	PCOLCE	chr7:100183955-100205798	HC1	HC2	OK	1011.44	340.411	-1.57107	-7.89108	5e-05	0.00100987	yes
P18546	XLOC_014093	GALNT5	chr2:158114123-158170308	HC1	HC2	OK	9.01428	3.04622	-1.56519	-6.05255	5e-05	0.00100987	yes
P14986	XLOC_011359	TK1	chr17:76170159-76183285	HC1	HC2	OK	6.71543	2.27034	-1.56457	-4.39104	5e-05	0.00100987	yes
P2054	XLOC_001390	SLC2A5	chr1:9097004-9129887	HC1	HC2	OK	2.93711	0.99557	-1.5608	-3.87515	5e-05	0.00100987	yes
P30965	XLOC_024903	STC1	chr8:23699433-23712320	HC1	HC2	OK	6.57549	2.23469	-1.55702	-6.15352	5e-05	0.00100987	yes
P31832	XLOC_025625	RGS3	chr9:116207008-116360023	HC1	HC2	OK	128.035	43.6026	-1.55405	-4.21717	5e-05	0.00100987	yes
P20429	XLOC_015554	SNAI1	chr20:48599512-48605420	HC1	HC2	OK	18.4572	6.30566	-1.54946	-5.93684	5e-05	0.00100987	yes
P28377	XLOC_021604	COL12A1	chr6:75792730-75915823	HC1	HC2	OK	111.369	38.5788	-1.52946	-2.26489	0.00175	0.021386	yes
P26166	XLOC_019896	MSX2	chr5:174151574-174157902	HC1	HC2	OK	14.3101	4.96336	-1.52765	-6.00478	5e-05	0.00100987	yes
P21016	XLOC_016034	JAM2	chr21:27011593-27089874	HC1	HC2	OK	4.3423	1.50711	-1.52668	-4.7931	5e-05	0.00100987	yes
P9931	XLOC_007344	SMOC1	chr14:70346113-70499083	HC1	HC2	OK	41.0398	14.3169	-1.51931	-3.73543	5e-05	0.00100987	yes
P19415	XLOC_014721	ST3GAL5	chr2:86066270-86116157	HC1	HC2	OK	3.00291	1.04858	-1.51793	-3.69919	5e-05	0.00100987	yes
P33580	XLOC_026989	ANOS1	chrX:8496914-8700227	HC1	HC2	OK	3.37192	1.18052	-1.51415	-4.33863	5e-05	0.00100987	yes
P31831	XLOC_025625	RGS3	chr9:116207008-116360023	HC1	HC2	OK	68.1005	23.8825	-1.51171	-2.2222	0.00075	0.0108045	yes
P12844	XLOC_009758	SHCBP1	chr16:46614467-46655311	HC1	HC2	OK	1.2067	0.423663	-1.51007	-3.14903	5e-05	0.00100987	yes
P26566	XLOC_020239	CDO1	chr5:115140429-115152405	HC1	HC2	OK	4.48853	1.57882	-1.50739	-4.07027	5e-05	0.00100987	yes
P2039	XLOC_001379	PLEKHG5	chr1:6521185-6580121	HC1	HC2	OK	3.61769	1.27429	-1.50538	-2.28745	5e-05	0.00100987	yes
P12205	XLOC_009286	CX3CL1	chr16:57406372-57418960	HC1	HC2	OK	12.7318	4.51293	-1.4963	-3.71038	5e-05	0.00100987	yes
P8350	XLOC_006012	MGP	chr12:15034114-15038853	HC1	HC2	OK	92.3803	32.8698	-1.49082	-7.08907	5e-05	0.00100987	yes
P7142	XLOC_005125	SCN2B	chr11:118033518-118047337	HC1	HC2	OK	1.15776	0.412434	-1.48911	-3.92426	5e-05	0.00100987	yes
P21751	XLOC_016594	FBLN1	chr22:45898718-45997014	HC1	HC2	OK	260.881	93.0772	-1.48689	-6.01097	5e-05	0.00100987	yes
P5423	XLOC_003904	EXT2	chr11:44117098-44266980	HC1	HC2	OK	14.283	5.11094	-1.48263	-2.53659	5e-05	0.00100987	yes
P25849	XLOC_019716	TGFBI	chr5:135364582-135400259	HC1	HC2	OK	2092.27	748.765	-1.48248	-7.1534	5e-05	0.00100987	yes
P3286	XLOC_002223	DPT	chr1:168664694-168698442	HC1	HC2	OK	37.1556	13.3687	-1.47472	-6.4179	5e-05	0.00100987	yes
P13238	XLOC_010077	NLGN2	chr17:7308089-7323183	HC1	HC2	OK	4.81563	1.73477	-1.47298	-1.9247	0.00255	0.0294184	yes
P1390	XLOC_000936	RGS4	chr1:163038395-163046592	HC1	HC2	OK	1.25523	0.455622	-1.46204	-2.15283	0.00135	0.0174889	yes
P7018	XLOC_005049	ANGPTL5	chr11:101761404-101871796	HC1	HC2	OK	2.26134	0.82228	-1.45947	-2.16564	0.0014	0.0179705	yes
P15105	XLOC_011525	APCDD1	chr18:10454624-10488698	HC1	HC2	OK	1.71976	0.626194	-1.45753	-3.09695	5e-05	0.00100987	yes
P13243	XLOC_010081	FGF11	chr17:7341591-7348251	HC1	HC2	OK	1.89805	0.692921	-1.45376	-2.22271	0.00025	0.00428392	yes
P20816	XLOC_015875	SLPI	chr20:43880879-43883205	HC1	HC2	OK	9.44811	3.45481	-1.45142	-3.38256	5e-05	0.00100987	yes
P33236	XLOC_026731	SRPX2	chrX:99899162-99926368	HC1	HC2	OK	12.8675	4.70994	-1.44995	-3.81524	5e-05	0.00100987	yes
P10706	XLOC_008131	GREM1	chr15:33010148-33027952	HC1	HC2	OK	119.627	43.7952	-1.4497	-4.41511	5e-05	0.00100987	yes
P17071	XLOC_012986	PODNL1	chr19:14041919-14072256	HC1	HC2	OK	13.9776	5.12094	-1.44863	-2.67124	0.0003	0.00503002	yes
P10073	XLOC_007442	SERPINA3	chr14:95078713-95090390	HC1	HC2	OK	95.4467	35.0477	-1.44537	-6.80051	5e-05	0.00100987	yes
P29379	XLOC_023563	HILPDA	chr7:128095883-128099154	HC1	HC2	OK	16.4282	6.03424	-1.44493	-5.06345	5e-05	0.00100987	yes
P22477	XLOC_017143	SEMA3B	chr3:50304989-50314602	HC1	HC2	OK	6.35584	2.34231	-1.44015	-2.19534	0.0013	0.0169666	yes
P29425	XLOC_023588	MEST	chr7:130126015-130372268	HC1	HC2	OK	139.537	51.5942	-1.43537	-6.24142	5e-05	0.00100987	yes
P14281	XLOC_010851	RASD1	chr17:17397752-17399709	HC1	HC2	OK	27.8799	10.3141	-1.43461	-5.51936	5e-05	0.00100987	yes
P19898	XLOC_015101	IGFBP5	chr2:217536827-217560272	HC1	HC2	OK	166.504	61.8275	-1.42924	-7.21153	5e-05	0.00100987	yes
P27274	XLOC_020790	KIFC1	chr6:33359312-33377699	HC1	HC2	OK	2.25078	0.835867	-1.42908	-3.61337	5e-05	0.00100987	yes
P21756	XLOC_016603	GTSE1	chr22:46692637-46726707	HC1	HC2	OK	1.48839	0.553197	-1.42789	-3.02461	5e-05	0.00100987	yes
P10613	XLOC_007923	SERPINA1	chr14:94843083-94857029	HC1	HC2	OK	6.02691	2.2403	-1.42773	-5.21095	5e-05	0.00100987	yes
P31307	XLOC_025172	ENPP2	chr8:120569316-120651106	HC1	HC2	OK	10.6169	3.95642	-1.42409	-2.19231	0.001	0.0137153	yes
P19241	XLOC_014580	SIX2	chr2:45232197-45236759	HC1	HC2	OK	94.8553	35.4846	-1.41854	-5.97742	5e-05	0.00100987	yes
P5758	XLOC_004126	CST6	chr11:65779461-65780976	HC1	HC2	OK	16.3087	6.13537	-1.41042	-3.41751	5e-05	0.00100987	yes
P9278	XLOC_006792	ITGBL1	chr13:102104943-103054124	HC1	HC2	OK	75.419	28.5285	-1.40253	-4.55527	5e-05	0.00100987	yes
P9088	XLOC_006586	TNFRSF19	chr13:24144508-24250244	HC1	HC2	OK	1.22717	0.465254	-1.39925	-3.34506	5e-05	0.00100987	yes
P19887	XLOC_015095	FN1	chr2:216224276-216300816	HC1	HC2	OK	227.732	86.4669	-1.39712	-1.73787	0.0034	0.0369154	yes
P27591	XLOC_021031	WISP3	chr6:112375277-112390887	HC1	HC2	OK	14.3709	5.47051	-1.39341	-2.4511	0.0001	0.00188401	yes
P23782	XLOC_018126	PCOLCE2	chr3:142536701-142608045	HC1	HC2	OK	51.2281	19.538	-1.39065	-6.34383	5e-05	0.00100987	yes
P7061	XLOC_005081	KDELC2	chr11:108342832-108369159	HC1	HC2	OK	4.51989	1.7301	-1.38543	-1.96502	0.00125	0.0164673	yes
P8492	XLOC_006107	FKBP11	chr12:49315741-49319330	HC1	HC2	OK	45.2877	17.3622	-1.38317	-4.64326	5e-05	0.00100987	yes
P20280	XLOC_015456	PROCR	chr20:33759739-33765165	HC1	HC2	OK	42.2175	16.2153	-1.38049	-5.88697	5e-05	0.00100987	yes
P25328	XLOC_019303	SCRG1	chr4:174309298-174320617	HC1	HC2	OK	261.908	100.607	-1.38033	-6.66298	5e-05	0.00100987	yes
P19780	XLOC_015018	COL5A2	chr2:189896640-190044605	HC1	HC2	OK	100.972	38.8078	-1.37954	-6.96594	5e-05	0.00100987	yes
P13442	XLOC_010254	CCL7	chr17:32597234-32599261	HC1	HC2	OK	8.15985	3.14302	-1.37639	-3.41525	5e-05	0.00100987	yes
P15062	XLOC_011421	SECTM1	chr17:80278899-80291921	HC1	HC2	OK	4.32351	1.66707	-1.37489	-3.99876	5e-05	0.00100987	yes
P10408	XLOC_007785	C14orf37	chr14:58470807-58618847	HC1	HC2	OK	2.206	0.851157	-1.37394	-3.85502	5e-05	0.00100987	yes
P24146	XLOC_018432	CPZ	chr4:8594386-8621488	HC1	HC2	OK	14.6471	5.67801	-1.36716	-2.75207	5e-05	0.00100987	yes
P6536	XLOC_004700	CHST1	chr11:45669238-45687206	HC1	HC2	OK	1.26771	0.491791	-1.36611	-3.06526	5e-05	0.00100987	yes
P11002	XLOC_008325	ISLR	chr15:74466086-74469212	HC1	HC2	OK	479.637	186.796	-1.36048	-6.85091	5e-05	0.00100987	yes
P22623	XLOC_017264	COL8A1	chr3:99273152-99897476	HC1	HC2	OK	150.015	58.4771	-1.35916	-2.07938	0.00275	0.0310111	yes
P24353	XLOC_018606	CXCL6	chr4:74702272-74704477	HC1	HC2	OK	11.0074	4.3074	-1.35358	-4.93138	5e-05	0.00100987	yes
P26486	XLOC_020176	HAPLN1	chr5:82933891-83016896	HC1	HC2	OK	31.3844	12.3332	-1.3475	-3.7253	5e-05	0.00100987	yes
P31016	XLOC_024945	RNF122	chr8:33405271-33424646	HC1	HC2	OK	2.73896	1.07714	-1.34643	-3.14033	5e-05	0.00100987	yes
P27899	XLOC_021260	NEDD9	chr6:11183530-11382581	HC1	HC2	OK	2.55184	1.00488	-1.34451	-2.38274	0.00095	0.0131583	yes
P32045	XLOC_025764	COL5A1	chr9:137533650-137764464	HC1	HC2	OK	114.799	45.3067	-1.34132	-4.39576	5e-05	0.00100987	yes
P28298	XLOC_021537	RCAN2	chr6:46188466-46501217	HC1	HC2	OK	4.29497	1.69512	-1.34126	-3.65533	5e-05	0.00100987	yes
P4608	XLOC_003299	CXCL12	chr10:44865600-44880545	HC1	HC2	OK	23.531	9.29858	-1.33948	-4.40927	5e-05	0.00100987	yes
P709	XLOC_000493	PDE4B	chr1:66258192-66840262	HC1	HC2	OK	5.90722	2.3392	-1.33646	-1.75484	0.00315	0.0346574	yes
P33699	XLOC_027066	MAOB	chrX:43625856-43741721	HC1	HC2	OK	3.09975	1.22875	-1.33496	-4.04294	5e-05	0.00100987	yes
P32189	XLOC_025862	HACD4	chr9:21003878-21031635	HC1	HC2	OK	9.36999	3.71829	-1.33341	-3.90686	5e-05	0.00100987	yes
P4142	XLOC_002969	CEP55	chr10:95256368-95288849	HC1	HC2	OK	2.21699	0.881266	-1.33095	-2.86824	5e-05	0.00100987	yes
P27665	XLOC_021086	ENPP1	chr6:132129155-132216295	HC1	HC2	OK	3.73422	1.49715	-1.31858	-5.30925	5e-05	0.00100987	yes
P1071	XLOC_000760	ECM1	chr1:150480486-150486422	HC1	HC2	OK	145.049	58.2888	-1.31525	-6.35304	5e-05	0.00100987	yes
P24181	XLOC_018465	BST1	chr4:15683351-15740089	HC1	HC2	OK	16.4215	6.62445	-1.30971	-2.98926	5e-05	0.00100987	yes
P12436	XLOC_009423	CRISPLD2	chr16:84853586-84943116	HC1	HC2	OK	8.74081	3.55285	-1.29879	-5.43433	5e-05	0.00100987	yes
P7170	XLOC_005147	THY1	chr11:119252487-119369944	HC1	HC2	OK	955.81	388.534	-1.29868	-6.48701	5e-05	0.00100987	yes
P26584	XLOC_020258	FBN2	chr5:127593600-127873735	HC1	HC2	OK	3.9251	1.59653	-1.29779	-5.40152	5e-05	0.00100987	yes
P11669	XLOC_008854	IDH2	chr15:90626452-90645786	HC1	HC2	OK	14.0471	5.71653	-1.29706	-3.1398	5e-05	0.00100987	yes
P580	XLOC_000400	NASP	chr1:46049659-46084578	HC1	HC2	OK	4.56512	1.86076	-1.29476	-1.96237	0.0031	0.0341878	yes
P7030	XLOC_005059	MMP13	chr11:102813720-102826463	HC1	HC2	OK	40.0983	16.383	-1.29135	-6.12177	5e-05	0.00100987	yes
P14515	XLOC_011001	TOP2A	chr17:38544772-38574202	HC1	HC2	OK	3.40253	1.39684	-1.28443	-4.93374	5e-05	0.00100987	yes
P31105	XLOC_025001	PENK	chr8:57353512-57472382	HC1	HC2	OK	350.1	143.94	-1.28229	-5.49509	5e-05	0.00100987	yes
P23019	XLOC_017572	EPHB3	chr3:184279586-184300196	HC1	HC2	OK	4.06221	1.67031	-1.28215	-4.45186	5e-05	0.00100987	yes
P3624	XLOC_002525	GREM2	chr1:240640408-240912217	HC1	HC2	OK	3.80575	1.56702	-1.28016	-4.61299	5e-05	0.00100987	yes
P20098	XLOC_015324	ATRN	chr20:3451664-3631769	HC1	HC2	OK	4.50281	1.85808	-1.27701	-1.83261	0.00435	0.0454351	yes
P28376	XLOC_021604	COL12A1	chr6:75792730-75915823	HC1	HC2	OK	285.246	117.797	-1.2759	-3.80817	5e-05	0.00100987	yes
P8872	XLOC_006371	GLT8D2	chr12:104382724-104457905	HC1	HC2	OK	29.6553	12.262	-1.2741	-3.93208	5e-05	0.00100987	yes
P3697	XLOC_002652	AKR1C1	chr10:5005453-5020158	HC1	HC2	OK	29.0066	12.0971	-1.26172	-5.06554	5e-05	0.00100987	yes
P3069	XLOC_002095	MUC1	chr1:155158299-155162706	HC1	HC2	OK	15.8308	6.60853	-1.26033	-2.31005	0.00165	0.0204131	yes
P26575	XLOC_020249	PPIC	chr5:122359077-122372425	HC1	HC2	OK	134.036	56.0043	-1.25902	-6.04635	5e-05	0.00100987	yes
P28256	XLOC_021511	PRPH2	chr6:42664332-42690358	HC1	HC2	OK	1.50839	0.630427	-1.25861	-2.99093	5e-05	0.00100987	yes
P19013	XLOC_014403	SNED1	chr2:241938254-242041747	HC1	HC2	OK	11.4119	4.77965	-1.25556	-2.74285	5e-05	0.00100987	yes
P12663	XLOC_009595	EMP2	chr16:10622215-10674573	HC1	HC2	OK	24.3391	10.2085	-1.2535	-4.89166	5e-05	0.00100987	yes
P24137	XLOC_018423	SORCS2	chr4:7194373-7744570	HC1	HC2	OK	3.2481	1.36475	-1.25096	-3.12643	5e-05	0.00100987	yes
P7569	XLOC_005452	TROAP	chr12:49686413-49725514	HC1	HC2	OK	1.09131	0.458929	-1.24972	-2.23893	0.00065	0.00965154	yes
P3619	XLOC_002516	NID1	chr1:236139129-236228481	HC1	HC2	OK	16.3663	6.8867	-1.24885	-3.36191	5e-05	0.00100987	yes
P33092	XLOC_026620	MAGED1	chrX:51546154-51645450	HC1	HC2	OK	114.024	48.1523	-1.24366	-6.0877	5e-05	0.00100987	yes
P5128	XLOC_003685	IFITM1	chr11:307848-315276	HC1	HC2	OK	155.547	65.8382	-1.24035	-2.03746	0.0004	0.00637861	yes
P26920	XLOC_020489	ADAMTS2	chr5:178537851-178772431	HC1	HC2	OK	70.0426	29.6612	-1.23966	-6.10034	5e-05	0.00100987	yes
P33598	XLOC_026999	GPM6B	chrX:13789061-13956831	HC1	HC2	OK	2.18739	0.926748	-1.23896	-2.78586	5e-05	0.00100987	yes
P28923	XLOC_023238	BMPER	chr7:33944522-34195484	HC1	HC2	OK	42.4422	17.9843	-1.23876	-6.08431	5e-05	0.00100987	yes
P20922	XLOC_015935	AURKA	chr20:54944444-54967351	HC1	HC2	OK	2.4091	1.02234	-1.23662	-1.83277	0.00285	0.0319843	yes
P15228	XLOC_011600	SETBP1	chr18:42260137-42648475	HC1	HC2	OK	2.05529	0.872752	-1.2357	-2.22408	0.00025	0.00428392	yes
P3703	XLOC_002656	NET1	chr10:5454513-5501019	HC1	HC2	OK	7.44264	3.16675	-1.23281	-2.63896	5e-05	0.00100987	yes
P2023	XLOC_001375	GPR153	chr1:6307405-6321035	HC1	HC2	OK	9.44297	4.03055	-1.22827	-2.29593	0.00035	0.00571123	yes
P13962	XLOC_010624	C1QTNF1	chr17:77015290-77045870	HC1	HC2	OK	43.532	18.59	-1.22755	-5.00687	5e-05	0.00100987	yes
P20011	XLOC_015189	COL6A3	chr2:238232654-238322998	HC1	HC2	OK	223.268	95.4863	-1.22541	-2.75902	5e-05	0.00100987	yes
P21161	XLOC_016157	COL6A1	chr21:47401662-47425003	HC1	HC2	OK	1500.44	644.794	-1.21847	-5.97614	5e-05	0.00100987	yes
P29766	XLOC_023874	INHBA	chr7:41724716-41818976	HC1	HC2	OK	8.07528	3.47172	-1.21786	-5.35471	5e-05	0.00100987	yes
P3132	XLOC_002124	IQGAP3	chr1:156495196-156542396	HC1	HC2	OK	2.26256	0.973213	-1.21713	-4.14481	5e-05	0.00100987	yes
P22734	XLOC_017353	PDIA5	chr3:122785855-122880953	HC1	HC2	OK	53.0116	22.8897	-1.21161	-4.3582	5e-05	0.00100987	yes
P944	XLOC_000653	CHI3L2	chr1:111770280-111786062	HC1	HC2	OK	76.9008	33.2391	-1.21012	-2.70005	5e-05	0.00100987	yes
P26376	XLOC_020089	PPAP2A	chr5:54603575-54830906	HC1	HC2	OK	55.1872	23.9186	-1.2062	-3.32515	5e-05	0.00100987	yes
P15564	XLOC_011837	RNF152	chr18:59482303-59560304	HC1	HC2	OK	1.51854	0.660739	-1.20053	-2.04035	0.0015	0.0189248	yes
P19796	XLOC_015031	STK17B	chr2:196998306-197036336	HC1	HC2	OK	16.306	7.11255	-1.19696	-5.63248	5e-05	0.00100987	yes
P32314	XLOC_025954	GNE	chr9:36214438-36277053	HC1	HC2	OK	3.45984	1.51402	-1.19232	-1.80903	0.0025	0.0290568	yes
P29174	XLOC_023415	FZD1	chr7:90893782-90898132	HC1	HC2	OK	25.7214	11.2609	-1.19165	-5.42429	5e-05	0.00100987	yes
P31284	XLOC_025156	RSPO2	chr8:108911543-109095913	HC1	HC2	OK	3.02009	1.33042	-1.18271	-2.68396	0.0001	0.00188401	yes
P24661	XLOC_018828	CPE	chr4:166300096-166419482	HC1	HC2	OK	5.00351	2.21019	-1.17877	-3.87309	5e-05	0.00100987	yes
P7305	XLOC_005269	TSPAN9	chr12:3186520-3395730	HC1	HC2	OK	6.3799	2.81938	-1.17816	-4.66153	5e-05	0.00100987	yes
P7027	XLOC_005056	MMP1	chr11:102654406-102714342	HC1	HC2	OK	176.586	78.0716	-1.1775	-5.20955	5e-05	0.00100987	yes
P33731	XLOC_027091	PCSK1N	chrX:48689501-48694040	HC1	HC2	OK	8.05738	3.56764	-1.17534	-2.44988	0.001	0.0137153	yes
P2222	XLOC_001524	STMN1	chr1:26210676-26233368	HC1	HC2	OK	17.9004	7.95083	-1.17082	-4.61812	5e-05	0.00100987	yes
P14612	XLOC_011086	AARSD1	chr17:41102542-41132545	HC1	HC2	OK	9.58611	4.26501	-1.1684	-1.85444	0.00215	0.0255394	yes
P10648	XLOC_007958	CKB	chr14:103985994-103989196	HC1	HC2	OK	34.861	15.5415	-1.16549	-4.27153	5e-05	0.00100987	yes
P14424	XLOC_010952	CCL5	chr17:34198495-34207377	HC1	HC2	OK	2.37005	1.05712	-1.16478	-2.09284	0.00065	0.00965154	yes
P18070	XLOC_013729	PKDCC	chr2:42275160-42285668	HC1	HC2	OK	6.64774	2.96658	-1.16407	-2.31994	0.0009	0.012565	yes
P25496	XLOC_019474	ITGA1	chr5:52083773-52250665	HC1	HC2	OK	6.18292	2.76953	-1.15865	-2.70284	5e-05	0.00100987	yes
P3540	XLOC_002430	HHIPL2	chr1:222695601-222721444	HC1	HC2	OK	6.13881	2.75187	-1.15755	-4.09953	5e-05	0.00100987	yes
P10890	XLOC_008249	CCNB2	chr15:59397283-59417357	HC1	HC2	OK	2.62528	1.17979	-1.15394	-2.26222	0.0007	0.0102528	yes
P11727	XLOC_008932	NME4	chr16:432240-450826	HC1	HC2	OK	19.2163	8.70344	-1.14268	-1.98058	0.0012	0.0159738	yes
P10991	XLOC_008321	LOXL1	chr15:74209808-74244478	HC1	HC2	OK	250.465	113.499	-1.14193	-5.60353	5e-05	0.00100987	yes
P15089	XLOC_011511	ARHGAP28	chr18:6834431-6915712	HC1	HC2	OK	1.52579	0.69147	-1.14182	-3.55512	5e-05	0.00100987	yes
P2118	XLOC_001451	MFAP2	chr1:17300654-17308081	HC1	HC2	OK	42.3878	19.2097	-1.14181	-2.06303	0.001	0.0137153	yes
P32798	XLOC_026349	CLIC3	chr9:139889059-139891024	HC1	HC2	OK	9.73196	4.41174	-1.14138	-2.37219	0.0009	0.012565	yes
P31698	XLOC_025525	S1PR3	chr9:91605777-91620069	HC1	HC2	OK	1.30775	0.593155	-1.14061	-2.99522	5e-05	0.00100987	yes
P32251	XLOC_025918	KIAA1161	chr9:34366663-34376894	HC1	HC2	OK	1.38453	0.628406	-1.13963	-3.48711	5e-05	0.00100987	yes
P4770	XLOC_003402	P4HA1	chr10:74765995-74856732	HC1	HC2	OK	39.7377	18.1337	-1.13183	-2.94564	5e-05	0.00100987	yes
P16830	XLOC_012819	TBXA2R	chr19:3594503-3606831	HC1	HC2	OK	7.29886	3.33448	-1.13021	-3.54754	5e-05	0.00100987	yes
P20224	XLOC_015416	TPX2	chr20:30326903-30389603	HC1	HC2	OK	3.87102	1.77624	-1.12388	-2.88417	5e-05	0.00100987	yes
P27347	XLOC_020845	MDFI	chr6:41604914-41621982	HC1	HC2	OK	3.39694	1.55995	-1.12274	-2.12183	0.0016	0.0199708	yes
P17981	XLOC_013665	EMILIN1	chr2:27301434-27309265	HC1	HC2	OK	116.727	53.6674	-1.12103	-5.65252	5e-05	0.00100987	yes
P8808	XLOC_006327	DCN	chr12:91538839-91576806	HC1	HC2	OK	2669.4	1228.71	-1.11937	-5.46356	5e-05	0.00100987	yes
P6411	XLOC_004612	GALNT18	chr11:11292420-11643561	HC1	HC2	OK	14.7645	6.82759	-1.11268	-4.50408	5e-05	0.00100987	yes
P18143	XLOC_013783	EHBP1	chr2:62900985-63275656	HC1	HC2	OK	7.60492	3.52031	-1.11123	-1.95562	0.00255	0.0294184	yes
P528	XLOC_000369	CDC20	chr1:43824625-43828873	HC1	HC2	OK	6.95328	3.22302	-1.10928	-3.57685	5e-05	0.00100987	yes
P8460	XLOC_006083	SLC38A4	chr12:47158543-47219780	HC1	HC2	OK	2.12008	0.984241	-1.10703	-3.44327	5e-05	0.00100987	yes
P140	XLOC_000100	PLOD1	chr1:11994723-12035599	HC1	HC2	OK	219.435	101.972	-1.10563	-5.58896	5e-05	0.00100987	yes
P10726	XLOC_008148	THBS1	chr15:39872753-39891288	HC1	HC2	OK	718.579	334.577	-1.10281	-5.31374	5e-05	0.00100987	yes
P4398	XLOC_003133	FANK1	chr10:127585107-127698161	HC1	HC2	OK	2.47694	1.15362	-1.10239	-2.25933	0.0005	0.00771861	yes
P1185	XLOC_000841	EFNA3	chr1:155051347-155060014	HC1	HC2	OK	2.42664	1.13334	-1.09838	-2.5373	0.0002	0.00353965	yes
P23800	XLOC_018137	CP	chr3:148847370-148939832	HC1	HC2	OK	12.0556	5.63251	-1.09785	-2.90792	5e-05	0.00100987	yes
P4093	XLOC_002927	ADIRF	chr10:88727889-88769991	HC1	HC2	OK	160.629	75.1441	-1.096	-4.19486	5e-05	0.00100987	yes
P32530	XLOC_026161	SVEP1	chr9:113127528-113343228	HC1	HC2	OK	8.0052	3.74833	-1.09469	-4.11296	5e-05	0.00100987	yes
P21411	XLOC_016364	USP18	chr22:18632757-18660162	HC1	HC2	OK	1.55874	0.729952	-1.09451	-2.16207	0.001	0.0137153	yes
P9480	XLOC_006965	HTR2A	chr13:47405676-47471211	HC1	HC2	OK	2.1229	0.994814	-1.09354	-2.63761	0.00015	0.00272704	yes
P14577	XLOC_011059	JUP	chr17:39910858-39942964	HC1	HC2	OK	6.34133	2.9721	-1.0933	-4.10051	5e-05	0.00100987	yes
P12832	XLOC_009738	VKORC1	chr16:31085742-31106317	HC1	HC2	OK	385.123	180.556	-1.09287	-4.29006	5e-05	0.00100987	yes
P29662	XLOC_023783	MEOX2	chr7:15650836-15726308	HC1	HC2	OK	6.94789	3.26645	-1.08885	-3.96472	5e-05	0.00100987	yes
P9897	XLOC_007320	HSPA2	chr14:65007185-65009954	HC1	HC2	OK	4.33147	2.03846	-1.08738	-3.50633	5e-05	0.00100987	yes
P27192	XLOC_020732	TCF19	chr6:31126302-31131992	HC1	HC2	OK	3.59433	1.69871	-1.08128	-3.60554	5e-05	0.00100987	yes
P23784	XLOC_018129	SLC9A9	chr3:142984063-143567373	HC1	HC2	OK	2.9486	1.39511	-1.07965	-3.59159	5e-05	0.00100987	yes
P32449	XLOC_026082	ECM2	chr9:95059550-95432547	HC1	HC2	OK	22.5676	10.6883	-1.07822	-2.05811	0.00085	0.0119864	yes
P463	XLOC_000321	CDCA8	chr1:38158072-38175391	HC1	HC2	OK	1.89696	0.899057	-1.0772	-2.57518	5e-05	0.00100987	yes
P27745	XLOC_021149	AKAP12	chr6:151561133-151679694	HC1	HC2	OK	9.36388	4.43867	-1.07698	-4.04742	5e-05	0.00100987	yes
P27857	XLOC_021231	TUBB2A	chr6:3153900-3157783	HC1	HC2	OK	35.1931	16.7374	-1.07222	-4.30322	5e-05	0.00100987	yes
P30959	XLOC_024899	LOXL2	chr8:23154409-23261722	HC1	HC2	OK	201.384	95.8005	-1.07185	-5.33542	5e-05	0.00100987	yes
P926	XLOC_000639	GSTM5	chr1:110254863-110260890	HC1	HC2	OK	9.8889	4.70707	-1.07098	-3.79384	5e-05	0.00100987	yes
P12777	XLOC_009693	SULT1A1	chr16:28616907-28634907	HC1	HC2	OK	2.39194	1.14351	-1.0647	-1.73406	0.00155	0.0194159	yes
P6774	XLOC_004877	LTBP3	chr11:65292547-65325842	HC1	HC2	OK	45.6987	21.8863	-1.06213	-2.01786	0.00045	0.00706344	yes
P21574	XLOC_016480	SMTN	chr22:31477281-31503551	HC1	HC2	OK	41.5818	19.9443	-1.05998	-1.9991	0.003	0.0333209	yes
P30198	XLOC_024196	PLXNA4	chr7:131808090-132333447	HC1	HC2	OK	4.73325	2.27175	-1.05903	-4.65426	5e-05	0.00100987	yes
P23995	XLOC_018293	LRRC15	chr3:194075975-194090472	HC1	HC2	OK	5.25174	2.52108	-1.05875	-4.33067	5e-05	0.00100987	yes
P4057	XLOC_002906	PLAC9	chr10:81892257-81904784	HC1	HC2	OK	150.499	72.4107	-1.05548	-4.78216	5e-05	0.00100987	yes
P31124	XLOC_025012	GGH	chr8:63927638-63951610	HC1	HC2	OK	8.28455	3.99073	-1.05377	-3.41306	5e-05	0.00100987	yes
P19770	XLOC_015007	PDE1A	chr2:183004761-183387572	HC1	HC2	OK	3.31381	1.59654	-1.05354	-2.36973	0.00025	0.00428392	yes
P7337	XLOC_005293	CD4	chr12:6898637-6929976	HC1	HC2	OK	1.5125	0.72911	-1.05273	-1.75691	0.0044	0.0458549	yes
P32700	XLOC_026277	PTGES	chr9:132500614-132515344	HC1	HC2	OK	46.4446	22.4822	-1.04673	-4.69562	5e-05	0.00100987	yes
P25400	XLOC_019383	TRIP13	chr5:892968-918164	HC1	HC2	OK	1.2027	0.582396	-1.0462	-2.0385	0.0019	0.0229391	yes
P24141	XLOC_018429	HTRA3	chr4:8271491-8308838	HC1	HC2	OK	26.827	13.0243	-1.04249	-3.60825	5e-05	0.00100987	yes
P18656	XLOC_014174	ITGA4	chr2:182321618-182521834	HC1	HC2	OK	1.34661	0.653782	-1.04245	-2.88362	5e-05	0.00100987	yes
P13618	XLOC_010382	FZD2	chr17:42634811-42638630	HC1	HC2	OK	2.06529	1.00317	-1.04178	-3.01616	5e-05	0.00100987	yes
P7197	XLOC_005174	SIAE	chr11:124492741-124564687	HC1	HC2	OK	19.0241	9.24114	-1.04169	-2.0164	0.00205	0.0244552	yes
P31849	XLOC_025644	GSN	chr9:124030379-124095120	HC1	HC2	OK	183.512	89.3789	-1.03787	-3.24325	5e-05	0.00100987	yes
P11014	XLOC_008335	MPI	chr15:75182351-75191855	HC1	HC2	OK	9.04137	4.40448	-1.03757	-3.09886	5e-05	0.00100987	yes
P32572	XLOC_026190	TNC	chr9:117781853-117880536	HC1	HC2	OK	56.5783	27.6243	-1.03431	-1.74686	0.00295	0.0328959	yes
P18507	XLOC_014055	MGAT5	chr2:135011829-135212192	HC1	HC2	OK	10.5468	5.1508	-1.03393	-4.80105	5e-05	0.00100987	yes
P1532	XLOC_001033	HMCN1	chr1:185703682-186446655	HC1	HC2	OK	2.3524	1.15179	-1.03025	-1.77918	0.0033	0.035969	yes
P240	XLOC_000177	CDA	chr1:20915443-20945400	HC1	HC2	OK	3.42468	1.67836	-1.02891	-1.91418	0.00435	0.0454351	yes
P8329	XLOC_005996	LRP6	chr12:12268960-12419811	HC1	HC2	OK	1.87994	0.921873	-1.02805	-1.98441	0.0007	0.0102528	yes
P4443	XLOC_003176	AKR1C2	chr10:5029967-5060225	HC1	HC2	OK	14.2716	6.99848	-1.02803	-4.15097	5e-05	0.00100987	yes
P31555	XLOC_025406	IL11RA	chr9:34652181-34662689	HC1	HC2	OK	21.6596	10.6587	-1.02297	-2.94137	5e-05	0.00100987	yes
P7028	XLOC_005057	MMP3	chr11:102654406-102714342	HC1	HC2	OK	42.2648	20.805	-1.02253	-2.03608	0.00065	0.00965154	yes
P419	XLOC_000289	ZBTB8A	chr1:33004745-33071551	HC1	HC2	OK	1.55907	0.768095	-1.02133	-2.22424	0.00265	0.0301747	yes
P630	XLOC_000436	GPX7	chr1:53068042-53074723	HC1	HC2	OK	20.8864	10.2994	-1.02	-3.98546	5e-05	0.00100987	yes
P26537	XLOC_020219	EFNA5	chr5:106712589-107006632	HC1	HC2	OK	1.99985	0.988156	-1.01708	-2.0781	0.0033	0.035969	yes
P24197	XLOC_018477	SOD3	chr4:24797084-24802468	HC1	HC2	OK	128.352	63.4465	-1.0165	-4.18922	5e-05	0.00100987	yes
P10386	XLOC_007770	BMP4	chr14:54416454-54423554	HC1	HC2	OK	65.213	32.294	-1.01389	-2.4285	0.00025	0.00428392	yes
P177	XLOC_000129	KAZN	chr1:14925212-15478960	HC1	HC2	OK	6.20425	3.07697	-1.01175	-1.75	0.0039	0.041603	yes
P20792	XLOC_015845	TGM2	chr20:36756863-36793700	HC1	HC2	OK	107.132	53.3514	-1.00579	-5.03282	5e-05	0.00100987	yes
P1553	XLOC_001053	CFH	chr1:196621007-196716634	HC1	HC2	OK	48.7067	24.2672	-1.00511	-4.71531	5e-05	0.00100987	yes
P27685	XLOC_021103	PDE7B	chr6:136172833-136516709	HC1	HC2	OK	2.02719	1.01118	-1.00343	-3.47022	5e-05	0.00100987	yes
P20886	XLOC_015910	PTGIS	chr20:48120410-48184707	HC1	HC2	OK	28.13	14.037	-1.00287	-4.79535	5e-05	0.00100987	yes
P31847	XLOC_025644	GSN	chr9:124030379-124095120	HC1	HC2	OK	79.185	39.5324	-1.00219	-1.9441	0.00155	0.0194159	yes
P5791	XLOC_004143	SYT12	chr11:66790189-66818334	HC1	HC2	OK	8.67676	4.356	-0.994154	-3.93262	5e-05	0.00100987	yes
P17144	XLOC_013041	JAK3	chr19:17935592-17958841	HC1	HC2	OK	2.22205	1.11681	-0.992513	-3.24957	5e-05	0.00100987	yes
P17502	XLOC_013281	RTN2	chr19:45988406-46000313	HC1	HC2	OK	9.52595	4.79049	-0.99169	-2.37502	0.0003	0.00503002	yes
P24598	XLOC_018788	MAB21L2	chr4:151185652-151936649	HC1	HC2	OK	7.87991	3.96419	-0.991155	-2.15676	0.0004	0.00637861	yes
P6788	XLOC_004887	EFEMP2	chr11:65627871-65641030	HC1	HC2	OK	114.261	57.5988	-0.988222	-2.09225	0.00025	0.00428392	yes
P25491	XLOC_019469	NNT	chr5:43571709-43705668	HC1	HC2	OK	6.09933	3.0772	-0.987032	-2.07664	0.0005	0.00771861	yes
P3075	XLOC_002096	THBS3	chr1:155165202-155178423	HC1	HC2	OK	44.0456	22.2323	-0.986341	-2.48706	5e-05	0.00100987	yes
P3303	XLOC_002239	MYOC	chr1:171604556-171621773	HC1	HC2	OK	3.55462	1.79515	-0.985591	-2.97287	5e-05	0.00100987	yes
P10597	XLOC_007909	LGMN	chr14:93170151-93215047	HC1	HC2	OK	50.39	25.459	-0.984962	-4.55295	5e-05	0.00100987	yes
P33687	XLOC_027055	SRPX	chrX:38008587-38080177	HC1	HC2	OK	8.13382	4.11892	-0.981668	-2.0897	0.00405	0.0427476	yes
P14057	XLOC_010694	RTN4RL1	chr17:1837970-1928639	HC1	HC2	OK	10.4641	5.31232	-0.978037	-4.0026	5e-05	0.00100987	yes
P24615	XLOC_018800	TLR2	chr4:154605440-154627242	HC1	HC2	OK	1.30185	0.662087	-0.97547	-2.46775	5e-05	0.00100987	yes
P2251	XLOC_001544	IFI6	chr1:27992571-27998724	HC1	HC2	OK	48.9526	24.9386	-0.973003	-3.48002	5e-05	0.00100987	yes
P34091	XLOC_027357	GPC4	chrX:132435063-132549205	HC1	HC2	OK	7.38674	3.76496	-0.972304	-3.97018	5e-05	0.00100987	yes
P9112	XLOC_006606	RASL11A	chr13:27844463-27847827	HC1	HC2	OK	3.75447	1.91372	-0.972231	-2.27479	0.0004	0.00637861	yes
P1059	XLOC_000753	C1orf54	chr1:150244686-150253383	HC1	HC2	OK	9.84898	5.02156	-0.971838	-1.9098	0.00205	0.0244552	yes
P7929	XLOC_005710	HSP90B1	chr12:104324111-104341708	HC1	HC2	OK	201.867	103.137	-0.968845	-4.86457	5e-05	0.00100987	yes
P25178	XLOC_019190	TRAM1L1	chr4:118004709-118006736	HC1	HC2	OK	1.54634	0.790105	-0.968745	-2.1022	0.00165	0.0204131	yes
P6852	XLOC_004928	C11orf24	chr11:68028802-68039469	HC1	HC2	OK	66.8466	34.295	-0.962856	-4.54382	5e-05	0.00100987	yes
P27782	XLOC_021165	ZDHHC14	chr6:157802556-158094977	HC1	HC2	OK	5.69266	2.92659	-0.959884	-1.95128	0.0009	0.012565	yes
P11443	XLOC_008683	PPIB	chr15:64443915-64455354	HC1	HC2	OK	701.157	361.527	-0.955632	-4.78395	5e-05	0.00100987	yes
P29606	XLOC_023733	MICALL2	chr7:1473920-1499109	HC1	HC2	OK	20.0152	10.327	-0.954668	-2.14016	0.0006	0.00903351	yes
P1786	XLOC_001197	EPHX1	chr1:225997775-226070420	HC1	HC2	OK	261.593	134.988	-0.954492	-4.4212	5e-05	0.00100987	yes
P3047	XLOC_002090	SHC1	chr1:154934773-154946959	HC1	HC2	OK	34.3961	17.7891	-0.951254	-2.14746	0.00055	0.00836155	yes
P33491	XLOC_026926	BGN	chrX:152709929-152776070	HC1	HC2	OK	3157	1632.9	-0.951118	-4.45808	5e-05	0.00100987	yes
P5943	XLOC_004254	PRSS23	chr11:86502100-86666440	HC1	HC2	OK	123.087	63.727	-0.949695	-3.11241	5e-05	0.00100987	yes
P18907	XLOC_014341	ITM2C	chr2:231729312-231743969	HC1	HC2	OK	87.6243	45.4939	-0.945659	-4.00209	5e-05	0.00100987	yes
P32579	XLOC_026197	BRINP1	chr9:121928907-122131739	HC1	HC2	OK	35.8788	18.6411	-0.944647	-4.40842	5e-05	0.00100987	yes
P21955	XLOC_016758	PIK3IP1	chr22:31677462-31688520	HC1	HC2	OK	13.8365	7.19048	-0.944314	-3.72191	5e-05	0.00100987	yes
P22630	XLOC_017270	TMEM45A	chr3:100211375-100296294	HC1	HC2	OK	45.2792	23.5539	-0.942882	-3.22005	5e-05	0.00100987	yes
P20153	XLOC_015357	SPTLC3	chr20:12989626-13147411	HC1	HC2	OK	3.5207	1.83177	-0.942627	-3.45823	5e-05	0.00100987	yes
P8355	XLOC_006015	RERG	chr12:15260715-15374411	HC1	HC2	OK	5.09965	2.65384	-0.942315	-2.80636	5e-05	0.00100987	yes
P5185	XLOC_003725	CD81	chr11:2349978-2418649	HC1	HC2	OK	607.028	316.084	-0.941454	-3.72601	5e-05	0.00100987	yes
P31110	XLOC_025007	TOX	chr8:59717976-60031767	HC1	HC2	OK	2.83621	1.47783	-0.940483	-3.25663	5e-05	0.00100987	yes
P20879	XLOC_015903	SULF2	chr20:46286149-46415360	HC1	HC2	OK	35.6396	18.5844	-0.93939	-3.59002	5e-05	0.00100987	yes
P11987	XLOC_009133	PLK1	chr16:23690142-23724821	HC1	HC2	OK	4.33142	2.2653	-0.935138	-2.42964	0.0004	0.00637861	yes
P6225	XLOC_004465	IFITM3	chr11:319672-320914	HC1	HC2	OK	1072.65	561.066	-0.934942	-2.8981	5e-05	0.00100987	yes
P14734	XLOC_011179	DLX3	chr17:48067368-48072588	HC1	HC2	OK	9.69295	5.08361	-0.93108	-3.67943	5e-05	0.00100987	yes
P10096	XLOC_007465	EVL	chr14:100531750-100610633	HC1	HC2	OK	11.956	6.29379	-0.925735	-1.93067	0.0027	0.0305702	yes
P7638	XLOC_005491	TNS2	chr12:53436972-53473204	HC1	HC2	OK	48.7272	25.6575	-0.925346	-2.52512	0.0001	0.00188401	yes
P16224	XLOC_012318	SPINT2	chr19:38755097-38783254	HC1	HC2	OK	11.7367	6.18019	-0.925308	-3.36477	5e-05	0.00100987	yes
P5129	XLOC_003686	B4GALNT4	chr11:369794-382117	HC1	HC2	OK	1.11113	0.58578	-0.923597	-1.80235	0.004	0.0423794	yes
P9647	XLOC_007161	RNASE4	chr14:21152335-21168761	HC1	HC2	OK	47.1051	24.9376	-0.917559	-3.75482	5e-05	0.00100987	yes
P30807	XLOC_024747	LY6K	chr8:143781528-143808391	HC1	HC2	OK	3.08619	1.63848	-0.913469	-1.59225	0.0046	0.0473756	yes
P4771	XLOC_003402	P4HA1	chr10:74765995-74856732	HC1	HC2	OK	73.3065	38.9615	-0.911891	-3.63573	5e-05	0.00100987	yes
P8488	XLOC_006103	ADCY6	chr12:49159973-49182879	HC1	HC2	OK	12.4033	6.60488	-0.909117	-2.28798	5e-05	0.00100987	yes
P11844	XLOC_009022	IL32	chr16:3115312-3119820	HC1	HC2	OK	16.707	8.89888	-0.908759	-2.63074	0.0001	0.00188401	yes
P7340	XLOC_005295	P3H3	chr12:6937537-6949692	HC1	HC2	OK	55.4908	29.5727	-0.907981	-4.2781	5e-05	0.00100987	yes
P5127	XLOC_003685	IFITM2	chr11:307848-315276	HC1	HC2	OK	1068.09	569.537	-0.907166	-4.23252	5e-05	0.00100987	yes
P24738	XLOC_018898	MXD4	chr4:2249159-2263739	HC1	HC2	OK	32.9757	17.5969	-0.90608	-4.25918	5e-05	0.00100987	yes
P5896	XLOC_004224	SERPINH1	chr11:75273100-75283849	HC1	HC2	OK	403.955	215.671	-0.905363	-3.89584	5e-05	0.00100987	yes
P27079	XLOC_020652	BTN3A2	chr6:26365386-26378548	HC1	HC2	OK	3.60849	1.92676	-0.905222	-1.7222	0.00455	0.0470682	yes
P15029	XLOC_011404	P4HB	chr17:79801032-79818544	HC1	HC2	OK	542.508	289.771	-0.904729	-4.52495	5e-05	0.00100987	yes
P26797	XLOC_020385	ANXA6	chr5:150479545-150537443	HC1	HC2	OK	63.0094	33.7421	-0.90102	-3.03714	5e-05	0.00100987	yes
P23596	XLOC_017994	CCDC80	chr3:112315640-112360061	HC1	HC2	OK	280.606	150.516	-0.898634	-4.04876	5e-05	0.00100987	yes
P15733	XLOC_011975	UHRF1	chr19:4903091-4962165	HC1	HC2	OK	2.12561	1.14056	-0.898139	-2.73444	5e-05	0.00100987	yes
P10423	XLOC_007797	TMEM30B	chr14:61744088-61748530	HC1	HC2	OK	13.0513	7.00985	-0.896735	-3.95983	5e-05	0.00100987	yes
P2411	XLOC_001651	P3H1	chr1:43212005-43232755	HC1	HC2	OK	55.6702	29.9033	-0.896601	-2.38924	0.0001	0.00188401	yes
P30333	XLOC_024306	NCAPG2	chr7:158423860-158497522	HC1	HC2	OK	3.50582	1.88356	-0.896287	-3.16182	5e-05	0.00100987	yes
P30274	XLOC_024263	PDIA4	chr7:148700153-148725782	HC1	HC2	OK	70.5986	37.9527	-0.895438	-4.35033	5e-05	0.00100987	yes
P5526	XLOC_003985	SERPING1	chr11:57365026-57382326	HC1	HC2	OK	206.681	111.197	-0.89429	-4.49901	5e-05	0.00100987	yes
P28395	XLOC_021616	FAM46A	chr6:82455446-82462428	HC1	HC2	OK	19.6647	10.5852	-0.893557	-4.29563	5e-05	0.00100987	yes
P19566	XLOC_014863	HS6ST1	chr2:129023053-129076171	HC1	HC2	OK	17.1978	9.27551	-0.890723	-3.96714	5e-05	0.00100987	yes
P11074	XLOC_008375	CEMIP	chr15:81071683-81282219	HC1	HC2	OK	449.045	242.194	-0.890694	-3.31301	5e-05	0.00100987	yes
P18295	XLOC_013909	ITPRIPL1	chr2:96991061-96994091	HC1	HC2	OK	2.2922	1.23648	-0.890494	-1.62551	0.00395	0.0420085	yes
P1608	XLOC_001096	PRELP	chr1:203444882-203460479	HC1	HC2	OK	208.562	112.617	-0.889048	-4.48262	5e-05	0.00100987	yes
P16252	XLOC_012339	PLEKHG2	chr19:39903328-39919055	HC1	HC2	OK	5.43038	2.9349	-0.887741	-2.62171	5e-05	0.00100987	yes
P2107	XLOC_001436	HSPB7	chr1:16340522-16345285	HC1	HC2	OK	28.3094	15.3021	-0.887548	-3.1865	5e-05	0.00100987	yes
P4605	XLOC_003299	CXCL12	chr10:44865600-44880545	HC1	HC2	OK	4.36255	2.35854	-0.887279	-1.72543	0.004	0.0423794	yes
P15500	XLOC_011800	ZBTB7C	chr18:45553638-45663680	HC1	HC2	OK	1.90771	1.03353	-0.884268	-2.72244	5e-05	0.00100987	yes
P4911	XLOC_003505	LOXL4	chr10:100007416-100028007	HC1	HC2	OK	15.5772	8.44528	-0.883222	-2.33886	0.00035	0.00571123	yes
P17934	XLOC_013623	TRIB2	chr2:12856997-12882862	HC1	HC2	OK	27.2426	14.7913	-0.881117	-2.66214	5e-05	0.00100987	yes
P25794	XLOC_019675	MEGF10	chr5:126626455-126796910	HC1	HC2	OK	2.0392	1.10751	-0.880683	-3.31591	5e-05	0.00100987	yes
P33002	XLOC_026555	RGN	chrX:46937753-46952713	HC1	HC2	OK	3.48316	1.89325	-0.879531	-2.04033	0.0003	0.00503002	yes
P16042	XLOC_012180	TMEM59L	chr19:18723681-18731849	HC1	HC2	OK	17.314	9.4159	-0.87877	-3.34093	5e-05	0.00100987	yes
P8803	XLOC_006326	LUM	chr12:91496368-91505546	HC1	HC2	OK	2368.67	1289.79	-0.87694	-4.32312	5e-05	0.00100987	yes
P3437	XLOC_002350	CHI3L1	chr1:203136938-203155990	HC1	HC2	OK	12555.4	6840.41	-0.876155	-3.44909	5e-05	0.00100987	yes
P25459	XLOC_019446	SKP2	chr5:36152144-36184142	HC1	HC2	OK	5.04988	2.75284	-0.875329	-3.13762	5e-05	0.00100987	yes
P12797	XLOC_009711	TBX6	chr16:30097114-30103205	HC1	HC2	OK	2.01384	1.09823	-0.87477	-1.78703	0.00435	0.0454351	yes
P19781	XLOC_015020	SLC40A1	chr2:190425315-190445537	HC1	HC2	OK	5.51216	3.00995	-0.872878	-3.32493	5e-05	0.00100987	yes
P10860	XLOC_008232	TMOD2	chr15:52043757-52108558	HC1	HC2	OK	1.3726	0.75013	-0.871696	-2.08661	0.00185	0.0224515	yes
P14220	XLOC_010801	MYH10	chr17:8377519-8534079	HC1	HC2	OK	14.4645	7.91008	-0.870757	-2.05592	0.00175	0.021386	yes
P2117	XLOC_001451	MFAP2	chr1:17300654-17308081	HC1	HC2	OK	168.722	92.3673	-0.869194	-3.57432	5e-05	0.00100987	yes
P33286	XLOC_026770	TBC1D8B	chrX:106045918-106119377	HC1	HC2	OK	2.21087	1.21199	-0.867241	-2.93668	5e-05	0.00100987	yes
P5314	XLOC_003826	NUCB2	chr11:17298285-17353307	HC1	HC2	OK	32.4031	17.7738	-0.866383	-2.00279	0.00195	0.0234619	yes
P16525	XLOC_012554	CLEC11A	chr19:51226604-51228981	HC1	HC2	OK	108.152	59.3329	-0.866156	-4.03407	5e-05	0.00100987	yes
P12919	XLOC_009816	CDH11	chr16:64977656-65156040	HC1	HC2	OK	90.0431	49.4204	-0.865509	-4.2919	5e-05	0.00100987	yes
P17534	XLOC_013305	PNMAL2	chr19:46984044-47104457	HC1	HC2	OK	1.67713	0.921025	-0.864679	-2.48832	5e-05	0.00100987	yes
P24252	XLOC_018516	LIMCH1	chr4:41361623-41702061	HC1	HC2	OK	14.7991	8.13026	-0.864133	-2.94703	5e-05	0.00100987	yes
P22256	XLOC_016986	BTD	chr3:15602210-15687328	HC1	HC2	OK	6.56287	3.61173	-0.861637	-1.67611	0.00305	0.0337959	yes
P33019	XLOC_026564	TIMP1	chrX:47420498-47479256	HC1	HC2	OK	3793.11	2090	-0.859881	-4.17283	5e-05	0.00100987	yes
P1739	XLOC_001163	CENPF	chr1:214776531-214837914	HC1	HC2	OK	1.51719	0.836053	-0.859738	-3.23583	5e-05	0.00100987	yes
P22239	XLOC_016972	FBLN2	chr3:13590624-13679922	HC1	HC2	OK	18.0389	9.94042	-0.859729	-2.80666	5e-05	0.00100987	yes
P6035	XLOC_004331	DIXDC1	chr11:111797867-111893403	HC1	HC2	OK	8.98962	4.96352	-0.856898	-2.71081	5e-05	0.00100987	yes
P8885	XLOC_006386	CMKLR1	chr12:108678832-108733094	HC1	HC2	OK	28.0523	15.4888	-0.85689	-3.88708	5e-05	0.00100987	yes
P23630	XLOC_018022	FSTL1	chr3:120111137-120169918	HC1	HC2	OK	733.006	404.865	-0.856384	-4.23893	5e-05	0.00100987	yes
P9599	XLOC_007096	EFNB2	chr13:107142078-107187388	HC1	HC2	OK	12.951	7.16957	-0.853104	-3.84294	5e-05	0.00100987	yes
P6533	XLOC_004698	TP53I11	chr11:44785975-44972857	HC1	HC2	OK	17.6103	9.7617	-0.851216	-3.82046	5e-05	0.00100987	yes
P5020	XLOC_003582	GFRA1	chr10:117816441-118033126	HC1	HC2	OK	5.19926	2.88986	-0.847309	-3.67626	5e-05	0.00100987	yes
P25476	XLOC_019457	PTGER4	chr5:40680031-40693837	HC1	HC2	OK	6.19291	3.44485	-0.846178	-2.83392	5e-05	0.00100987	yes
P23802	XLOC_018139	TM4SF1	chr3:149086804-149104370	HC1	HC2	OK	108.89	60.7343	-0.842295	-4.16586	5e-05	0.00100987	yes
P32933	XLOC_026499	SAT1	chrX:23801261-23804340	HC1	HC2	OK	81.6831	45.5659	-0.842084	-2.43861	5e-05	0.00100987	yes
P21220	XLOC_016193	ADAMTS1	chr21:28208605-28217728	HC1	HC2	OK	190.925	106.653	-0.840084	-4.24142	5e-05	0.00100987	yes
P33504	XLOC_026934	SSR4	chrX:153051220-153063967	HC1	HC2	OK	258.554	144.467	-0.83973	-3.18274	5e-05	0.00100987	yes
P23982	XLOC_018278	P3H2	chr3:189674516-189862635	HC1	HC2	OK	36.4176	20.3483	-0.839725	-2.53981	0.0001	0.00188401	yes
P31579	XLOC_025425	RECK	chr9:36036909-36124452	HC1	HC2	OK	32.8037	18.3581	-0.837438	-3.54322	5e-05	0.00100987	yes
P7217	XLOC_005186	CDON	chr11:125826712-125933187	HC1	HC2	OK	5.0786	2.84287	-0.837084	-3.27341	5e-05	0.00100987	yes
P21531	XLOC_016459	KREMEN1	chr22:29469065-29564321	HC1	HC2	OK	4.98364	2.79044	-0.836708	-2.05691	0.0013	0.0169666	yes
P3442	XLOC_002353	FMOD	chr1:203309717-203320557	HC1	HC2	OK	113.81	63.7352	-0.83646	-1.9236	0.0011	0.0149117	yes
P1816	XLOC_001221	GALNT2	chr1:230193535-230417876	HC1	HC2	OK	109.137	61.1216	-0.836384	-4.18861	5e-05	0.00100987	yes
P29722	XLOC_023841	FKBP14	chr7:30050198-30066417	HC1	HC2	OK	6.44855	3.61326	-0.835676	-3.03005	5e-05	0.00100987	yes
P7954	XLOC_005727	BTBD11	chr12:107712196-108053422	HC1	HC2	OK	4.35578	2.44152	-0.835151	-1.90308	0.0036	0.0387567	yes
P9604	XLOC_007104	COL4A1	chr13:110801304-110959504	HC1	HC2	OK	38.048	21.3929	-0.830687	-4.09588	5e-05	0.00100987	yes
P19380	XLOC_014694	LOXL3	chr2:74753774-74784968	HC1	HC2	OK	59.6597	33.659	-0.825764	-2.06544	0.0005	0.00771861	yes
P17191	XLOC_013067	LPAR2	chr19:19734465-19739039	HC1	HC2	OK	2.46474	1.39128	-0.825021	-1.82925	0.00185	0.0224515	yes
P32932	XLOC_026498	PRDX4	chrX:23685644-23704514	HC1	HC2	OK	203.866	115.356	-0.821534	-3.93322	5e-05	0.00100987	yes
P4857	XLOC_003476	RBP4	chr10:95351592-95360993	HC1	HC2	OK	21.2704	12.0376	-0.821298	-2.96158	5e-05	0.00100987	yes
P13878	XLOC_010565	GPRC5C	chr17:72427666-72445000	HC1	HC2	OK	5.13348	2.90781	-0.820004	-2.13186	0.0008	0.0114308	yes
P13817	XLOC_010504	MRC2	chr17:60704761-60770962	HC1	HC2	OK	198.578	112.704	-0.817168	-4.2107	5e-05	0.00100987	yes
P24499	XLOC_018704	OSTC	chr4:109571740-109588978	HC1	HC2	OK	110.395	62.6679	-0.81688	-3.89256	5e-05	0.00100987	yes
P21638	XLOC_016517	LGALS1	chr22:38071612-38075809	HC1	HC2	OK	2137.7	1214.49	-0.815713	-4.12734	5e-05	0.00100987	yes
P26350	XLOC_020058	SEPP1	chr5:42756919-42812024	HC1	HC2	OK	35.3796	20.1181	-0.814421	-3.80565	5e-05	0.00100987	yes
P20738	XLOC_015806	E2F1	chr20:32263291-32274210	HC1	HC2	OK	1.15881	0.659103	-0.814072	-1.63925	0.0045	0.0466888	yes
P10256	XLOC_007670	EFS	chr14:23825314-23834842	HC1	HC2	OK	12.0527	6.86224	-0.812611	-1.86285	0.0014	0.0179705	yes
P28917	XLOC_023236	FKBP9	chr7:32997015-33046543	HC1	HC2	OK	38.5815	22.018	-0.809226	-2.81299	5e-05	0.00100987	yes
P31945	XLOC_025698	CERCAM	chr9:131102838-131424415	HC1	HC2	OK	228.008	130.168	-0.808713	-2.19559	0.0004	0.00637861	yes
P10701	XLOC_008129	ARHGAP11A	chr15:32907344-32932150	HC1	HC2	OK	1.19904	0.685209	-0.807262	-2.49399	5e-05	0.00100987	yes
P28589	XLOC_021737	MOXD1	chr6:132617193-132722673	HC1	HC2	OK	3.61977	2.06998	-0.806282	-2.83834	5e-05	0.00100987	yes
P25329	XLOC_019304	HAND2	chr4:174447651-174451378	HC1	HC2	OK	2.78757	1.59697	-0.803669	-2.12875	0.00065	0.00965154	yes
P882	XLOC_000604	S1PR1	chr1:101702304-101707076	HC1	HC2	OK	1.89229	1.08452	-0.803073	-2.25572	0.00015	0.00272704	yes
P13551	XLOC_010337	FKBP10	chr17:39968961-39979469	HC1	HC2	OK	329.653	189	-0.802561	-4.07154	5e-05	0.00100987	yes
P2170	XLOC_001487	HSPG2	chr1:22138757-22263790	HC1	HC2	OK	66.0694	37.9388	-0.800306	-2.84408	5e-05	0.00100987	yes
P615	XLOC_000425	CDKN2C	chr1:51434366-51440309	HC1	HC2	OK	16.7799	9.64375	-0.799068	-3.0618	5e-05	0.00100987	yes
P25585	XLOC_019517	CCNB1	chr5:68462836-68474070	HC1	HC2	OK	5.94758	3.4228	-0.797128	-2.91693	5e-05	0.00100987	yes
P3253	XLOC_002196	OLFML2B	chr1:161952981-161994255	HC1	HC2	OK	48.1149	27.7082	-0.79617	-3.65197	5e-05	0.00100987	yes
P13696	XLOC_010435	NXPH3	chr17:47653297-47661171	HC1	HC2	OK	2.17047	1.25097	-0.794964	-2.88183	5e-05	0.00100987	yes
P10420	XLOC_007794	SIX1	chr14:61111262-61116174	HC1	HC2	OK	43.4562	25.0486	-0.794831	-3.15366	5e-05	0.00100987	yes
P5068	XLOC_003610	CPXM2	chr10:125505151-125651500	HC1	HC2	OK	145.706	84.1122	-0.792671	-3.97624	5e-05	0.00100987	yes
P15820	XLOC_012021	ANGPTL4	chr19:8429010-8439259	HC1	HC2	OK	126.607	73.1535	-0.791354	-3.16356	5e-05	0.00100987	yes
P1088	XLOC_000769	MLLT11	chr1:151032150-151040973	HC1	HC2	OK	3.53755	2.04479	-0.790801	-2.53727	0.0001	0.00188401	yes
P15044	XLOC_011410	PYCR1	chr17:79890261-79895204	HC1	HC2	OK	28.9431	16.7368	-0.790194	-2.00065	0.0035	0.0378546	yes
P19549	XLOC_014853	CYP27C1	chr2:127941411-127963343	HC1	HC2	OK	1.80714	1.04571	-0.789234	-2.62134	5e-05	0.00100987	yes
P8509	XLOC_006117	TUBA1A	chr12:49578577-49583107	HC1	HC2	OK	95.8942	55.5527	-0.787587	-3.80796	5e-05	0.00100987	yes
P3982	XLOC_002860	ADAMTS14	chr10:72432558-72522195	HC1	HC2	OK	1.35603	0.785798	-0.787157	-2.21959	0.0004	0.00637861	yes
P20651	XLOC_015729	TASP1	chr20:13370035-13619583	HC1	HC2	OK	3.39257	1.96764	-0.785914	-1.82097	0.0026	0.0298234	yes
P13365	XLOC_010175	RNF112	chr17:19314490-19320589	HC1	HC2	OK	1.74759	1.01666	-0.781528	-2.15739	0.0007	0.0102528	yes
P8235	XLOC_005930	C1R	chr12:7187503-7245237	HC1	HC2	OK	655.701	381.758	-0.78038	-3.90668	5e-05	0.00100987	yes
P24900	XLOC_019014	LNX1	chr4:54243804-54457753	HC1	HC2	OK	20.1133	11.7202	-0.779155	-2.0453	0.00075	0.0108045	yes
P25843	XLOC_019710	TXNDC15	chr5:134209459-134237323	HC1	HC2	OK	17.634	10.2851	-0.777804	-3.54289	5e-05	0.00100987	yes
P10529	XLOC_007868	TGFB3	chr14:76424439-76448376	HC1	HC2	OK	6.52415	3.80543	-0.777731	-3.00478	5e-05	0.00100987	yes
P22843	XLOC_017437	PXYLP1	chr3:140950666-141013745	HC1	HC2	OK	6.6526	3.8812	-0.777413	-1.95046	0.00135	0.0174889	yes
P23037	XLOC_017587	ST6GAL1	chr3:186648314-186796341	HC1	HC2	OK	5.87804	3.43507	-0.774998	-1.67166	0.0044	0.0458549	yes
P20747	XLOC_015815	GGT7	chr20:33432522-33460661	HC1	HC2	OK	16.9341	9.91068	-0.772872	-2.00888	0.00055	0.00836155	yes
P31682	XLOC_025511	NTRK2	chr9:87283372-87641985	HC1	HC2	OK	10.5827	6.19763	-0.771925	-3.20622	5e-05	0.00100987	yes
P2968	XLOC_002034	S100A10	chr1:151955385-151966714	HC1	HC2	OK	965.639	566.679	-0.768953	-3.90321	5e-05	0.00100987	yes
P21065	XLOC_016087	CBR3	chr21:37504064-37528606	HC1	HC2	OK	24.3515	14.293	-0.768698	-2.76567	5e-05	0.00100987	yes
P11064	XLOC_008368	TMED3	chr15:79603403-79677061	HC1	HC2	OK	76.0124	44.719	-0.765346	-3.4644	5e-05	0.00100987	yes
P27975	XLOC_021318	HIST1H2BK	chr6:27106071-27114637	HC1	HC2	OK	45.0025	26.5023	-0.763887	-2.99683	5e-05	0.00100987	yes
P23361	XLOC_017823	LAMB2	chr3:49158545-49170599	HC1	HC2	OK	144.43	85.1147	-0.762888	-2.10411	0.00075	0.0108045	yes
P2110	XLOC_001439	ARHGEF19	chr1:16524598-16539104	HC1	HC2	OK	3.81731	2.25002	-0.762616	-2.22914	0.00065	0.00965154	yes
P11649	XLOC_008840	MFGE8	chr15:89441913-89456700	HC1	HC2	OK	721.725	425.485	-0.762342	-2.25784	0.00045	0.00706344	yes
P32941	XLOC_026504	PDK3	chrX:24483343-24568583	HC1	HC2	OK	6.31304	3.72336	-0.761728	-3.52722	5e-05	0.00100987	yes
P10806	XLOC_008195	SERF2	chr15:44038589-44094769	HC1	HC2	OK	147.998	87.4177	-0.759581	-2.11847	0.00025	0.00428392	yes
P11694	XLOC_008879	ADAMTS17	chr15:100511642-100882183	HC1	HC2	OK	1.20781	0.713851	-0.758695	-2.36647	0.0004	0.00637861	yes
P10857	XLOC_008230	GLDN	chr15:51633712-51700209	HC1	HC2	OK	3.61969	2.14103	-0.75756	-2.88048	5e-05	0.00100987	yes
P13777	XLOC_010472	MSI2	chr17:55333930-55757299	HC1	HC2	OK	5.19594	3.0752	-0.756703	-2.22776	0.00045	0.00706344	yes
P26653	XLOC_020305	SPOCK1	chr5:136310986-136835018	HC1	HC2	OK	100.415	59.4747	-0.75563	-3.83147	5e-05	0.00100987	yes
P3348	XLOC_002287	RNASEL	chr1:182542768-182558394	HC1	HC2	OK	4.72168	2.80129	-0.753212	-2.52657	0.00015	0.00272704	yes
P14652	XLOC_011110	FAM171A2	chr17:42431100-42441235	HC1	HC2	OK	2.88756	1.71436	-0.752181	-1.87771	0.00145	0.0184267	yes
P24276	XLOC_018535	DCUN1D4	chr4:52709165-52783035	HC1	HC2	OK	6.09432	3.62297	-0.750292	-1.89583	0.00465	0.0477852	yes
P17392	XLOC_013217	B3GNT8	chr19:41931263-41934635	HC1	HC2	OK	3.52428	2.09657	-0.749297	-1.97634	0.0017	0.0209209	yes
P5822	XLOC_004167	LRP5	chr11:68080076-68216743	HC1	HC2	OK	40.1552	23.8979	-0.748704	-3.72323	5e-05	0.00100987	yes
P27316	XLOC_020820	SRSF3	chr6:36562089-36572244	HC1	HC2	OK	14.901	8.87545	-0.747515	-1.80487	0.0048	0.0489677	yes
P21164	XLOC_016158	COL6A2	chr21:47517542-47552871	HC1	HC2	OK	1295.65	772.523	-0.746026	-2.549	5e-05	0.00100987	yes
P34161	XLOC_027441	GABRE	chrX:151121595-151143151	HC1	HC2	OK	3.27326	1.9522	-0.745627	-2.55022	5e-05	0.00100987	yes
P21708	XLOC_016561	CSDC2	chr22:41957013-41972670	HC1	HC2	OK	5.04721	3.01021	-0.745622	-2.58563	5e-05	0.00100987	yes
P4610	XLOC_003301	C10orf10	chr10:45455218-45500777	HC1	HC2	OK	82.1013	49.1345	-0.74067	-3.13609	5e-05	0.00100987	yes
P12657	XLOC_009590	CARHSP1	chr16:8946649-8962869	HC1	HC2	OK	15.9074	9.52953	-0.739221	-2.69277	5e-05	0.00100987	yes
P3714	XLOC_002661	PFKFB3	chr10:6186842-6277507	HC1	HC2	OK	9.41994	5.65016	-0.737426	-1.76801	0.0039	0.041603	yes
P8402	XLOC_006038	BHLHE41	chr12:26272958-26278003	HC1	HC2	OK	2.54869	1.52953	-0.736673	-2.4546	5e-05	0.00100987	yes
P24075	XLOC_018383	TACC3	chr4:1723216-1746905	HC1	HC2	OK	5.07065	3.04788	-0.734363	-2.03334	0.00055	0.00836155	yes
P17167	XLOC_013054	COMP	chr19:18893582-18902114	HC1	HC2	OK	1731.31	1041.89	-0.732665	-3.72645	5e-05	0.00100987	yes
P31559	XLOC_025408	DNAJB5	chr9:34989637-34998430	HC1	HC2	OK	8.36457	5.03936	-0.731052	-2.61623	5e-05	0.00100987	yes
P8238	XLOC_005931	C1RL	chr12:7247145-7311530	HC1	HC2	OK	24.4646	14.7454	-0.730436	-2.30986	0.00015	0.00272704	yes
P9252	XLOC_006766	GPC6	chr13:93879077-95060273	HC1	HC2	OK	23.3512	14.1262	-0.725121	-3.57335	5e-05	0.00100987	yes
P24121	XLOC_018410	STK32B	chr4:5053243-5502728	HC1	HC2	OK	8.30987	5.03456	-0.722961	-2.83349	5e-05	0.00100987	yes
P16447	XLOC_012499	NUCB1	chr19:49403306-49426540	HC1	HC2	OK	311.652	188.823	-0.722906	-3.66602	5e-05	0.00100987	yes
P24970	XLOC_019057	ADAMTS3	chr4:73146685-73434516	HC1	HC2	OK	1.29313	0.783734	-0.722435	-2.3637	0.0001	0.00188401	yes
P29929	XLOC_024000	SEMA3A	chr7:83587658-83824217	HC1	HC2	OK	1.46399	0.887525	-0.722044	-2.50871	5e-05	0.00100987	yes
P29058	XLOC_023328	TPST1	chr7:65670258-65825438	HC1	HC2	OK	24.5947	14.9115	-0.721924	-3.01289	5e-05	0.00100987	yes
P21068	XLOC_016090	CHAF1B	chr21:37757688-37789125	HC1	HC2	OK	2.35299	1.42806	-0.720439	-2.03361	0.0012	0.0159738	yes
P21906	XLOC_016722	MN1	chr22:28144264-28197486	HC1	HC2	OK	8.38764	5.10097	-0.717493	-3.16197	5e-05	0.00100987	yes
P29184	XLOC_023426	GNG11	chr7:93551015-93555826	HC1	HC2	OK	40.8986	24.8977	-0.716038	-2.92144	5e-05	0.00100987	yes
P27873	XLOC_021244	NRN1	chr6:5998149-6007838	HC1	HC2	OK	29.5752	18.0282	-0.714132	-2.58001	5e-05	0.00100987	yes
P1854	XLOC_001234	KCNK1	chr1:233749749-233808258	HC1	HC2	OK	13.2198	8.06316	-0.71328	-2.93106	5e-05	0.00100987	yes
P6897	XLOC_004963	UCP2	chr11:73685715-73693889	HC1	HC2	OK	3.60284	2.19862	-0.712538	-1.88428	0.0016	0.0199708	yes
P1144	XLOC_000821	SLC27A3	chr1:153747767-153752633	HC1	HC2	OK	9.75189	5.95353	-0.711936	-2.27982	0.00015	0.00272704	yes
P3698	XLOC_002653	AKR1C3	chr10:5090957-5149878	HC1	HC2	OK	34.6225	21.1627	-0.710182	-2.31998	0.00035	0.00571123	yes
P24893	XLOC_019010	SGCB	chr4:52859865-52904485	HC1	HC2	OK	34.1278	20.861	-0.710141	-3.46012	5e-05	0.00100987	yes
P22036	XLOC_016818	NPTXR	chr22:39214455-39240017	HC1	HC2	OK	3.14383	1.92254	-0.709511	-2.66949	5e-05	0.00100987	yes
P9743	XLOC_007214	NYNRIN	chr14:24867991-24888494	HC1	HC2	OK	7.70969	4.71585	-0.709156	-3.18249	5e-05	0.00100987	yes
P25286	XLOC_019274	FAM198B	chr4:159045731-159094202	HC1	HC2	OK	7.00522	4.29111	-0.707082	-2.99579	5e-05	0.00100987	yes
P25941	XLOC_019753	PCDHB5	chr5:140514787-140517709	HC1	HC2	OK	1.69928	1.04137	-0.706435	-1.89272	0.0015	0.0189248	yes
P17166	XLOC_013053	CRLF1	chr19:18703759-18718323	HC1	HC2	OK	114.414	70.1707	-0.705326	-2.27503	0.00015	0.00272704	yes
P2565	XLOC_001733	PPAP2B	chr1:56960418-57045257	HC1	HC2	OK	225.063	138.037	-0.705275	-3.56796	5e-05	0.00100987	yes
P19349	XLOC_014674	PRADC1	chr2:73455133-73460356	HC1	HC2	OK	11.0872	6.8153	-0.702049	-2.17355	0.00025	0.00428392	yes
P15068	XLOC_011425	RAB40B	chr17:80614942-80656598	HC1	HC2	OK	6.46047	3.97308	-0.70138	-2.27889	5e-05	0.00100987	yes
P26779	XLOC_020376	ARSI	chr5:149675908-149682525	HC1	HC2	OK	2.14344	1.31873	-0.700784	-2.00059	0.0008	0.0114308	yes
P29917	XLOC_023994	SEMA3C	chr7:80371853-80548667	HC1	HC2	OK	142.665	87.8246	-0.699938	-3.51717	5e-05	0.00100987	yes
P5184	XLOC_003725	CD81	chr11:2349978-2418649	HC1	HC2	OK	262.717	161.842	-0.698923	-1.66981	0.0048	0.0489677	yes
P8507	XLOC_006116	TUBA1B	chr12:49521566-49525304	HC1	HC2	OK	120.143	74.2258	-0.694759	-3.38861	5e-05	0.00100987	yes
P3349	XLOC_002288	RGS16	chr1:182567757-182573548	HC1	HC2	OK	18.4875	11.4239	-0.694498	-3.00333	5e-05	0.00100987	yes
P4442	XLOC_003172	KLF6	chr10:3818187-3827473	HC1	HC2	OK	34.0748	21.067	-0.693718	-2.79398	5e-05	0.00100987	yes
P22485	XLOC_017152	MANF	chr3:51422667-51426828	HC1	HC2	OK	43.2149	26.7371	-0.692686	-2.93534	5e-05	0.00100987	yes
P10100	XLOC_007473	DLK1	chr14:101193201-101201467	HC1	HC2	OK	22.2974	13.8079	-0.691383	-2.75784	5e-05	0.00100987	yes
P27657	XLOC_021080	TMEM200A	chr6:130687340-130764556	HC1	HC2	OK	8.76209	5.42678	-0.691179	-1.66194	0.0045	0.0466888	yes
P12342	XLOC_009353	WWP2	chr16:69796186-69975644	HC1	HC2	OK	25.3752	15.7179	-0.691012	-2.50122	5e-05	0.00100987	yes
P15078	XLOC_011493	NDC80	chr18:2571509-2616634	HC1	HC2	OK	1.59629	0.989168	-0.690439	-1.67022	0.00465	0.0477852	yes
P6215	XLOC_004455	JAM3	chr11:133938819-134021652	HC1	HC2	OK	27.8535	17.2606	-0.690376	-2.74374	5e-05	0.00100987	yes
P28815	XLOC_023158	GLCCI1	chr7:7989469-8128709	HC1	HC2	OK	3.45132	2.1388	-0.690344	-2.60834	5e-05	0.00100987	yes
P19140	XLOC_014499	KIF3C	chr2:26149454-26205443	HC1	HC2	OK	8.44592	5.23865	-0.68906	-2.73836	5e-05	0.00100987	yes
P15947	XLOC_012110	IL27RA	chr19:14142551-14163717	HC1	HC2	OK	2.8902	1.7944	-0.687666	-2.12597	0.00035	0.00571123	yes
P25712	XLOC_019617	PAM	chr5:102091024-102366808	HC1	HC2	OK	30.3279	18.8307	-0.68756	-1.7052	0.00375	0.0401864	yes
P10514	XLOC_007857	LTBP2	chr14:74964801-75079338	HC1	HC2	OK	352.778	219.203	-0.686492	-3.37778	5e-05	0.00100987	yes
P28203	XLOC_021479	MDGA1	chr6:37600283-37665766	HC1	HC2	OK	4.2511	2.64755	-0.683181	-2.90574	5e-05	0.00100987	yes
P28248	XLOC_021506	CCND3	chr6:41902670-42016632	HC1	HC2	OK	20.221	12.5958	-0.682914	-2.46216	5e-05	0.00100987	yes
P30708	XLOC_024652	CPQ	chr8:97657431-98458725	HC1	HC2	OK	63.9461	39.8875	-0.68092	-2.362	5e-05	0.00100987	yes
P7725	XLOC_005557	MYL6	chr12:56552044-56555366	HC1	HC2	OK	1129.32	704.604	-0.680575	-3.3398	5e-05	0.00100987	yes
P14412	XLOC_010943	SLFN11	chr17:33677328-33700720	HC1	HC2	OK	1.9246	1.20113	-0.680176	-2.31997	0.0001	0.00188401	yes
P27852	XLOC_021228	SERPINB9	chr6:2884221-2903546	HC1	HC2	OK	3.48267	2.17399	-0.67985	-2.5347	5e-05	0.00100987	yes
P21379	XLOC_016332	POFUT2	chr21:46683750-46707811	HC1	HC2	OK	16.6009	10.3761	-0.678001	-1.91207	0.00095	0.0131583	yes
P20415	XLOC_015538	SLC2A10	chr20:45338278-45364985	HC1	HC2	OK	13.0904	8.18594	-0.677291	-3.00957	5e-05	0.00100987	yes
P32300	XLOC_025945	TPM2	chr9:35681989-35690547	HC1	HC2	OK	732.914	458.357	-0.677173	-3.18766	5e-05	0.00100987	yes
P31478	XLOC_025343	SLC1A1	chr9:4490426-4587469	HC1	HC2	OK	3.13649	1.96301	-0.676084	-2.38813	5e-05	0.00100987	yes
P28770	XLOC_023126	CHST12	chr7:2443194-2474216	HC1	HC2	OK	23.2471	14.5633	-0.674711	-2.77712	5e-05	0.00100987	yes
P13533	XLOC_010320	CDC6	chr17:38444145-38459413	HC1	HC2	OK	1.55472	0.975766	-0.672043	-1.88724	0.002	0.0240017	yes
P4377	XLOC_003113	HTRA1	chr10:124221040-124274424	HC1	HC2	OK	823.664	517.322	-0.670993	-3.37951	5e-05	0.00100987	yes
P5689	XLOC_004078	FKBP2	chr11:64008412-64011607	HC1	HC2	OK	111.534	70.1817	-0.668316	-2.95231	5e-05	0.00100987	yes
P9986	XLOC_007379	FOS	chr14:75745480-75748948	HC1	HC2	OK	49.8342	31.3583	-0.66829	-2.07358	0.0007	0.0102528	yes
P28752	XLOC_023107	FAM20C	chr7:192968-300740	HC1	HC2	OK	130.524	82.1547	-0.667903	-3.34214	5e-05	0.00100987	yes
P3043	XLOC_002088	PBXIP1	chr1:154916536-154928567	HC1	HC2	OK	27.376	17.2518	-0.66617	-2.58681	5e-05	0.00100987	yes
P23330	XLOC_017806	COL7A1	chr3:48601505-48632593	HC1	HC2	OK	1.6559	1.04366	-0.665965	-1.65258	0.0047	0.048193	yes
P6413	XLOC_004616	DKK3	chr11:11984514-12030917	HC1	HC2	OK	107.47	67.7389	-0.665876	-3.2757	5e-05	0.00100987	yes
P7583	XLOC_005464	ASIC1	chr12:50451419-50477405	HC1	HC2	OK	2.29155	1.44518	-0.665076	-1.83129	0.0046	0.0473756	yes
P5426	XLOC_003905	CD82	chr11:44587140-44641816	HC1	HC2	OK	54.3442	34.2745	-0.664992	-2.15593	0.00045	0.00706344	yes
P23486	XLOC_017906	ACOX2	chr3:58490862-58522929	HC1	HC2	OK	3.8181	2.40807	-0.664981	-2.02226	0.00025	0.00428392	yes
P6860	XLOC_004933	MRGPRF	chr11:68771339-68785916	HC1	HC2	OK	21.3173	13.4457	-0.664877	-2.27903	0.0002	0.00353965	yes
P461	XLOC_000318	ZC3H12A	chr1:37940118-37949978	HC1	HC2	OK	10.1069	6.3778	-0.664211	-2.64204	5e-05	0.00100987	yes
P3596	XLOC_002489	C1orf198	chr1:230972864-231005335	HC1	HC2	OK	49.934	31.5196	-0.66377	-3.09008	5e-05	0.00100987	yes
P33870	XLOC_027183	RGAG4	chrX:71130937-71363424	HC1	HC2	OK	1.72213	1.08784	-0.662722	-2.07169	0.0009	0.012565	yes
P26730	XLOC_020350	FGF1	chr5:141971742-142077635	HC1	HC2	OK	44.245	27.9544	-0.66244	-2.48898	5e-05	0.00100987	yes
P11755	XLOC_008953	CHTF18	chr16:838621-850733	HC1	HC2	OK	2.23269	1.41089	-0.662177	-1.85345	0.00215	0.0255394	yes
P13775	XLOC_010469	SCPEP1	chr17:55055467-55084129	HC1	HC2	OK	57.2744	36.2489	-0.659954	-3.12307	5e-05	0.00100987	yes
P16269	XLOC_012353	PLD3	chr19:40826959-40884397	HC1	HC2	OK	292.422	185.101	-0.659736	-3.07522	5e-05	0.00100987	yes
P12898	XLOC_009799	CCDC102A	chr16:57546089-57570477	HC1	HC2	OK	15.4326	9.77316	-0.659088	-2.65769	5e-05	0.00100987	yes
P31780	XLOC_025599	SLC44A1	chr9:108006893-108200718	HC1	HC2	OK	5.33144	3.38053	-0.657277	-2.40825	0.00015	0.00272704	yes
P21869	XLOC_016698	ZNF70	chr22:24083024-24093279	HC1	HC2	OK	1.51284	0.959611	-0.656734	-2.12058	0.00035	0.00571123	yes
P25802	XLOC_019680	ISOC1	chr5:128430441-128449719	HC1	HC2	OK	6.49061	4.12527	-0.653863	-2.31629	5e-05	0.00100987	yes
P11682	XLOC_008864	RGMA	chr15:93586635-93632443	HC1	HC2	OK	8.277	5.26719	-0.652073	-1.97047	0.00155	0.0194159	yes
P33900	XLOC_027213	MAGT1	chrX:77081861-77151065	HC1	HC2	OK	16.7493	10.6746	-0.649918	-3.0264	5e-05	0.00100987	yes
P14322	XLOC_010886	NATD1	chr17:21142183-21156578	HC1	HC2	OK	17.149	10.9348	-0.649199	-3.0078	5e-05	0.00100987	yes
P19071	XLOC_014458	PDIA6	chr2:10861774-10978103	HC1	HC2	OK	104.874	66.8932	-0.64873	-3.19185	5e-05	0.00100987	yes
P27267	XLOC_020781	SLC39A7	chr6:33161359-33172214	HC1	HC2	OK	69.2525	44.2669	-0.645638	-2.2209	0.0001	0.00188401	yes
P18753	XLOC_014229	FZD7	chr2:202899309-202903160	HC1	HC2	OK	9.40339	6.01679	-0.644188	-2.68328	5e-05	0.00100987	yes
P31306	XLOC_025171	TNFRSF11B	chr8:119935795-119964383	HC1	HC2	OK	26.2827	16.8199	-0.643947	-2.92574	5e-05	0.00100987	yes
P13441	XLOC_010253	CCL2	chr17:32581901-32584228	HC1	HC2	OK	814.222	522.675	-0.639508	-3.20327	5e-05	0.00100987	yes
P16559	XLOC_012585	ZNF880	chr19:52873169-52901010	HC1	HC2	OK	3.24824	2.0855	-0.639262	-1.90131	0.001	0.0137153	yes
P11448	XLOC_008686	OAZ2	chr15:64979772-64995480	HC1	HC2	OK	44.0787	28.3034	-0.639103	-2.28931	0.00025	0.00428392	yes
P29641	XLOC_023766	KDELR2	chr7:6500711-6523849	HC1	HC2	OK	99.3085	63.7904	-0.638578	-3.20533	5e-05	0.00100987	yes
P13294	XLOC_010112	NTN1	chr17:8924858-9147317	HC1	HC2	OK	10.4698	6.73275	-0.636968	-2.84073	5e-05	0.00100987	yes
P10510	XLOC_007853	ALDH6A1	chr14:74486058-74551196	HC1	HC2	OK	4.23051	2.72057	-0.636923	-1.95777	0.00145	0.0184267	yes
P12565	XLOC_009518	MSRB1	chr16:1988233-1993294	HC1	HC2	OK	14.4425	9.29965	-0.635069	-2.37996	5e-05	0.00100987	yes
P7988	XLOC_005750	TCTN1	chr12:111051831-111127617	HC1	HC2	OK	21.1781	13.6393	-0.634799	-2.06248	0.00035	0.00571123	yes
P20690	XLOC_015766	CST3	chr20:23608533-23618685	HC1	HC2	OK	552.553	355.975	-0.634338	-3.18582	5e-05	0.00100987	yes
P14728	XLOC_011177	FAM117A	chr17:47787686-47841518	HC1	HC2	OK	6.85307	4.41529	-0.634241	-2.34203	5e-05	0.00100987	yes
P29622	XLOC_023749	RADIL	chr7:4838739-4923335	HC1	HC2	OK	1.99362	1.28468	-0.633983	-1.75461	0.00395	0.0420085	yes
P17403	XLOC_013223	RABAC1	chr19:42460832-42463528	HC1	HC2	OK	178.082	114.989	-0.631038	-2.89492	5e-05	0.00100987	yes
P24723	XLOC_018888	SPON2	chr4:1160720-1202750	HC1	HC2	OK	21.277	13.759	-0.628915	-2.3902	5e-05	0.00100987	yes
P11116	XLOC_008422	ISG20	chr15:89178867-89199789	HC1	HC2	OK	9.80296	6.34166	-0.628357	-1.74962	0.00325	0.03559	yes
P28588	XLOC_021735	CTGF	chr6:132269259-132272582	HC1	HC2	OK	2060.38	1334.21	-0.626927	-3.00178	5e-05	0.00100987	yes
P27242	XLOC_020760	CFB	chr6:31913720-31949224	HC1	HC2	OK	87.2972	56.5806	-0.625628	-2.11283	0.0006	0.00903351	yes
P27272	XLOC_020787	B3GALT4	chr6:33244916-33246602	HC1	HC2	OK	7.53985	4.88707	-0.625566	-2.11569	0.0003	0.00503002	yes
P30812	XLOC_024751	LY6E	chr8:144099901-144103827	HC1	HC2	OK	181.863	117.945	-0.624736	-3.01492	5e-05	0.00100987	yes
P29443	XLOC_023605	C7orf73	chr7:135347220-135361160	HC1	HC2	OK	24.1955	15.6919	-0.624716	-2.90922	5e-05	0.00100987	yes
P27859	XLOC_021233	TUBB2B	chr6:3224494-3227968	HC1	HC2	OK	4.25244	2.76092	-0.62314	-1.95298	0.00125	0.0164673	yes
P31314	XLOC_025177	HAS2	chr8:122624285-122657564	HC1	HC2	OK	18.0167	11.7006	-0.622749	-2.82179	5e-05	0.00100987	yes
P3927	XLOC_002820	BICC1	chr10:60272770-60591197	HC1	HC2	OK	29.459	19.1537	-0.621082	-2.36259	5e-05	0.00100987	yes
P5071	XLOC_003612	OAT	chr10:126085871-126107545	HC1	HC2	OK	63.9467	41.6376	-0.618984	-2.33087	0.0004	0.00637861	yes
P20309	XLOC_015471	RPN2	chr20:35729628-35870027	HC1	HC2	OK	120.951	78.7937	-0.618267	-2.98228	5e-05	0.00100987	yes
P16813	XLOC_012808	GNG7	chr19:2511217-2702746	HC1	HC2	OK	1.71421	1.1174	-0.617395	-1.92779	0.00075	0.0108045	yes
P23508	XLOC_017922	LRIG1	chr3:66119284-66550845	HC1	HC2	OK	22.4294	14.6291	-0.616557	-2.66053	5e-05	0.00100987	yes
P15928	XLOC_012093	CALR	chr19:13049413-13055305	HC1	HC2	OK	369.775	241.199	-0.616421	-2.83402	5e-05	0.00100987	yes
P31986	XLOC_025718	PRRX2	chr9:132427919-132484951	HC1	HC2	OK	76.51	50.0927	-0.611049	-2.8003	5e-05	0.00100987	yes
P10802	XLOC_008194	PDIA3	chr15:44038589-44094769	HC1	HC2	OK	138.679	90.9011	-0.609383	-1.91655	0.00095	0.0131583	yes
P2699	XLOC_001853	DPYD	chr1:97543299-98386615	HC1	HC2	OK	9.28422	6.09156	-0.60797	-2.63251	5e-05	0.00100987	yes
P18606	XLOC_014135	CYBRD1	chr2:172378756-172414643	HC1	HC2	OK	73.8332	48.537	-0.605184	-1.7249	0.00405	0.0427476	yes
P4135	XLOC_002964	KIF11	chr10:94352824-94415152	HC1	HC2	OK	1.40217	0.922332	-0.604303	-1.9683	0.00075	0.0108045	yes
P25370	XLOC_019341	PDLIM3	chr4:186421814-186456712	HC1	HC2	OK	4.47571	2.94846	-0.602154	-2.04299	0.00055	0.00836155	yes
P26630	XLOC_020281	C5orf15	chr5:133291197-133304406	HC1	HC2	OK	36.1599	23.8711	-0.599122	-2.82925	5e-05	0.00100987	yes
P23050	XLOC_017599	IL1RAP	chr3:190231839-190374986	HC1	HC2	OK	3.24216	2.14145	-0.598366	-2.18874	0.00015	0.00272704	yes
P16396	XLOC_012444	QPCTL	chr19:46195740-46207248	HC1	HC2	OK	5.02894	3.32326	-0.597654	-1.84363	0.00275	0.0310111	yes
P29136	XLOC_023389	PHTF2	chr7:77428108-77586821	HC1	HC2	OK	6.49187	4.29219	-0.596918	-1.80239	0.0026	0.0298234	yes
P14339	XLOC_010898	PIGS	chr17:26880405-26898887	HC1	HC2	OK	24.2541	16.0532	-0.595366	-2.68943	5e-05	0.00100987	yes
P11890	XLOC_009052	ABAT	chr16:8768443-8878432	HC1	HC2	OK	1.18638	0.785767	-0.594392	-1.74079	0.0024	0.0280107	yes
P32963	XLOC_026524	PRRG1	chrX:37208527-37316548	HC1	HC2	OK	4.07418	2.70022	-0.593432	-2.33509	0.0001	0.00188401	yes
P4818	XLOC_003431	ZCCHC24	chr10:81142082-81205383	HC1	HC2	OK	24.7994	16.4393	-0.593157	-2.83648	5e-05	0.00100987	yes
P33036	XLOC_026579	RBM3	chrX:48432740-48439553	HC1	HC2	OK	11.529	7.64408	-0.592853	-1.89456	0.0012	0.0159738	yes
P28842	XLOC_023184	IL6	chr7:22765013-22771672	HC1	HC2	OK	542.888	360.566	-0.590391	-2.88356	5e-05	0.00100987	yes
P10849	XLOC_008220	FGF7	chr15:49447955-49948395	HC1	HC2	OK	46.7343	31.0533	-0.589733	-2.01679	0.0014	0.0179705	yes
P14341	XLOC_010900	SPAG5	chr17:26904582-26926056	HC1	HC2	OK	2.10175	1.39682	-0.589442	-1.92593	0.0012	0.0159738	yes
P6129	XLOC_004386	OAF	chr11:120081746-120100650	HC1	HC2	OK	21.4412	14.2553	-0.588883	-2.26399	0.00025	0.00428392	yes
P21934	XLOC_016743	TBC1D10A	chr22:30687978-30722955	HC1	HC2	OK	15.1293	10.0644	-0.588086	-2.36371	0.0001	0.00188401	yes
P6202	XLOC_004447	APLP2	chr11:129939715-130014706	HC1	HC2	OK	125.85	83.8298	-0.586174	-1.81177	0.003	0.0333209	yes
P13537	XLOC_010322	IGFBP4	chr17:38599143-38620249	HC1	HC2	OK	2886.24	1924.54	-0.584679	-2.77084	5e-05	0.00100987	yes
P18871	XLOC_014326	KCNE4	chr2:223916647-223920357	HC1	HC2	OK	26.6691	17.7907	-0.584046	-2.70651	5e-05	0.00100987	yes
P28797	XLOC_023141	FSCN1	chr7:5632435-5646287	HC1	HC2	OK	144.843	96.6881	-0.583081	-2.92444	5e-05	0.00100987	yes
P12411	XLOC_009403	CMIP	chr16:81478774-81745367	HC1	HC2	OK	13.1399	8.77551	-0.582396	-1.96172	0.0011	0.0149117	yes
P23549	XLOC_017951	PROS1	chr3:93591880-93692934	HC1	HC2	OK	12.879	8.60239	-0.582206	-2.60445	5e-05	0.00100987	yes
P19284	XLOC_014607	EFEMP1	chr2:56093096-56151298	HC1	HC2	OK	1629.69	1088.77	-0.581899	-2.80763	5e-05	0.00100987	yes
P11563	XLOC_008769	CSPG4	chr15:75966662-76005189	HC1	HC2	OK	54.8054	36.6704	-0.579703	-2.92656	5e-05	0.00100987	yes
P10609	XLOC_007919	IFI27L2	chr14:94594117-94595957	HC1	HC2	OK	96.7572	64.8043	-0.57828	-2.35655	0.0001	0.00188401	yes
P4912	XLOC_003506	PYROXD2	chr10:100143320-100174978	HC1	HC2	OK	10.0784	6.75698	-0.57681	-1.61682	0.00475	0.0485636	yes
P6952	XLOC_005005	RAB30	chr11:82684174-82782965	HC1	HC2	OK	2.76957	1.85714	-0.57658	-2.46956	0.0001	0.00188401	yes
P31352	XLOC_025225	NDRG1	chr8:134249413-134309547	HC1	HC2	OK	285.543	191.536	-0.576093	-2.17336	0.00015	0.00272704	yes
P31647	XLOC_025481	MAMDC2	chr9:72658496-72873790	HC1	HC2	OK	6.27335	4.21865	-0.572455	-1.96731	0.0009	0.012565	yes
P23328	XLOC_017803	PFKFB4	chr3:48555116-48594227	HC1	HC2	OK	3.50635	2.36141	-0.570321	-2.04513	0.0005	0.00771861	yes
P22258	XLOC_016988	GALNT15	chr3:16216183-16271253	HC1	HC2	OK	4.49188	3.02587	-0.569969	-2.26196	0.0001	0.00188401	yes
P8621	XLOC_006200	CD63	chr12:56119081-56123457	HC1	HC2	OK	767.406	517.218	-0.569216	-1.75398	0.0033	0.035969	yes
P30475	XLOC_024472	SCARA3	chr8:27491576-27534286	HC1	HC2	OK	86.427	58.2626	-0.568911	-2.82353	5e-05	0.00100987	yes
P28965	XLOC_023271	AEBP1	chr7:44143889-44154258	HC1	HC2	OK	336.069	226.667	-0.568182	-2.29914	0.0002	0.00353965	yes
P6819	XLOC_004907	PC	chr11:66615995-66725847	HC1	HC2	OK	21.632	14.5941	-0.567783	-1.77787	0.00265	0.0301747	yes
P25805	XLOC_019684	CHSY3	chr5:129240522-129522327	HC1	HC2	OK	2.82659	1.90758	-0.567318	-1.9464	0.0007	0.0102528	yes
P33125	XLOC_026644	MAGEH1	chrX:55478521-55480001	HC1	HC2	OK	15.7076	10.6043	-0.566821	-2.19964	0.00035	0.00571123	yes
P13755	XLOC_010452	ABCC3	chr17:48712217-48769063	HC1	HC2	OK	23.4814	15.8533	-0.566739	-2.66406	5e-05	0.00100987	yes
P4999	XLOC_003568	SMNDC1	chr10:112052797-112064707	HC1	HC2	OK	10.9739	7.41726	-0.565123	-1.81704	0.00365	0.0391746	yes
P19151	XLOC_014505	OST4	chr2:27274490-27294567	HC1	HC2	OK	498.716	337.103	-0.565029	-2.55936	5e-05	0.00100987	yes
P23123	XLOC_017667	SEC13	chr3:10342612-10362872	HC1	HC2	OK	76.0851	51.4414	-0.564685	-2.41481	5e-05	0.00100987	yes
P20948	XLOC_015945	APCDD1L	chr20:57032792-57090009	HC1	HC2	OK	39.7168	26.8902	-0.562669	-2.61349	5e-05	0.00100987	yes
P25473	XLOC_019451	EGFLAM	chr5:38258510-38465582	HC1	HC2	OK	5.70824	3.86751	-0.56164	-1.94207	0.00085	0.0119864	yes
P14055	XLOC_010691	TLCD2	chr17:1606083-1613662	HC1	HC2	OK	2.30525	1.56197	-0.561552	-2.07272	0.00035	0.00571123	yes
P13862	XLOC_010554	SOX9	chr17:70117160-70122560	HC1	HC2	OK	17.7804	12.0477	-0.561538	-2.52493	5e-05	0.00100987	yes
P16409	XLOC_012454	CALM3	chr19:47104511-47114698	HC1	HC2	OK	143.36	97.3594	-0.558246	-2.74206	5e-05	0.00100987	yes
P15561	XLOC_011834	LMAN1	chr18:56995055-57026508	HC1	HC2	OK	29.7942	20.2352	-0.558165	-2.75594	5e-05	0.00100987	yes
P22654	XLOC_017290	DZIP3	chr3:108268717-108413693	HC1	HC2	OK	2.17577	1.47779	-0.558086	-1.80592	0.00295	0.0328959	yes
P29344	XLOC_023528	MDFIC	chr7:114562208-114659970	HC1	HC2	OK	22.7641	15.4647	-0.557779	-2.71098	5e-05	0.00100987	yes
P29817	XLOC_023905	IGFBP3	chr7:45951843-45960871	HC1	HC2	OK	5054.83	3434.03	-0.55776	-2.49292	5e-05	0.00100987	yes
P26487	XLOC_020177	EDIL3	chr5:83236413-83680685	HC1	HC2	OK	46.7438	31.7876	-0.55631	-2.02309	0.00055	0.00836155	yes
P32240	XLOC_025905	B4GALT1	chr9:33110638-33179981	HC1	HC2	OK	124.948	85.05	-0.554947	-2.79051	5e-05	0.00100987	yes
P26678	XLOC_020319	SIL1	chr5:138282409-138534065	HC1	HC2	OK	47.7706	32.5824	-0.55203	-2.55145	5e-05	0.00100987	yes
P6776	XLOC_004877	LTBP3	chr11:65292547-65325842	HC1	HC2	OK	107.377	73.2625	-0.551543	-1.88231	0.00165	0.0204131	yes
P9545	XLOC_007022	KCTD12	chr13:77454303-77460540	HC1	HC2	OK	7.45498	5.08781	-0.551161	-2.44159	0.0001	0.00188401	yes
P8143	XLOC_005871	PXMP2	chr12:133264191-133281577	HC1	HC2	OK	10.7236	7.32645	-0.549598	-1.74858	0.0027	0.0305702	yes
P6951	XLOC_005004	PRCP	chr11:82535408-82611557	HC1	HC2	OK	50.7067	34.6621	-0.548818	-2.59407	5e-05	0.00100987	yes
P17276	XLOC_013141	COX7A1	chr19:36641823-36643771	HC1	HC2	OK	97.5533	66.6911	-0.548697	-2.40328	5e-05	0.00100987	yes
P22073	XLOC_016849	NAGA	chr22:42454337-42466846	HC1	HC2	OK	13.0964	8.95589	-0.54826	-2.41012	5e-05	0.00100987	yes
P32088	XLOC_025794	PTGDS	chr9:139871955-139876194	HC1	HC2	OK	19.4145	13.2781	-0.548083	-1.88324	0.00085	0.0119864	yes
P33058	XLOC_026590	PLP2	chrX:49028183-49042853	HC1	HC2	OK	115.98	79.3727	-0.547166	-2.08401	0.00045	0.00706344	yes
P9184	XLOC_006677	ITM2B	chr13:48807273-48836232	HC1	HC2	OK	238.348	163.141	-0.546954	-2.85026	5e-05	0.00100987	yes
P3418	XLOC_002335	CSRP1	chr1:201452657-201476387	HC1	HC2	OK	110.518	75.7266	-0.545412	-2.6318	5e-05	0.00100987	yes
P6814	XLOC_004903	CTSF	chr11:66330934-66336047	HC1	HC2	OK	111.768	76.6316	-0.544499	-2.66084	5e-05	0.00100987	yes
P21720	XLOC_016571	FAM109B	chr22:42470254-42475442	HC1	HC2	OK	20.8972	14.3308	-0.544184	-2.37023	0.0001	0.00188401	yes
P18721	XLOC_014221	BZW1	chr2:201560445-201688575	HC1	HC2	OK	127.253	87.3083	-0.543513	-2.11117	0.0003	0.00503002	yes
P15211	XLOC_011588	GALNT1	chr18:33213967-33293526	HC1	HC2	OK	166.922	114.713	-0.541151	-2.75682	5e-05	0.00100987	yes
P17987	XLOC_013669	ATRAID	chr2:27422454-27440046	HC1	HC2	OK	151.286	103.995	-0.540763	-2.08454	0.00045	0.00706344	yes
P991	XLOC_000687	PTGFRN	chr1:117452544-117532980	HC1	HC2	OK	8.64667	5.94757	-0.539843	-2.41224	5e-05	0.00100987	yes
P19937	XLOC_015136	OBSL1	chr2:220415449-220436268	HC1	HC2	OK	27.5679	18.9713	-0.539173	-1.96436	0.001	0.0137153	yes
P16653	XLOC_012691	NAT14	chr19:55996556-55998935	HC1	HC2	OK	13.1415	9.06742	-0.535367	-1.93629	0.0012	0.0159738	yes
P13574	XLOC_010352	CNTNAP1	chr17:40834631-40852011	HC1	HC2	OK	15.0827	10.4132	-0.534479	-2.48004	5e-05	0.00100987	yes
P29568	XLOC_023698	CHPF2	chr7:150929574-150974231	HC1	HC2	OK	43.2748	29.8977	-0.533493	-1.61343	0.00475	0.0485636	yes
P14340	XLOC_010899	ALDOC	chr17:26900132-26903951	HC1	HC2	OK	30.407	21.0102	-0.533315	-2.30722	5e-05	0.00100987	yes
P6027	XLOC_004327	LAYN	chr11:111411232-111432470	HC1	HC2	OK	14.2114	9.82369	-0.532708	-2.25871	5e-05	0.00100987	yes
P28835	XLOC_023176	ITGB8	chr7:20367923-20455382	HC1	HC2	OK	6.57728	4.54978	-0.531694	-2.40979	5e-05	0.00100987	yes
P18116	XLOC_013761	ERLEC1	chr2:53897116-54087170	HC1	HC2	OK	23.539	16.3226	-0.528179	-1.79217	0.0017	0.0209209	yes
P7639	XLOC_005493	IGFBP6	chr12:53491435-53496128	HC1	HC2	OK	155.151	107.612	-0.52783	-2.49928	5e-05	0.00100987	yes
P26207	XLOC_019921	TMED9	chr5:177019212-177023099	HC1	HC2	OK	125.005	86.7251	-0.52746	-2.54716	5e-05	0.00100987	yes
P17977	XLOC_013663	TMEM214	chr2:27255773-27264697	HC1	HC2	OK	29.1508	20.2493	-0.525662	-1.89037	0.00075	0.0108045	yes
P31402	XLOC_025263	PYCRL	chr8:144686082-144691784	HC1	HC2	OK	3.59993	2.50104	-0.525437	-1.6841	0.0027	0.0305702	yes
P7736	XLOC_005567	LRP1	chr12:57522276-57607142	HC1	HC2	OK	278.076	193.419	-0.523752	-2.52914	0.0001	0.00188401	yes
P15638	XLOC_011908	CNN2	chr19:1026273-1039122	HC1	HC2	OK	115.964	80.6823	-0.52335	-2.23989	5e-05	0.00100987	yes
P16251	XLOC_012338	ZFP36	chr19:39897486-39900052	HC1	HC2	OK	92.9594	64.6792	-0.523298	-2.52311	5e-05	0.00100987	yes
P12943	XLOC_009828	B3GNT9	chr16:67143914-67184902	HC1	HC2	OK	24.9095	17.3406	-0.522539	-1.90125	0.0015	0.0189248	yes
P13234	XLOC_010074	KCTD11	chr17:7255207-7258262	HC1	HC2	OK	11.7809	8.20631	-0.521648	-2.23905	5e-05	0.00100987	yes
P15681	XLOC_011935	GADD45B	chr19:2476122-2478257	HC1	HC2	OK	73.9729	51.563	-0.520662	-2.30998	0.00015	0.00272704	yes
P21771	XLOC_016613	CRELD2	chr22:50312277-50321237	HC1	HC2	OK	24.1837	16.8736	-0.519271	-1.77318	0.00265	0.0301747	yes
P1230	XLOC_000859	LMNA	chr1:156052336-156109880	HC1	HC2	OK	389.142	271.597	-0.518832	-1.80881	0.00175	0.021386	yes
P8623	XLOC_006200	CD63	chr12:56119081-56123457	HC1	HC2	OK	794.686	554.99	-0.517923	-1.75399	0.0026	0.0298234	yes
P24119	XLOC_018408	MSX1	chr4:4861391-4865660	HC1	HC2	OK	6.31691	4.4117	-0.517886	-1.70273	0.00375	0.0401864	yes
P14700	XLOC_011146	COPZ2	chr17:46103532-46115168	HC1	HC2	OK	67.5216	47.1639	-0.517665	-1.75648	0.00305	0.0337959	yes
P4263	XLOC_003037	SUFU	chr10:104263718-104393214	HC1	HC2	OK	10.0179	7.00023	-0.517107	-2.27566	0.0001	0.00188401	yes
P531	XLOC_000372	PTPRF	chr1:43996546-44089343	HC1	HC2	OK	20.1606	14.0885	-0.517022	-1.96689	0.0019	0.0229391	yes
P2549	XLOC_001724	TMEM59	chr1:54492353-54578192	HC1	HC2	OK	22.3977	15.6622	-0.516057	-1.85506	0.00165	0.0204131	yes
P1951	XLOC_001327	SDF4	chr1:1152287-1167447	HC1	HC2	OK	262.53	183.62	-0.515757	-2.60848	5e-05	0.00100987	yes
P17530	XLOC_013302	CCDC8	chr19:46913585-46916919	HC1	HC2	OK	14.8358	10.3916	-0.513664	-2.26067	5e-05	0.00100987	yes
P13439	XLOC_010251	TMEM98	chr17:31254927-31268667	HC1	HC2	OK	90.846	63.7181	-0.51172	-2.45283	5e-05	0.00100987	yes
P16424	XLOC_012470	SEPW1	chr19:48281841-48287943	HC1	HC2	OK	113.41	79.6581	-0.509653	-2.34743	5e-05	0.00100987	yes
P11488	XLOC_008721	ITGA11	chr15:68570140-68724626	HC1	HC2	OK	491.846	345.815	-0.508207	-2.43375	0.0001	0.00188401	yes
P15017	XLOC_011396	ACTG1	chr17:79476936-79479892	HC1	HC2	OK	1205.81	849.282	-0.505683	-1.88677	0.00155	0.0194159	yes
P10731	XLOC_008152	INAFM2	chr15:40616256-40618916	HC1	HC2	OK	4.38658	3.09281	-0.504179	-1.80565	0.00215	0.0255394	yes
P21376	XLOC_016327	ITGB2	chr21:46305862-46349595	HC1	HC2	OK	108.044	76.2128	-0.503511	-2.40315	5e-05	0.00100987	yes
P32267	XLOC_025924	DCTN3	chr9:34613541-34620520	HC1	HC2	OK	49.9344	35.252	-0.502326	-1.99658	0.0007	0.0102528	yes
P31074	XLOC_024983	SNAI2	chr8:49830238-49833999	HC1	HC2	OK	41.5106	29.3097	-0.502103	-2.22117	0.0001	0.00188401	yes
P23668	XLOC_018041	ITGB5	chr3:124480794-124606152	HC1	HC2	OK	232.925	164.615	-0.500773	-2.52557	5e-05	0.00100987	yes
P27961	XLOC_021302	HIST1H1C	chr6:26055967-26056699	HC1	HC2	OK	31.6874	22.3966	-0.500631	-1.84258	0.0018	0.0219397	yes
P26506	XLOC_020192	ARRDC3	chr5:90664539-90716532	HC1	HC2	OK	21.6376	15.2967	-0.500318	-2.27377	0.00015	0.00272704	yes
P26896	XLOC_020469	LMAN2	chr5:176730762-176778885	HC1	HC2	OK	115.664	81.8352	-0.499147	-1.72755	0.00395	0.0420085	yes
P31383	XLOC_025249	LYNX1	chr8:143845751-143859264	HC1	HC2	OK	16.6256	11.7756	-0.497608	-2.32288	5e-05	0.00100987	yes
P7359	XLOC_005309	C1S	chr12:7167979-7178337	HC1	HC2	OK	390.222	276.391	-0.497582	-2.47614	5e-05	0.00100987	yes
P17945	XLOC_013638	RHOB	chr2:20646831-20649204	HC1	HC2	OK	101.332	71.7826	-0.497385	-2.42538	5e-05	0.00100987	yes
P22457	XLOC_017129	TCTA	chr3:49449638-49453909	HC1	HC2	OK	18.3521	13.0078	-0.496568	-2.15675	0.0002	0.00353965	yes
P31996	XLOC_025725	ASS1	chr9:133320093-133376661	HC1	HC2	OK	85.2904	60.4847	-0.495814	-2.38456	5e-05	0.00100987	yes
P11589	XLOC_008791	ADAMTS7	chr15:79051544-79103773	HC1	HC2	OK	3.89973	2.76708	-0.495014	-1.89823	0.0015	0.0189248	yes
P33135	XLOC_026653	MSN	chrX:64887510-64961793	HC1	HC2	OK	136.669	96.9893	-0.494794	-2.49513	5e-05	0.00100987	yes
P22757	XLOC_017387	COPG1	chr3:128968452-128996616	HC1	HC2	OK	74.3071	52.7486	-0.494367	-2.429	5e-05	0.00100987	yes
P4806	XLOC_003426	ZNF503	chr10:77039483-77168740	HC1	HC2	OK	12.238	8.69015	-0.493915	-1.9591	0.0003	0.00503002	yes
P30939	XLOC_024883	LZTS1	chr8:20103675-20112803	HC1	HC2	OK	2.96352	2.10719	-0.491991	-1.81776	0.0022	0.0260671	yes
P9882	XLOC_007309	PRKCH	chr14:61788160-62017698	HC1	HC2	OK	2.67629	1.9033	-0.49173	-1.73258	0.00295	0.0328959	yes
P29389	XLOC_023568	CALU	chr7:128379345-128415844	HC1	HC2	OK	116.705	83.0271	-0.49121	-2.21151	0.0002	0.00353965	yes
P14011	XLOC_010659	SLC16A3	chr17:80176037-80197907	HC1	HC2	OK	137.985	98.2208	-0.490406	-1.96585	0.0007	0.0102528	yes
P30070	XLOC_024097	RASA4	chr7:102220092-102257205	HC1	HC2	OK	2.63448	1.87641	-0.489542	-1.7923	0.0021	0.0250304	yes
P17389	XLOC_013214	TGFB1	chr19:41836435-41859838	HC1	HC2	OK	79.5144	56.757	-0.486418	-2.38031	5e-05	0.00100987	yes
P9292	XLOC_006810	COL4A2	chr13:110959630-111165373	HC1	HC2	OK	109.664	78.5683	-0.481075	-2.44878	5e-05	0.00100987	yes
P4658	XLOC_003331	VSTM4	chr10:50222289-50323577	HC1	HC2	OK	8.28772	5.94237	-0.479936	-2.18586	0.0002	0.00353965	yes
P24380	XLOC_018625	2016-09-11	chr4:77870866-77959774	HC1	HC2	OK	59.8379	42.9165	-0.479527	-2.39385	0.0001	0.00188401	yes
P20284	XLOC_015460	ERGIC3	chr20:34129777-34145405	HC1	HC2	OK	241.147	173.159	-0.477815	-2.36467	5e-05	0.00100987	yes
P22292	XLOC_017017	TGFBR2	chr3:30647993-30735633	HC1	HC2	OK	35.6906	25.6769	-0.475074	-1.96077	0.00115	0.0154847	yes
P14514	XLOC_011000	GJD3	chr17:38516904-38520945	HC1	HC2	OK	5.33719	3.84046	-0.474801	-1.84264	0.0018	0.0219397	yes
P7943	XLOC_005720	C12orf75	chr12:105724413-105765296	HC1	HC2	OK	41.1579	29.6421	-0.473519	-2.11829	0.0004	0.00637861	yes
P27502	XLOC_020950	CD109	chr6:74403625-74538041	HC1	HC2	OK	8.18663	5.89656	-0.473396	-1.72622	0.00365	0.0391746	yes
P9439	XLOC_006926	LHFP	chr13:39917028-40177356	HC1	HC2	OK	58.0613	41.8685	-0.471712	-2.29798	5e-05	0.00100987	yes
P10741	XLOC_008158	CHST14	chr15:40763159-40765357	HC1	HC2	OK	28.8339	20.8022	-0.471032	-2.0579	0.00025	0.00428392	yes
P22170	XLOC_016938	LMCD1	chr3:8543492-8617483	HC1	HC2	OK	146.01	105.344	-0.470966	-1.89527	0.00095	0.0131583	yes
P2059	XLOC_001397	CTNNBIP1	chr1:9908333-9970316	HC1	HC2	OK	5.2511	3.78971	-0.470532	-1.77253	0.0024	0.0280107	yes
P28811	XLOC_023155	C1GALT1	chr7:7222245-7317798	HC1	HC2	OK	19.9495	14.4069	-0.469594	-1.94522	0.0008	0.0114308	yes
P18180	XLOC_013816	PCYOX1	chr2:70485230-70508317	HC1	HC2	OK	23.413	16.9103	-0.469407	-2.29333	0.00015	0.00272704	yes
P32361	XLOC_026018	KLF9	chr9:72999512-73029573	HC1	HC2	OK	33.8883	24.4954	-0.468279	-2.29522	0.0002	0.00353965	yes
P24926	XLOC_019027	IGFBP7	chr4:57844805-58071465	HC1	HC2	OK	847.83	612.873	-0.468186	-2.06626	0.00035	0.00571123	yes
P8026	XLOC_005773	PLBD2	chr12:113796370-113829654	HC1	HC2	OK	56.3118	40.7153	-0.467866	-1.85494	0.00155	0.0194159	yes
P29629	XLOC_023756	ACTB	chr7:5566778-5570232	HC1	HC2	OK	2489.09	1799.98	-0.467641	-2.26643	0.0001	0.00188401	yes
P4879	XLOC_003486	TCTN3	chr10:97423152-97453900	HC1	HC2	OK	28.0918	20.3671	-0.46391	-2.03913	0.0007	0.0102528	yes
P7713	XLOC_005548	SUOX	chr12:56391042-56399309	HC1	HC2	OK	8.60366	6.24493	-0.462264	-1.80633	0.00155	0.0194159	yes
P7333	XLOC_005291	PTMS	chr12:6875540-6880118	HC1	HC2	OK	314.387	228.506	-0.460307	-2.3134	5e-05	0.00100987	yes
P19205	XLOC_014551	CYP1B1	chr2:38152461-38304074	HC1	HC2	OK	210.806	153.27	-0.459843	-2.08486	0.0004	0.00637861	yes
P29671	XLOC_023794	TWIST1	chr7:19152672-19157351	HC1	HC2	OK	87.9848	64.0499	-0.458059	-2.08335	0.0003	0.00503002	yes
P26941	XLOC_020502	GFPT2	chr5:179727699-179780315	HC1	HC2	OK	24.6497	17.9631	-0.456536	-1.94851	0.00095	0.0131583	yes
P12990	XLOC_009870	ST3GAL2	chr16:70413337-70472991	HC1	HC2	OK	12.5568	9.16941	-0.453567	-2.01613	0.00085	0.0119864	yes
P29981	XLOC_024031	PDK4	chr7:95212808-95225925	HC1	HC2	OK	6.58533	4.81013	-0.453181	-1.87303	0.0014	0.0179705	yes
P34039	XLOC_027321	C1GALT1C1	chrX:119759528-119764005	HC1	HC2	OK	31.3759	22.93	-0.452421	-2.09498	0.0002	0.00353965	yes
P16482	XLOC_012525	FCGRT	chr19:50015535-50029703	HC1	HC2	OK	102.183	74.7315	-0.451365	-2.10908	0.00015	0.00272704	yes
P5244	XLOC_003769	SMPD1	chr11:6411643-6416228	HC1	HC2	OK	89.0875	65.1869	-0.450641	-1.72244	0.00295	0.0328959	yes
P30971	XLOC_024911	PNMA2	chr8:26362195-26371483	HC1	HC2	OK	3.84662	2.81625	-0.449817	-1.7918	0.002	0.0240017	yes
P25284	XLOC_019272	CTSO	chr4:156845269-156875048	HC1	HC2	OK	11.8978	8.71598	-0.448961	-1.97007	0.00085	0.0119864	yes
P10337	XLOC_007732	SEC23A	chr14:39501122-39572437	HC1	HC2	OK	24.5955	18.0289	-0.448083	-2.12091	0.00035	0.00571123	yes
P10421	XLOC_007795	SIX4	chr14:61176255-61190852	HC1	HC2	OK	6.10126	4.47428	-0.44745	-1.97277	0.0009	0.012565	yes
P21048	XLOC_016070	IL10RB	chr21:34638664-34669539	HC1	HC2	OK	32.6408	23.9489	-0.446718	-2.01983	0.0005	0.00771861	yes
P7421	XLOC_005362	EMP1	chr12:13349600-13372840	HC1	HC2	OK	78.1417	57.4226	-0.444475	-2.17239	0.00025	0.00428392	yes
P24033	XLOC_018319	MFI2	chr3:196728611-196756687	HC1	HC2	OK	17.7092	13.021	-0.443654	-1.88354	0.00165	0.0204131	yes
P6362	XLOC_004572	DCHS1	chr11:6642554-6677080	HC1	HC2	OK	5.73249	4.21652	-0.443111	-1.99385	0.00055	0.00836155	yes
P5385	XLOC_003879	CAT	chr11:34460471-34493607	HC1	HC2	OK	30.5075	22.4443	-0.442811	-2.03757	0.0005	0.00771861	yes
P14672	XLOC_011124	MAP3K14	chr17:43325291-43394430	HC1	HC2	OK	9.4669	6.97454	-0.440794	-1.88672	0.00085	0.0119864	yes
P20650	XLOC_015721	JAG1	chr20:10618331-10654694	HC1	HC2	OK	32.3922	23.8741	-0.440203	-1.8661	0.00265	0.0301747	yes
P2192	XLOC_001507	FUCA1	chr1:24171571-24194859	HC1	HC2	OK	9.54458	7.03753	-0.439613	-1.69808	0.00345	0.0373426	yes
P32583	XLOC_026200	MEGF9	chr9:123363195-123476765	HC1	HC2	OK	6.76895	4.99273	-0.439102	-1.9556	0.0012	0.0159738	yes
P770	XLOC_000533	PTGFR	chr1:78956727-79006386	HC1	HC2	OK	10.4647	7.7228	-0.43833	-1.76332	0.00455	0.0470682	yes
P25211	XLOC_019217	PGRMC2	chr4:129190391-129209984	HC1	HC2	OK	37.8762	27.9541	-0.43823	-2.12047	0.0005	0.00771861	yes
P33204	XLOC_026707	PGK1	chrX:77359665-77385055	HC1	HC2	OK	210.158	155.279	-0.436612	-2.19889	0.0001	0.00188401	yes
P17034	XLOC_012963	MAN2B1	chr19:12757321-12777591	HC1	HC2	OK	42.3485	31.2991	-0.436192	-2.00151	0.0006	0.00903351	yes
P694	XLOC_000490	AK4	chr1:65613231-65697828	HC1	HC2	OK	16.7422	12.3845	-0.43496	-1.95279	0.0013	0.0169666	yes
P9854	XLOC_007295	ARID4A	chr14:58765221-58840451	HC1	HC2	OK	3.44491	2.5496	-0.434198	-1.68111	0.0046	0.0473756	yes
P13101	XLOC_009953	CYBA	chr16:88709696-88717492	HC1	HC2	OK	149.139	110.38	-0.434177	-1.99258	0.0006	0.00903351	yes
P23066	XLOC_017611	HES1	chr3:193853930-193856401	HC1	HC2	OK	27.5499	20.3978	-0.433632	-1.80252	0.00155	0.0194159	yes
P2749	XLOC_001889	GSTM3	chr1:110276553-110283660	HC1	HC2	OK	14.3611	10.6362	-0.433185	-1.99444	0.00075	0.0108045	yes
P25073	XLOC_019115	HSD17B11	chr4:88257676-88312455	HC1	HC2	OK	9.1956	6.81765	-0.431669	-1.67453	0.00405	0.0427476	yes
P24751	XLOC_018904	LRPAP1	chr4:3505323-3534224	HC1	HC2	OK	15.5867	11.5575	-0.43149	-2.07667	0.0003	0.00503002	yes
P20950	XLOC_015950	CTSZ	chr20:57556262-57582309	HC1	HC2	OK	256.764	190.402	-0.431395	-2.00268	0.00045	0.00706344	yes
P2149	XLOC_001478	DDOST	chr1:20959947-20988037	HC1	HC2	OK	118.054	87.6733	-0.429244	-1.66357	0.0031	0.0341878	yes
P1411	XLOC_000951	MPZL1	chr1:167691186-167761156	HC1	HC2	OK	27.8091	20.6601	-0.428706	-1.7873	0.0032	0.0351524	yes
P30707	XLOC_024651	SDC2	chr8:97505881-97624037	HC1	HC2	OK	96.701	71.8894	-0.427751	-2.15725	0.00035	0.00571123	yes
P19230	XLOC_014572	ZFP36L2	chr2:43449540-43453745	HC1	HC2	OK	66.4107	49.3908	-0.427174	-2.09172	0.00025	0.00428392	yes
P8899	XLOC_006399	KCTD10	chr12:109886459-109915155	HC1	HC2	OK	26.6712	19.842	-0.426729	-2.03124	0.0004	0.00637861	yes
P13021	XLOC_009893	GLG1	chr16:74481325-74641042	HC1	HC2	OK	35.7199	26.609	-0.424816	-1.87354	0.00135	0.0174889	yes
P4021	XLOC_002881	VCL	chr10:75757871-75879917	HC1	HC2	OK	53.8847	40.1459	-0.424621	-1.97862	0.0009	0.012565	yes
P31615	XLOC_025437	ALDH1B1	chr9:38392660-38398662	HC1	HC2	OK	9.59583	7.15665	-0.423124	-1.76798	0.00205	0.0244552	yes
P26574	XLOC_020246	LOX	chr5:121398889-121414055	HC1	HC2	OK	172.26	128.544	-0.422327	-2.16532	0.00025	0.00428392	yes
P29899	XLOC_023975	GATSL2	chr7:74601103-74988292	HC1	HC2	OK	4.19839	3.13469	-0.421514	-1.7844	0.0017	0.0209209	yes
P15098	XLOC_011519	TWSG1	chr18:9334764-9402418	HC1	HC2	OK	23.9991	17.9194	-0.421455	-2.05778	0.00065	0.00965154	yes
P22472	XLOC_017141	GNAI2	chr3:50264119-50296786	HC1	HC2	OK	169.366	126.477	-0.421276	-1.91338	0.00085	0.0119864	yes
P14923	XLOC_011320	HN1	chr17:73131337-73150778	HC1	HC2	OK	19.7964	14.8179	-0.417894	-1.63959	0.0049	0.0496985	yes
P6259	XLOC_004493	IFITM10	chr11:1753639-1771824	HC1	HC2	OK	7.32688	5.49232	-0.415783	-1.69127	0.0025	0.0290568	yes
P17103	XLOC_013007	NOTCH3	chr19:15270402-15311792	HC1	HC2	OK	38.1786	28.6246	-0.41551	-1.72303	0.00305	0.0337959	yes
P17625	XLOC_013371	RRAS	chr19:50138548-50143400	HC1	HC2	OK	149.848	112.41	-0.414724	-2.01126	0.00085	0.0119864	yes
P32417	XLOC_026051	GOLM1	chr9:88639967-88715116	HC1	HC2	OK	102.004	76.5857	-0.413475	-2.03677	0.00075	0.0108045	yes
P18449	XLOC_014006	DBI	chr2:120124499-120130127	HC1	HC2	OK	129.914	97.586	-0.412816	-1.76742	0.00255	0.0294184	yes
P15866	XLOC_012050	SLC44A2	chr19:10713120-10755235	HC1	HC2	OK	47.1059	35.4035	-0.412018	-1.88448	0.0006	0.00903351	yes
P6662	XLOC_004802	TMEM258	chr11:61556601-61560085	HC1	HC2	OK	240.883	181.207	-0.410694	-1.80437	0.00175	0.021386	yes
P27161	XLOC_020715	HLA-E	chr6:30457182-30461982	HC1	HC2	OK	219.367	165.186	-0.409257	-2.06004	0.0005	0.00771861	yes
P3961	XLOC_002849	SRGN	chr10:70847827-70864567	HC1	HC2	OK	66.9836	50.4443	-0.409116	-1.92393	0.00115	0.0154847	yes
P27881	XLOC_021249	TXNDC5	chr6:7727010-8102828	HC1	HC2	OK	97.3777	73.3394	-0.409003	-1.87897	0.0014	0.0179705	yes
P17907	XLOC_013601	ID2	chr2:8822112-8824583	HC1	HC2	OK	112.752	85.0784	-0.406291	-1.95991	0.0007	0.0102528	yes
P10460	XLOC_007828	ZFP36L1	chr14:69254371-69262960	HC1	HC2	OK	248.827	188.181	-0.403022	-2.01944	0.00065	0.00965154	yes
P8006	XLOC_005762	TRAFD1	chr12:112563348-112591410	HC1	HC2	OK	17.938	13.5869	-0.400811	-1.74176	0.0025	0.0290568	yes
P23703	XLOC_018070	RPN1	chr3:128338812-128369719	HC1	HC2	OK	112.493	85.2415	-0.400202	-1.98051	0.00045	0.00706344	yes
P32559	XLOC_026181	ALAD	chr9:116148591-116163618	HC1	HC2	OK	17.9669	13.6153	-0.400116	-1.6758	0.00365	0.0391746	yes
P33211	XLOC_026713	SH3BGRL	chrX:80369199-80554046	HC1	HC2	OK	42.5329	32.258	-0.39892	-1.90283	0.00125	0.0164673	yes
P6220	XLOC_004462	BET1L	chr11:202319-207422	HC1	HC2	OK	32.1565	24.4082	-0.397743	-1.6787	0.00425	0.04459	yes
P7346	XLOC_005298	TPI1	chr12:6976583-6982521	HC1	HC2	OK	624.511	474.042	-0.397713	-1.96843	0.00055	0.00836155	yes
P1774	XLOC_001190	DEGS1	chr1:224370909-224381142	HC1	HC2	OK	60.9741	46.3981	-0.394133	-1.90958	0.00125	0.0164673	yes
P16867	XLOC_012844	PLIN3	chr19:4838345-4867780	HC1	HC2	OK	77.2884	58.8407	-0.393436	-1.6535	0.0045	0.0466888	yes
P20959	XLOC_015960	LAMA5	chr20:60884115-60942368	HC1	HC2	OK	3.2072	2.44241	-0.393012	-1.6482	0.00445	0.0463415	yes
P3011	XLOC_002077	RAB13	chr1:153954092-153958853	HC1	HC2	OK	134.548	102.515	-0.392288	-1.8936	0.00125	0.0164673	yes
P26485	XLOC_020174	TMEM167A	chr5:82348664-82373272	HC1	HC2	OK	14.6448	11.1645	-0.391471	-1.88557	0.001	0.0137153	yes
P27728	XLOC_021139	GINM1	chr6:149887389-149913175	HC1	HC2	OK	59.5105	45.3741	-0.391276	-1.66504	0.0036	0.0387567	yes
P2414	XLOC_001653	SLC2A1	chr1:43391045-43449029	HC1	HC2	OK	61.1577	46.6633	-0.390245	-1.91229	0.00055	0.00836155	yes
P5396	XLOC_003883	CD44	chr11:35160416-35253949	HC1	HC2	OK	250.723	191.463	-0.389025	-1.92281	0.00055	0.00836155	yes
P13496	XLOC_010294	LASP1	chr17:37026111-37078023	HC1	HC2	OK	76.8506	58.7245	-0.388095	-1.85918	0.00145	0.0184267	yes
P23218	XLOC_017729	SUSD5	chr3:33191536-33260707	HC1	HC2	OK	6.05469	4.62896	-0.387364	-1.65303	0.0043	0.0450135	yes
P8880	XLOC_006379	CKAP4	chr12:106631658-106641713	HC1	HC2	OK	94.495	72.3909	-0.384429	-1.89876	0.0007	0.0102528	yes
P12203	XLOC_009284	ARL2BP	chr16:57279037-57287545	HC1	HC2	OK	49.7605	38.148	-0.383391	-1.82838	0.0017	0.0209209	yes
P32494	XLOC_026129	ERP44	chr9:102741462-102861334	HC1	HC2	OK	12.1379	9.31395	-0.382053	-1.80934	0.00195	0.0234619	yes
P7979	XLOC_005747	ATP2A2	chr12:110719031-110788897	HC1	HC2	OK	24.7769	19.0187	-0.38158	-1.65496	0.00425	0.04459	yes
P14384	XLOC_010921	BLMH	chr17:28575212-28619184	HC1	HC2	OK	13.0528	10.0338	-0.379499	-1.61262	0.00475	0.0485636	yes
P32640	XLOC_026241	ANGPTL2	chr9:129677052-129985445	HC1	HC2	OK	63.7631	49.0371	-0.378847	-1.8525	0.00125	0.0164673	yes
P20820	XLOC_015877	SDC4	chr20:43953928-43977064	HC1	HC2	OK	123.138	94.7301	-0.378382	-1.89136	0.00105	0.0143309	yes
P16579	XLOC_012653	MYADM	chr19:54368837-54379689	HC1	HC2	OK	111.007	85.5586	-0.375664	-1.87053	0.00145	0.0184267	yes
P22369	XLOC_017064	CTNNB1	chr3:41240941-41282015	HC1	HC2	OK	106.459	82.0962	-0.374907	-1.82549	0.0014	0.0179705	yes
P7478	XLOC_005401	STK38L	chr12:27397077-27478890	HC1	HC2	OK	10.6967	8.2566	-0.373551	-1.74758	0.003	0.0333209	yes
P14600	XLOC_011074	PTRF	chr17:40554466-40575338	HC1	HC2	OK	458.241	353.874	-0.372871	-1.88556	0.00085	0.0119864	yes
P11140	XLOC_008442	FURIN	chr15:91411821-91426688	HC1	HC2	OK	40.0735	30.9535	-0.372547	-1.82323	0.0015	0.0189248	yes
P26946	XLOC_020506	MGAT1	chr5:180217354-180237137	HC1	HC2	OK	90.2516	69.712	-0.372547	-1.75632	0.002	0.0240017	yes
P30832	XLOC_024769	GPAA1	chr8:145137523-145141119	HC1	HC2	OK	130.619	100.914	-0.372234	-1.8116	0.0017	0.0209209	yes
P22566	XLOC_017217	ARL6IP5	chr3:69134089-69155239	HC1	HC2	OK	124.33	96.0619	-0.37214	-1.90716	0.0013	0.0169666	yes
P5155	XLOC_003703	TSPAN4	chr11:842823-867234	HC1	HC2	OK	231.877	179.501	-0.369365	-1.70694	0.0031	0.0341878	yes
P33113	XLOC_026636	MAGED2	chrX:54834031-54842448	HC1	HC2	OK	72.6761	56.3537	-0.366969	-1.77231	0.00255	0.0294184	yes
P2137	XLOC_001467	CAPZB	chr1:19665266-19812135	HC1	HC2	OK	162.276	125.835	-0.366914	-1.80396	0.0015	0.0189248	yes
P26580	XLOC_020254	ALDH7A1	chr5:125877532-125931082	HC1	HC2	OK	9.77785	7.58462	-0.36644	-1.65711	0.00335	0.0364573	yes
P5326	XLOC_003836	LDHA	chr11:18415935-18430120	HC1	HC2	OK	584.945	453.756	-0.366385	-1.76281	0.0023	0.0270462	yes
P22143	XLOC_016907	ARSA	chr22:51061181-51066601	HC1	HC2	OK	31.9413	24.7805	-0.366216	-1.71909	0.0026	0.0298234	yes
P16863	XLOC_012841	MYDGF	chr19:4657556-4670415	HC1	HC2	OK	87.1904	67.7161	-0.36467	-1.69583	0.0036	0.0387567	yes
P23480	XLOC_017902	ARF4	chr3:57557089-57583215	HC1	HC2	OK	129.733	100.823	-0.363718	-1.82727	0.0019	0.0229391	yes
P21375	XLOC_016326	PTTG1IP	chr21:46269499-46293818	HC1	HC2	OK	665.167	517.148	-0.363141	-1.69102	0.0027	0.0305702	yes
P24066	XLOC_018377	FGFRL1	chr4:1004575-1020686	HC1	HC2	OK	57.1359	44.4442	-0.362405	-1.74215	0.0024	0.0280107	yes
P23803	XLOC_018140	WWTR1	chr3:149235021-149421060	HC1	HC2	OK	36.405	28.3883	-0.358837	-1.77238	0.0028	0.0314736	yes
P10527	XLOC_007865	TMED10	chr14:75598170-75643349	HC1	HC2	OK	68.5185	53.5814	-0.354761	-1.80653	0.00185	0.0224515	yes
P3469	XLOC_002375	NUCKS1	chr1:205681946-205719372	HC1	HC2	OK	23.3607	18.3099	-0.351461	-1.75701	0.0026	0.0298234	yes
P8195	XLOC_005909	TNFRSF1A	chr12:6437922-6451283	HC1	HC2	OK	177.41	139.434	-0.347505	-1.72836	0.00255	0.0294184	yes
P2047	XLOC_001385	ERRFI1	chr1:8071778-8086393	HC1	HC2	OK	128.553	101.146	-0.345926	-1.66643	0.00455	0.0470682	yes
P17260	XLOC_013130	HSPB6	chr19:36245466-36247930	HC1	HC2	OK	92.6987	72.9983	-0.344686	-1.6577	0.0038	0.04066	yes
P808	XLOC_000555	LMO4	chr1:87794150-87814607	HC1	HC2	OK	26.4036	20.8036	-0.3439	-1.66983	0.00395	0.0420085	yes

## Sheet: HC1_HC2_cds_exp_up
test_id	gene_id	gene	locus	sample_1	sample_2	status	value_1	value_2	log2(fold_change)	test_stat	p_value	q_value	significant
P515	XLOC_000357	YBX1	chr1:43148065-43168020	HC1	HC2	OK	423.559	528.995	0.320693	1.62058	0.0047	0.048193	yes
P14023	XLOC_010669	METRNL	chr17:81037566-81053997	HC1	HC2	OK	177.727	223.953	0.333532	1.64615	0.00425	0.04459	yes
P16846	XLOC_012831	MAP2K2	chr19:4090319-4124126	HC1	HC2	OK	115.838	146.325	0.33707	1.66529	0.0047	0.0481931	yes
P5281	XLOC_003803	ADM	chr11:10326526-10328949	HC1	HC2	OK	249.468	316.323	0.342544	1.70289	0.00315	0.0346574	yes
P28019	XLOC_021367	PPP1R18	chr6:30644165-30655672	HC1	HC2	OK	49.8737	63.3501	0.345068	1.66126	0.0039	0.041603	yes
P21994	XLOC_016784	EIF3D	chr22:36906896-36925277	HC1	HC2	OK	85.6924	108.858	0.345214	1.70326	0.00355	0.0383362	yes
P6648	XLOC_004793	PRPF19	chr11:60658019-60674061	HC1	HC2	OK	39.0576	49.6428	0.345978	1.64979	0.004	0.0423794	yes
P7161	XLOC_005139	HYOU1	chr11:118914895-118927957	HC1	HC2	OK	18.3068	23.2748	0.346384	1.65172	0.00365	0.0391746	yes
P7806	XLOC_005613	RAP1B	chr12:69004618-69054385	HC1	HC2	OK	68.9021	87.6204	0.34672	1.73013	0.0036	0.0387567	yes
P28356	XLOC_021580	RAB23	chr6:57051790-57087112	HC1	HC2	OK	18.419	23.4456	0.348121	1.72009	0.00405	0.0427476	yes
P3593	XLOC_002488	AGT	chr1:230838271-230850336	HC1	HC2	OK	28.9259	36.9184	0.351979	1.65255	0.00405	0.0427476	yes
P12677	XLOC_009604	LITAF	chr16:11641397-11681322	HC1	HC2	OK	56.2014	71.7862	0.353101	1.71611	0.0029	0.0324416	yes
P16229	XLOC_012322	PSMD8	chr19:38865189-38874464	HC1	HC2	OK	91.1072	116.84	0.358896	1.74198	0.0025	0.0290568	yes
P9263	XLOC_006777	IPO5	chr13:98605928-98676550	HC1	HC2	OK	16.8306	21.608	0.360478	1.77308	0.0027	0.0305702	yes
P23282	XLOC_017776	FYCO1	chr3:45959390-46037316	HC1	HC2	OK	12.8449	16.502	0.36144	1.7506	0.0025	0.0290568	yes
P16124	XLOC_012250	WTIP	chr19:34972879-34992085	HC1	HC2	OK	28.2339	36.3601	0.364928	1.65604	0.0049	0.0496985	yes
P17056	XLOC_012976	FARSA	chr19:13033283-13044558	HC1	HC2	OK	32.2967	41.6186	0.365844	1.67903	0.0045	0.0466887	yes
P25866	XLOC_019726	EGR1	chr5:137801180-137805004	HC1	HC2	OK	190.326	246.011	0.370255	1.86416	0.00075	0.0108045	yes
P27803	XLOC_021184	IGF2R	chr6:160390130-160527583	HC1	HC2	OK	28.8168	37.2739	0.371254	1.84944	0.0013	0.0169666	yes
P19922	XLOC_015125	CNPPD1	chr2:220035553-220041702	HC1	HC2	OK	38.8419	50.2947	0.372792	1.73496	0.0029	0.0324416	yes
P33464	XLOC_026908	VMA21	chrX:150565656-150577836	HC1	HC2	OK	7.29216	9.46062	0.375589	1.73554	0.00325	0.03559	yes
P8124	XLOC_005854	RAN	chr12:131356538-131362223	HC1	HC2	OK	56.4095	73.2391	0.376675	1.80628	0.00225	0.0265697	yes
P3915	XLOC_002810	FAM21A	chr10:51827647-51893269	HC1	HC2	OK	9.53195	12.3979	0.37925	1.73304	0.0028	0.0314736	yes
P5834	XLOC_004176	CCND1	chr11:69455872-69469242	HC1	HC2	OK	96.646	125.819	0.38057	1.92486	0.00065	0.00965154	yes
P5759	XLOC_004127	SF3B2	chr11:65819815-65836382	HC1	HC2	OK	82.1501	107.032	0.381703	1.85252	0.00125	0.0164673	yes
P19774	XLOC_015009	NCKAP1	chr2:183789578-183903586	HC1	HC2	OK	34.4236	44.8512	0.381748	1.89289	0.00125	0.0164673	yes
P6612	XLOC_004760	SLC43A3	chr11:57174426-57195053	HC1	HC2	OK	32.691	42.668	0.384259	1.62111	0.0049	0.0496985	yes
P15475	XLOC_011786	EPG5	chr18:43427573-43547305	HC1	HC2	OK	7.6545	9.99152	0.384396	1.77583	0.0019	0.0229391	yes
P26142	XLOC_019877	NPM1	chr5:170814707-170837892	HC1	HC2	OK	246.369	321.718	0.384972	1.76427	0.00265	0.0301747	yes
P6855	XLOC_004930	CPT1A	chr11:68522087-68609399	HC1	HC2	OK	16.0323	20.9761	0.387764	1.84052	0.00135	0.0174889	yes
P30791	XLOC_024729	EFR3A	chr8:132916355-133025886	HC1	HC2	OK	12.5618	16.4439	0.388514	1.85859	0.00185	0.0224515	yes
P12180	XLOC_009263	MT2A	chr16:56642477-56643409	HC1	HC2	OK	1663.21	2179.12	0.389778	1.93421	0.00075	0.0108045	yes
P32771	XLOC_026326	C9orf69	chr9:139003688-139010731	HC1	HC2	OK	27.5031	36.0625	0.390907	1.77844	0.0023	0.0270462	yes
P11839	XLOC_009016	TNFRSF12A	chr16:3070312-3077756	HC1	HC2	OK	203.999	267.52	0.391086	1.62529	0.0046	0.0473756	yes
P20573	XLOC_015663	SRXN1	chr20:627267-634014	HC1	HC2	OK	21.4274	28.128	0.392549	1.81635	0.0019	0.0229391	yes
P8883	XLOC_006384	PRDM4	chr12:108126642-108154914	HC1	HC2	OK	9.09598	11.9592	0.394819	1.76159	0.00205	0.0244552	yes
P28760	XLOC_023114	GET4	chr7:916190-936071	HC1	HC2	OK	20.8224	27.3797	0.394973	1.73092	0.00235	0.0275418	yes
P8005	XLOC_005761	ERP29	chr12:112451151-112461024	HC1	HC2	OK	111.287	146.344	0.395079	1.886	0.0012	0.0159738	yes
P23594	XLOC_017993	ATG3	chr3:112251353-112280810	HC1	HC2	OK	29.9532	39.4292	0.396554	1.74099	0.00265	0.0301747	yes
P25435	XLOC_019421	BASP1	chr5:17130136-17276954	HC1	HC2	OK	190.99	251.62	0.397751	1.97652	0.001	0.0137153	yes
P7837	XLOC_005631	TBC1D15	chr12:72233486-72320629	HC1	HC2	OK	6.0955	8.03302	0.398198	1.63984	0.00475	0.0485636	yes
P571	XLOC_000392	PLK3	chr1:45266035-45272957	HC1	HC2	OK	18.5321	24.4326	0.398776	1.72381	0.0024	0.0280107	yes
P25362	XLOC_019337	CFAP97	chr4:186080815-186125182	HC1	HC2	OK	7.36933	9.71596	0.398824	1.80299	0.00255	0.0294184	yes
P2843	XLOC_001956	NOTCH2	chr1:120454175-120612317	HC1	HC2	OK	39.2541	51.8246	0.400795	2.01677	0.00025	0.00428392	yes
P11085	XLOC_008394	WHAMM	chr15:83478379-83503613	HC1	HC2	OK	6.57016	8.67579	0.401067	1.66573	0.00315	0.0346574	yes
P4553	XLOC_003266	KIAA1462	chr10:30301728-30348488	HC1	HC2	OK	22.5129	29.7289	0.401114	2.00148	0.00055	0.00836155	yes
P6228	XLOC_004468	RNH1	chr11:494511-507283	HC1	HC2	OK	359.803	475.202	0.401332	2.03174	0.00045	0.00706344	yes
P9062	XLOC_006521	DDX51	chr12:132621139-132628880	HC1	HC2	OK	4.33768	5.73532	0.402951	1.65721	0.0046	0.0473756	yes
P53	XLOC_000045	TPRG1L	chr1:3541555-3546694	HC1	HC2	OK	30.4048	40.2511	0.404733	1.89161	0.00095	0.0131583	yes
P997	XLOC_000694	WDR3	chr1:118472371-118727848	HC1	HC2	OK	6.60277	8.74146	0.404803	1.73861	0.00285	0.0319843	yes
P23424	XLOC_017860	RRP9	chr3:51967441-51975957	HC1	HC2	OK	12.0239	15.922	0.405122	1.61513	0.00485	0.0493341	yes
P27941	XLOC_021287	TDP2	chr6:24650204-24667115	HC1	HC2	OK	17.3123	22.9347	0.405739	1.82584	0.00125	0.0164673	yes
P19093	XLOC_014473	OSR1	chr2:19551245-19558372	HC1	HC2	OK	21.6658	28.7025	0.405759	1.76558	0.00255	0.0294184	yes
P6114	XLOC_004375	VPS11	chr11:118938462-118952688	HC1	HC2	OK	21.1518	28.076	0.408557	1.86473	0.00165	0.0204131	yes
P22245	XLOC_016979	CCDC174	chr3:14693252-14714166	HC1	HC2	OK	6.72753	8.93128	0.40879	1.72003	0.00345	0.0373426	yes
P16936	XLOC_012890	TIMM44	chr19:7991602-8008708	HC1	HC2	OK	23.6994	31.4667	0.408974	1.83723	0.0015	0.0189248	yes
P2920	XLOC_002013	CTSK	chr1:150768683-150780917	HC1	HC2	OK	108.177	143.668	0.409352	2.03863	0.0002	0.00353965	yes
P23149	XLOC_017685	XPC	chr3:14186647-14220172	HC1	HC2	OK	25.6397	34.1001	0.411395	1.97069	0.0007	0.0102528	yes
P4221	XLOC_003009	SCD	chr10:102106771-102124588	HC1	HC2	OK	3.50131	4.65915	0.412171	1.72009	0.0033	0.035969	yes
P5663	XLOC_004067	RTN3	chr11:63448921-63527363	HC1	HC2	OK	49.3992	65.7585	0.412689	1.90678	0.0011	0.0149117	yes
P29207	XLOC_023437	LMTK2	chr7:97736196-97838944	HC1	HC2	OK	2.78474	3.70767	0.41297	1.7547	0.00275	0.0310111	yes
P16457	XLOC_012502	FTL	chr19:49468565-49470136	HC1	HC2	OK	6429.06	8580.51	0.416455	1.98881	0.0006	0.00903351	yes
P13994	XLOC_010647	HGS	chr17:79650961-79670196	HC1	HC2	OK	60.9124	81.3991	0.418276	2.05614	0.00045	0.00706344	yes
P9675	XLOC_007181	MMP14	chr14:23305741-23316808	HC1	HC2	OK	339.943	454.306	0.418369	2.1138	0.0001	0.00188401	yes
P22695	XLOC_017328	ARHGAP31	chr3:119013219-119139476	HC1	HC2	OK	5.21893	6.97495	0.418428	1.88385	0.00115	0.0154847	yes
P11435	XLOC_008676	RPS27L	chr15:63445538-63449741	HC1	HC2	OK	93.4088	125.061	0.421008	2.08186	0.0004	0.00637861	yes
P222	XLOC_000166	MRTO4	chr1:19578074-19586622	HC1	HC2	OK	10.4274	13.9627	0.421203	1.75475	0.00165	0.0204131	yes
P5035	XLOC_003595	EIF3A	chr10:120794540-120840336	HC1	HC2	OK	52.3986	70.1813	0.421558	1.98878	0.00045	0.00706344	yes
P20741	XLOC_015810	EIF2S2	chr20:32676114-32700085	HC1	HC2	OK	46.5677	62.515	0.424874	1.67073	0.00345	0.0373426	yes
P8040	XLOC_005786	HSPB8	chr12:119616594-119632551	HC1	HC2	OK	16.5073	22.1618	0.424974	1.87176	0.0013	0.0169666	yes
P33646	XLOC_027027	EIF1AX	chrX:20142635-20159966	HC1	HC2	OK	10.0205	13.4692	0.426704	2.0182	0.00075	0.0108045	yes
P28066	XLOC_021402	NEU1	chr6:31826828-31830709	HC1	HC2	OK	26.8759	36.1374	0.427178	1.95047	0.0008	0.0114308	yes
P25013	XLOC_019082	CCNI	chr4:77968233-77997148	HC1	HC2	OK	117.702	158.343	0.42791	2.16195	0.0002	0.00353965	yes
P4990	XLOC_003559	ITPRIP	chr10:106069453-106098251	HC1	HC2	OK	11.6576	15.6953	0.429061	2.03497	0.00025	0.00428392	yes
P31903	XLOC_025675	ZBTB43	chr9:129567284-129600487	HC1	HC2	OK	2.63443	3.55152	0.430945	1.7725	0.00275	0.0310111	yes
P28638	XLOC_021768	PERP	chr6:138409641-138428660	HC1	HC2	OK	24.4459	32.9797	0.431987	2.17116	0.0003	0.00503002	yes
P14630	XLOC_011095	DUSP3	chr17:41843488-41856368	HC1	HC2	OK	17.6456	23.806	0.432017	2.0595	0.0005	0.00771861	yes
P3963	XLOC_002850	VPS26A	chr10:70883907-70932616	HC1	HC2	OK	19.6884	26.5946	0.433792	2.06013	0.00075	0.0108045	yes
P928	XLOC_000640	CSF1	chr1:110453229-110473616	HC1	HC2	OK	94.5732	127.872	0.435201	2.01464	0.0008	0.0114308	yes
P27284	XLOC_020802	UHRF1BP1	chr6:34759793-34845291	HC1	HC2	OK	1.81431	2.45366	0.43552	1.79977	0.00145	0.0184267	yes
P626	XLOC_000433	BTF3L4	chr1:52521856-52556388	HC1	HC2	OK	7.51232	10.1686	0.436793	1.72758	0.0042	0.0441646	yes
P11243	XLOC_008549	ZNF770	chr15:35270541-35280497	HC1	HC2	OK	5.54334	7.50478	0.437054	1.99472	0.0009	0.012565	yes
P25113	XLOC_019143	H2AFZ	chr4:100869243-100871512	HC1	HC2	OK	56.6904	76.8329	0.438622	1.98299	0.0006	0.00903351	yes
P23717	XLOC_018075	H1FX	chr3:129033613-129043412	HC1	HC2	OK	78.7652	106.758	0.438713	2.02233	0.00055	0.00836155	yes
P32054	XLOC_025770	MRPS2	chr9:138392476-138398293	HC1	HC2	OK	26.8994	36.4852	0.439738	1.72856	0.00325	0.03559	yes
P11390	XLOC_008648	RSL24D1	chr15:55473511-55489231	HC1	HC2	OK	43.4514	58.9838	0.440918	2.08687	0.00035	0.00571123	yes
P181	XLOC_000132	EFHD2	chr1:15736390-15756839	HC1	HC2	OK	24.7231	33.5626	0.440991	2.03418	0.00065	0.00965154	yes
P31266	XLOC_025142	ZNF706	chr8:102209265-102218292	HC1	HC2	OK	12.0896	16.4211	0.441787	1.99511	0.00055	0.00836155	yes
P28848	XLOC_023189	GPNMB	chr7:23286315-23314729	HC1	HC2	OK	190.809	259.177	0.44181	1.98508	0.0007	0.0102528	yes
P10269	XLOC_007682	IPO4	chr14:24641233-24658124	HC1	HC2	OK	11.6744	15.8577	0.441833	1.81215	0.0014	0.0179705	yes
P29759	XLOC_023866	SFRP4	chr7:37945534-37956525	HC1	HC2	OK	20.0564	27.2619	0.442824	2.08918	0.00035	0.00571123	yes
P21565	XLOC_016475	SLC35E4	chr22:31031792-31043862	HC1	HC2	OK	7.40411	10.0668	0.443214	1.74254	0.00415	0.0436716	yes
P27563	XLOC_021009	QRSL1	chr6:107077440-107116292	HC1	HC2	OK	3.5393	4.81311	0.443506	1.7948	0.00205	0.0244552	yes
P20082	XLOC_015311	NOP56	chr20:2633177-2639039	HC1	HC2	OK	29.979	40.7915	0.444315	1.8644	0.0015	0.0189248	yes
P17234	XLOC_013112	PEPD	chr19:33877854-34012799	HC1	HC2	OK	45.6016	62.082	0.44509	2.07374	0.0001	0.00188401	yes
P26469	XLOC_020161	SERINC5	chr5:79407049-79551901	HC1	HC2	OK	2.08285	2.83908	0.446863	1.73349	0.0022	0.0260671	yes
P11011	XLOC_008332	CSK	chr15:75074424-75095539	HC1	HC2	OK	27.8512	37.9633	0.446866	2.04599	0.0004	0.00637861	yes
P8693	XLOC_006241	CDK4	chr12:58138783-58146230	HC1	HC2	OK	41.8094	57.0149	0.447511	1.85768	0.0019	0.0229391	yes
P23748	XLOC_018103	STAG1	chr3:136055079-136471245	HC1	HC2	OK	8.02796	10.9526	0.448168	2.07614	0.0004	0.00637861	yes
P27468	XLOC_020931	PTP4A1	chr6:64281916-64293493	HC1	HC2	OK	14.769	20.1669	0.449421	2.21746	0.0004	0.00637861	yes
P14197	XLOC_010780	TP53	chr17:7571719-7606820	HC1	HC2	OK	17.6748	24.1629	0.451101	1.737	0.00265	0.0301747	yes
P15921	XLOC_012086	ASNA1	chr19:12848305-12859137	HC1	HC2	OK	54.781	75.0608	0.454384	2.12278	0.0004	0.00637861	yes
P20643	XLOC_015710	TRMT6	chr20:5918478-5931204	HC1	HC2	OK	5.03465	6.90095	0.454902	1.7844	0.00145	0.0184267	yes
P16656	XLOC_012693	ZNF524	chr19:56111705-56114504	HC1	HC2	OK	21.0327	28.8414	0.455505	1.79975	0.0026	0.0298234	yes
P21198	XLOC_016176	NRIP1	chr21:16333555-16437126	HC1	HC2	OK	1.33144	1.82614	0.455807	1.75277	0.0029	0.0324416	yes
P5451	XLOC_003924	ZNF408	chr11:46722316-46727466	HC1	HC2	OK	10.8401	14.8826	0.457256	1.667	0.0044	0.0458549	yes
P12810	XLOC_009724	ZNF768	chr16:30535321-30537910	HC1	HC2	OK	20.5127	28.1641	0.457336	2.06435	0.00075	0.0108045	yes
P1771	XLOC_001188	CAPN2	chr1:223889294-223963720	HC1	HC2	OK	82.0568	112.693	0.457704	1.99032	0.00055	0.00836155	yes
P12774	XLOC_009691	NUPR1	chr16:28548661-28550495	HC1	HC2	OK	428.828	589.23	0.458432	2.28474	5e-05	0.00100987	yes
P31819	XLOC_025621	SLC31A1	chr9:115983807-116026772	HC1	HC2	OK	10.8038	14.849	0.458821	2.15051	0.00035	0.00571123	yes
P23390	XLOC_017844	IFRD2	chr3:50316457-50330026	HC1	HC2	OK	23.4174	32.1974	0.459365	1.80349	0.00195	0.0234619	yes
P4117	XLOC_002948	IFIT3	chr10:91087575-91100725	HC1	HC2	OK	9.00208	12.3795	0.459621	1.84046	0.0013	0.0169666	yes
P24755	XLOC_018909	LYAR	chr4:4269428-4291896	HC1	HC2	OK	7.2761	10.0061	0.45964	1.72829	0.00275	0.0310111	yes
P14377	XLOC_010916	GIT1	chr17:27900486-27916610	HC1	HC2	OK	18.0035	24.8306	0.463843	1.91118	0.0012	0.0159738	yes
P32563	XLOC_026185	AKNA	chr9:117096432-117156685	HC1	HC2	OK	3.16517	4.36584	0.463975	1.65523	0.0049	0.0496985	yes
P19808	XLOC_015040	HSPD1	chr2:198351307-198418423	HC1	HC2	OK	54.1892	74.7954	0.464944	1.88041	0.001	0.0137153	yes
P22166	XLOC_016935	ARL8B	chr3:5163929-5222601	HC1	HC2	OK	27.4692	37.9343	0.465688	2.27234	5e-05	0.00100987	yes
P13776	XLOC_010471	AKAP1	chr17:55162552-55198710	HC1	HC2	OK	6.68735	9.24067	0.466562	2.01819	0.00045	0.00706344	yes
P33259	XLOC_026747	BHLHB9	chrX:101975641-102007369	HC1	HC2	OK	1.46054	2.01964	0.467597	1.58968	0.00485	0.0493341	yes
P20438	XLOC_015565	MOCS3	chr20:49575350-49578399	HC1	HC2	OK	3.06993	4.25058	0.469453	1.69118	0.0041	0.0432428	yes
P14948	XLOC_011332	WBP2	chr17:73841779-73851501	HC1	HC2	OK	77.8133	107.756	0.469676	2.29473	0.0001	0.00188401	yes
P17972	XLOC_013659	SLC35F6	chr2:26987141-27005065	HC1	HC2	OK	14.4018	19.96	0.470862	1.84312	0.00115	0.0154847	yes
P28526	XLOC_021698	HDAC2	chr6:114257319-114661893	HC1	HC2	OK	7.00023	9.7121	0.472381	2.01294	0.00085	0.0119864	yes
P8858	XLOC_006360	GNPTAB	chr12:102139274-102224645	HC1	HC2	OK	12.236	16.9873	0.473328	2.25427	0.0003	0.00503002	yes
P26961	XLOC_020558	FOXF2	chr6:1390068-1395832	HC1	HC2	OK	6.50563	9.03424	0.473716	1.69458	0.0031	0.0341878	yes
P30554	XLOC_024523	AP3M2	chr8:42010463-42028701	HC1	HC2	OK	3.3886	4.70665	0.474013	1.82353	0.00145	0.0184267	yes
P28481	XLOC_021675	OSTM1	chr6:108362612-108395941	HC1	HC2	OK	3.96108	5.50731	0.475455	1.98215	0.0008	0.0114308	yes
P28063	XLOC_021399	VARS	chr6:31745296-31763712	HC1	HC2	OK	14.8114	20.5956	0.475624	1.65156	0.0045	0.0466888	yes
P12579	XLOC_009534	ECI1	chr16:2289872-2301602	HC1	HC2	OK	29.8511	41.5383	0.47666	1.96323	0.00085	0.0119864	yes
P16029	XLOC_012169	PIK3R2	chr19:18263987-18281343	HC1	HC2	OK	27.0958	37.747	0.478292	2.27642	0.00015	0.00272704	yes
P15043	XLOC_011409	MAFG	chr17:79876144-79885587	HC1	HC2	OK	12.5476	17.487	0.478866	2.22325	0.0002	0.00353965	yes
P8303	XLOC_005975	YBX3	chr12:10851675-10875953	HC1	HC2	OK	93.6247	130.63	0.480522	1.7571	0.0023	0.0270462	yes
P19273	XLOC_014601	RTN4	chr2:55199321-55277734	HC1	HC2	OK	186.225	259.899	0.480901	2.26983	0.00015	0.00272704	yes
P20652	XLOC_015730	ESF1	chr20:13694968-13765579	HC1	HC2	OK	5.33898	7.45204	0.481072	1.99431	0.00075	0.0108045	yes
P2212	XLOC_001518	SYF2	chr1:25548766-25559013	HC1	HC2	OK	25.7076	35.9013	0.481839	2.16403	0.0003	0.00503002	yes
P6667	XLOC_004808	FTH1	chr11:61717355-61735132	HC1	HC2	OK	7559.03	10559.3	0.482238	2.18633	5e-05	0.00100987	yes
P12711	XLOC_009629	XYLT1	chr16:17196180-17564738	HC1	HC2	OK	6.05936	8.49047	0.486679	2.25761	0.00015	0.00272704	yes
P24633	XLOC_018809	GLRB	chr4:157997276-158093242	HC1	HC2	OK	7.3378	10.2851	0.487138	1.92358	0.0011	0.0149117	yes
P31762	XLOC_025584	MSANTD3	chr9:103189494-103339918	HC1	HC2	OK	21.4105	30.0335	0.488254	2.01453	0.0005	0.00771861	yes
P27564	XLOC_021011	C6orf203	chr6:107349375-107372790	HC1	HC2	OK	8.58036	12.0368	0.488346	1.74373	0.00335	0.0364573	yes
P12016	XLOC_009152	CCDC101	chr16:28565248-28603111	HC1	HC2	OK	14.6648	20.5909	0.489645	1.86621	0.0018	0.0219397	yes
P25233	XLOC_019235	TBC1D9	chr4:141541935-141677471	HC1	HC2	OK	3.39708	4.77252	0.490454	2.02432	0.00015	0.00272704	yes
P30768	XLOC_024702	ZHX2	chr8:123793900-123986755	HC1	HC2	OK	6.31009	8.87284	0.491736	2.13315	0.0002	0.00353965	yes
P27388	XLOC_020869	POLR1C	chr6:43484776-43489246	HC1	HC2	OK	11.2665	15.8758	0.494795	1.90936	0.00085	0.0119864	yes
P11228	XLOC_008536	AVEN	chr15:34158427-34357287	HC1	HC2	OK	7.71848	10.8937	0.497108	1.84303	0.00105	0.0143309	yes
P12467	XLOC_009455	TRAPPC2L	chr16:88923505-88929088	HC1	HC2	OK	31.7835	44.9019	0.498498	1.6551	0.0043	0.0450135	yes
P20004	XLOC_015185	ARL4C	chr2:235401677-235405703	HC1	HC2	OK	44.0204	62.2161	0.499117	2.29832	0.00015	0.00272704	yes
P5010	XLOC_003578	DCLRE1A	chr10:115594482-115614163	HC1	HC2	OK	1.45045	2.05178	0.500371	1.75608	0.00265	0.0301747	yes
P7419	XLOC_005356	GPRC5A	chr12:13043955-13066600	HC1	HC2	OK	4.0318	5.70911	0.50184	1.85587	0.0012	0.0159738	yes
P16255	XLOC_012341	TIMM50	chr19:39971051-39981528	HC1	HC2	OK	11.6955	16.5613	0.501855	1.80221	0.0033	0.035969	yes
P21193	XLOC_016173	HSPA13	chr21:15743436-15755509	HC1	HC2	OK	6.4931	9.20196	0.503032	2.22225	5e-05	0.00100987	yes
P4001	XLOC_002868	DDIT4	chr10:74033676-74035797	HC1	HC2	OK	139.671	198.388	0.506289	2.51194	5e-05	0.00100987	yes
P15937	XLOC_012099	IER2	chr19:13261281-13265718	HC1	HC2	OK	57.3651	81.4881	0.506417	2.39067	5e-05	0.00100987	yes
P27736	XLOC_021145	PPP1R14C	chr6:150464187-150571528	HC1	HC2	OK	7.53775	10.7191	0.507973	2.05706	0.00065	0.00965154	yes
P24585	XLOC_018775	ABCE1	chr4:145915726-146050676	HC1	HC2	OK	11.647	16.5671	0.508361	2.25655	0.00025	0.00428392	yes
P3959	XLOC_002847	DDX21	chr10:70715878-70744825	HC1	HC2	OK	15.0586	21.4231	0.508582	2.41886	5e-05	0.00100987	yes
P20708	XLOC_015779	NANP	chr20:25593572-25604648	HC1	HC2	OK	1.94075	2.76309	0.509672	1.86042	0.00175	0.021386	yes
P32174	XLOC_025849	PSIP1	chr9:15463610-15511003	HC1	HC2	OK	12.2027	17.3953	0.511497	1.92506	0.0007	0.0102528	yes
P2042	XLOC_001381	KLHL21	chr1:6650783-6662958	HC1	HC2	OK	20.399	29.0827	0.511665	2.41968	5e-05	0.00100987	yes
P30522	XLOC_024500	PROSC	chr8:37620100-37637286	HC1	HC2	OK	9.27458	13.2242	0.51183	2.20714	0.0001	0.00188401	yes
P3534	XLOC_002418	EPRS	chr1:220046618-220321513	HC1	HC2	OK	31.8437	45.4168	0.512216	2.0713	0.00025	0.00428392	yes
P15279	XLOC_011638	SEC11C	chr18:56807088-56826069	HC1	HC2	OK	13.1245	18.7314	0.513201	1.84525	0.00155	0.0194159	yes
P5345	XLOC_003845	PRMT3	chr11:20409075-20530879	HC1	HC2	OK	3.29415	4.70358	0.513855	1.82275	0.00175	0.021386	yes
P25533	XLOC_019497	NDUFAF2	chr5:60240955-60448864	HC1	HC2	OK	24.6066	35.1516	0.514547	1.7655	0.0031	0.0341878	yes
P25316	XLOC_019294	SH3RF1	chr4:170015406-170192249	HC1	HC2	OK	7.00668	10.0134	0.515128	1.96199	0.0014	0.0179705	yes
P27644	XLOC_021070	HINT3	chr6:126277860-126301389	HC1	HC2	OK	4.6932	6.71059	0.515867	2.10869	0.0003	0.00503002	yes
P26912	XLOC_020481	NHP2	chr5:177576464-177580961	HC1	HC2	OK	51.8242	74.1209	0.516256	2.10068	0.0002	0.00353965	yes
P12681	XLOC_009608	RSL1D1	chr16:11928054-11945442	HC1	HC2	OK	17.2783	24.734	0.517535	2.50264	5e-05	0.00100987	yes
P4070	XLOC_002914	GHITM	chr10:85899184-85913311	HC1	HC2	OK	46.4548	66.5448	0.518496	2.5402	5e-05	0.00100987	yes
P396	XLOC_000270	SERINC2	chr1:31882411-31907527	HC1	HC2	OK	18.3695	26.3476	0.520356	2.10095	0.00045	0.00706344	yes
P25452	XLOC_019441	BRIX1	chr5:34915819-34925787	HC1	HC2	OK	23.7487	34.1025	0.52203	2.27763	0.00015	0.00272704	yes
P17060	XLOC_012979	TRMT1	chr19:13215606-13227761	HC1	HC2	OK	20.0693	28.8291	0.522535	1.99615	0.00075	0.0108045	yes
P6000	XLOC_004301	BIRC3	chr11:102188180-102210135	HC1	HC2	OK	2.29674	3.3018	0.523666	1.93251	0.00105	0.0143309	yes
P30158	XLOC_024170	GCC1	chr7:127220681-127225654	HC1	HC2	OK	10.7358	15.4434	0.524562	2.37508	5e-05	0.00100987	yes
P30735	XLOC_024677	DCAF13	chr8:104410865-104455680	HC1	HC2	OK	9.7746	14.0621	0.524706	1.80754	0.0023	0.0270462	yes
P32053	XLOC_025769	PPP1R26	chr9:138371647-138380739	HC1	HC2	OK	3.69884	5.3252	0.525765	2.101	0.0002	0.00353965	yes
P29022	XLOC_023302	CCT6A	chr7:56119377-56131683	HC1	HC2	OK	43.7256	62.9708	0.526206	2.49208	5e-05	0.00100987	yes
P30097	XLOC_024117	CCDC71L	chr7:106297210-106301634	HC1	HC2	OK	15.1221	21.8281	0.529522	2.538	5e-05	0.00100987	yes
P1963	XLOC_001334	DVL1	chr1:1270657-1284492	HC1	HC2	OK	24.7926	35.8304	0.531276	1.85319	0.00205	0.0244552	yes
P15596	XLOC_011867	MBP	chr18:74690788-74844774	HC1	HC2	OK	1.12543	1.6272	0.53191	1.73005	0.004	0.0423794	yes
P7309	XLOC_005272	TIGAR	chr12:4430358-4469190	HC1	HC2	OK	2.54932	3.69139	0.534052	2.29183	5e-05	0.00100987	yes
P28177	XLOC_021462	FKBP5	chr6:35541361-35704724	HC1	HC2	OK	1.28952	1.86787	0.534562	1.69282	0.0032	0.0351523	yes
P14245	XLOC_010818	MYH3	chr17:10531842-10560626	HC1	HC2	OK	0.856857	1.24192	0.535442	1.72361	0.0033	0.035969	yes
P21993	XLOC_016783	FOXRED2	chr22:36883232-36903148	HC1	HC2	OK	4.48175	6.49991	0.536357	2.10559	0.00035	0.00571123	yes
P19317	XLOC_014651	GFPT1	chr2:69546900-69614386	HC1	HC2	OK	7.16379	10.4032	0.538232	2.60294	5e-05	0.00100987	yes
P31327	XLOC_025191	TMEM65	chr8:125323158-125384940	HC1	HC2	OK	1.89345	2.75032	0.538584	1.99001	0.00125	0.0164673	yes
P32484	XLOC_026117	C9orf156	chr9:100666770-100684852	HC1	HC2	OK	5.40676	7.8612	0.539985	1.9572	0.0009	0.012565	yes
P3094	XLOC_002105	YY1AP1	chr1:155629232-155658823	HC1	HC2	OK	10.8583	15.7971	0.540855	1.7456	0.00415	0.0436716	yes
P18817	XLOC_014275	ATIC	chr2:216176678-216214604	HC1	HC2	OK	21.3099	31.0145	0.54142	2.07076	0.00035	0.00571123	yes
P13483	XLOC_010280	AATF	chr17:35306174-35414171	HC1	HC2	OK	25.3985	36.9671	0.5415	2.5049	5e-05	0.00100987	yes
P19538	XLOC_014851	NIFK	chr2:122407229-122494503	HC1	HC2	OK	15.6565	22.8053	0.542608	2.2636	0.00015	0.00272704	yes
P19104	XLOC_014481	HS1BP3	chr2:20817563-20850864	HC1	HC2	OK	18.9714	27.6446	0.543174	2.4644	5e-05	0.00100987	yes
P30728	XLOC_024672	ATP6V1C1	chr8:104033247-104085285	HC1	HC2	OK	7.81068	11.3865	0.543802	2.55961	5e-05	0.00100987	yes
P414	XLOC_000284	FAM167B	chr1:32712817-32714461	HC1	HC2	OK	11.727	17.0982	0.544016	1.89858	0.00115	0.0154847	yes
P31747	XLOC_025575	ANP32B	chr9:100745488-100778224	HC1	HC2	OK	72.8971	106.331	0.544624	2.63941	5e-05	0.00100987	yes
P17380	XLOC_013209	BLVRB	chr19:40953690-40971725	HC1	HC2	OK	54.9651	80.1746	0.54463	2.41336	5e-05	0.00100987	yes
P16011	XLOC_012156	PGLS	chr19:17581252-17632209	HC1	HC2	OK	105.395	153.96	0.546746	2.24264	5e-05	0.00100987	yes
P13764	XLOC_010458	UTP18	chr17:49337896-49375292	HC1	HC2	OK	13.6439	19.9322	0.546847	2.2952	0.00025	0.00428392	yes
P7308	XLOC_005271	CCND2	chr12:4357932-4414522	HC1	HC2	OK	2.17458	3.17743	0.547128	2.16684	0.00025	0.00428392	yes
P12987	XLOC_009863	NOB1	chr16:69775756-69788871	HC1	HC2	OK	29.7106	43.4214	0.54743	1.65344	0.0046	0.0473756	yes
P5753	XLOC_004121	CCDC85B	chr11:65657874-65659106	HC1	HC2	OK	135.914	198.716	0.548019	2.66228	5e-05	0.00100987	yes
P19866	XLOC_015084	IDH1	chr2:209100950-209119867	HC1	HC2	OK	21.196	31.0579	0.551165	2.57137	5e-05	0.00100987	yes
P30414	XLOC_024431	ATP6V1B2	chr8:20054703-20079207	HC1	HC2	OK	35.7349	52.3876	0.551892	2.67029	5e-05	0.00100987	yes
P1718	XLOC_001154	ATF3	chr1:212738675-212794119	HC1	HC2	OK	4.23518	6.21095	0.552393	1.66474	0.00385	0.0411636	yes
P6766	XLOC_004872	ZNHIT2	chr11:64883874-64885210	HC1	HC2	OK	11.964	17.5461	0.55245	1.98256	0.0011	0.0149117	yes
P25422	XLOC_019407	CCT5	chr5:10250032-10266524	HC1	HC2	OK	22.3018	32.7244	0.553205	2.10463	0.00025	0.00428392	yes
P11783	XLOC_008972	FAHD1	chr16:1877224-1922179	HC1	HC2	OK	10.9501	16.0702	0.553443	2.11731	0.00035	0.00571123	yes
P12584	XLOC_009536	ABCA3	chr16:2325878-2390747	HC1	HC2	OK	2.26876	3.3298	0.553536	2.13853	0.00035	0.00571123	yes
P1385	XLOC_000933	UAP1	chr1:162531295-162570174	HC1	HC2	OK	27.4225	40.3008	0.555451	2.00112	0.00035	0.00571123	yes
P13341	XLOC_010158	SMCR8	chr17:18218593-18266877	HC1	HC2	OK	4.7403	6.96969	0.556117	2.22837	0.0001	0.00188401	yes
P17766	XLOC_013472	MBOAT7	chr19:54677103-54693733	HC1	HC2	OK	19.7056	28.987	0.556802	1.67858	0.00485	0.0493341	yes
P4907	XLOC_003501	AVPI1	chr10:99437180-99447015	HC1	HC2	OK	59.3285	87.5198	0.560886	2.62772	5e-05	0.00100987	yes
P14064	XLOC_010704	CLUH	chr17:2592403-2614927	HC1	HC2	OK	11.3164	16.6976	0.561223	2.40782	5e-05	0.00100987	yes
P30199	XLOC_024197	CHCHD3	chr7:132469622-132766828	HC1	HC2	OK	25.5128	37.6727	0.562299	2.51983	5e-05	0.00100987	yes
P4116	XLOC_002947	IFIT2	chr10:91061705-91069033	HC1	HC2	OK	2.03551	3.00669	0.562787	2.05623	0.00055	0.00836155	yes
P15055	XLOC_011415	RFNG	chr17:80005705-80009650	HC1	HC2	OK	33.6269	49.6994	0.563613	2.22243	0.0001	0.00188401	yes
P9669	XLOC_007178	ABHD4	chr14:23067146-23081968	HC1	HC2	OK	46.2779	68.5561	0.566963	2.74078	5e-05	0.00100987	yes
P15854	XLOC_012044	ICAM1	chr19:10381516-10397291	HC1	HC2	OK	77.5515	115.036	0.568856	2.84577	5e-05	0.00100987	yes
P10230	XLOC_007660	AJUBA	chr14:23440382-23451851	HC1	HC2	OK	11.3987	16.9267	0.570432	2.54458	5e-05	0.00100987	yes
P20723	XLOC_015798	PLAGL2	chr20:30780306-30795546	HC1	HC2	OK	2.82261	4.1925	0.570781	2.31274	0.00015	0.00272704	yes
P7491	XLOC_005406	MRPS35	chr12:27863705-27909237	HC1	HC2	OK	12.2401	18.1816	0.570867	1.98286	0.0023	0.0270462	yes
P25764	XLOC_019660	SRFBP1	chr5:121297655-121364295	HC1	HC2	OK	2.9597	4.39956	0.571908	2.07566	0.0005	0.00771861	yes
P26960	XLOC_020557	FOXQ1	chr6:1312674-1314993	HC1	HC2	OK	15.3453	22.8356	0.573486	2.35125	0.0001	0.00188401	yes
P10430	XLOC_007805	WDR89	chr14:64063756-64108641	HC1	HC2	OK	1.53256	2.28273	0.574822	1.9294	0.0008	0.0114308	yes
P32918	XLOC_026488	PDHA1	chrX:19362010-19533379	HC1	HC2	OK	8.3174	12.3939	0.575431	1.85145	0.00175	0.021386	yes
P25344	XLOC_019312	VEGFC	chr4:177603011-177713944	HC1	HC2	OK	54.4739	81.1942	0.575811	2.65856	5e-05	0.00100987	yes
P10856	XLOC_008226	AP4E1	chr15:51200868-51298097	HC1	HC2	OK	2.63517	3.93072	0.576897	2.4034	0.0001	0.00188401	yes
P25727	XLOC_019626	WDR36	chr5:110427869-110466200	HC1	HC2	OK	2.74347	4.097	0.578564	2.42926	5e-05	0.00100987	yes
P126	XLOC_000091	UBIAD1	chr1:11333254-11348491	HC1	HC2	OK	3.10696	4.64185	0.579198	2.19678	5e-05	0.00100987	yes
P8959	XLOC_006439	C12orf49	chr12:117150987-117175875	HC1	HC2	OK	4.91643	7.35003	0.58014	2.01604	0.0006	0.00903351	yes
P14670	XLOC_011122	PLCD3	chr17:43188751-43209900	HC1	HC2	OK	70.0674	104.869	0.581767	2.60874	5e-05	0.00100987	yes
P32926	XLOC_026493	SMS	chrX:21958690-22012955	HC1	HC2	OK	12.2688	18.3722	0.58253	2.38841	5e-05	0.00100987	yes
P25716	XLOC_019619	C5orf30	chr5:102594441-102614361	HC1	HC2	OK	2.459	3.68444	0.583377	2.16152	0.00065	0.00965154	yes
P19897	XLOC_015099	2016-03-04	chr2:217122584-217236750	HC1	HC2	OK	0.887205	1.32985	0.583925	1.79535	0.0029	0.0324416	yes
P22358	XLOC_017058	EIF1B	chr3:39850404-40353915	HC1	HC2	OK	43.3606	65.0054	0.584175	2.49678	5e-05	0.00100987	yes
P25662	XLOC_019567	JMY	chr5:78531924-78623038	HC1	HC2	OK	2.64223	3.96416	0.58526	2.54546	5e-05	0.00100987	yes
P8456	XLOC_006081	SLC38A1	chr12:46576839-46663208	HC1	HC2	OK	11.9114	17.8734	0.58547	2.88227	5e-05	0.00100987	yes
P14021	XLOC_010667	FN3K	chr17:80693451-80709073	HC1	HC2	OK	7.2909	10.9541	0.587299	2.07167	0.0003	0.00503002	yes
P30894	XLOC_024839	MFHAS1	chr8:8640870-8751131	HC1	HC2	OK	3.55244	5.33762	0.587385	2.45063	0.0001	0.00188401	yes
P20430	XLOC_015556	CEBPB	chr20:48801139-48809227	HC1	HC2	OK	89.7986	135.165	0.589961	2.90359	5e-05	0.00100987	yes
P12228	XLOC_009298	MMP15	chr16:58059281-58080804	HC1	HC2	OK	2.57399	3.87567	0.590437	2.15105	0.0004	0.00637861	yes
P2765	XLOC_001900	LRIF1	chr1:111489811-111506566	HC1	HC2	OK	2.54544	3.84037	0.593331	1.82869	0.00235	0.0275418	yes
P21850	XLOC_016672	SCARF2	chr22:20778873-20792146	HC1	HC2	OK	41.2862	62.3521	0.594779	2.25346	0.0002	0.00353965	yes
P32509	XLOC_026148	KLF4	chr9:110247132-110252047	HC1	HC2	OK	25.2058	38.0846	0.595449	2.75534	5e-05	0.00100987	yes
P20184	XLOC_015375	DTD1	chr20:18568555-18744560	HC1	HC2	OK	15.0571	22.7554	0.595765	2.45032	5e-05	0.00100987	yes
P22096	XLOC_016865	TTLL12	chr22:43562475-43583137	HC1	HC2	OK	12.5526	18.976	0.596188	2.27743	0.0001	0.00188401	yes
P28946	XLOC_023254	RALA	chr7:39663151-39747723	HC1	HC2	OK	12.6208	19.0872	0.596804	2.73564	5e-05	0.00100987	yes
P6731	XLOC_004849	PPP1R14B	chr11:64011950-64014413	HC1	HC2	OK	153.649	232.401	0.596973	3.02315	5e-05	0.00100987	yes
P34006	XLOC_027296	IL13RA2	chrX:114238537-114252207	HC1	HC2	OK	4.58137	6.94274	0.599728	2.04915	0.0002	0.00353965	yes
P26871	XLOC_020450	STC2	chr5:172741725-172756506	HC1	HC2	OK	89.5709	136.305	0.605734	3.05284	5e-05	0.00100987	yes
P29336	XLOC_023523	IFRD1	chr7:112063198-112130943	HC1	HC2	OK	25.4468	38.7424	0.606432	2.78175	5e-05	0.00100987	yes
P10167	XLOC_007607	MTA1	chr14:105886185-105937057	HC1	HC2	OK	24.3676	37.1312	0.607668	2.1803	0.00025	0.00428392	yes
P28649	XLOC_021775	CITED2	chr6:139692725-139695871	HC1	HC2	OK	322.234	491.161	0.608088	2.58058	5e-05	0.00100987	yes
P30149	XLOC_024159	WASL	chr7:123321980-123389125	HC1	HC2	OK	12.1652	18.5653	0.609848	2.8939	5e-05	0.00100987	yes
P12019	XLOC_009154	EIF3C,EIF3CL	chr16:28699878-28747053	HC1	HC2	OK	1.19981	1.83703	0.614574	1.6792	0.0034	0.0369154	yes
P21643	XLOC_016520	H1F0	chr22:38201113-38203443	HC1	HC2	OK	56.0471	85.8249	0.614755	3.00032	5e-05	0.00100987	yes
P19788	XLOC_015026	STAT1	chr2:191833761-191878976	HC1	HC2	OK	84.4945	129.39	0.614795	2.9156	5e-05	0.00100987	yes
P7746	XLOC_005574	MARS	chr12:57881735-57914300	HC1	HC2	OK	75.3657	115.414	0.614833	2.60343	5e-05	0.00100987	yes
P4230	XLOC_003014	FAM178A	chr10:102672325-102724891	HC1	HC2	OK	2.73546	4.19458	0.616744	2.59314	5e-05	0.00100987	yes
P6703	XLOC_004827	WDR74	chr11:62600376-62607628	HC1	HC2	OK	14.8028	22.6993	0.61678	1.99646	0.0011	0.0149117	yes
P12141	XLOC_009225	GPT2	chr16:46918291-46965209	HC1	HC2	OK	10.1447	15.5589	0.617011	2.50246	5e-05	0.00100987	yes
P22893	XLOC_017481	MME	chr3:154797435-154901518	HC1	HC2	OK	6.53277	10.0226	0.617494	2.83459	5e-05	0.00100987	yes
P22227	XLOC_016967	PPARG	chr3:12329348-12475855	HC1	HC2	OK	2.35675	3.61906	0.618815	1.80195	0.00195	0.0234619	yes
P15824	XLOC_012024	HNRNPM	chr19:8509711-8554002	HC1	HC2	OK	24.0361	36.9237	0.619343	1.73592	0.00345	0.0373426	yes
P25882	XLOC_019737	CYSTM1	chr5:139554652-139623374	HC1	HC2	OK	56.8015	87.3246	0.620458	2.85316	5e-05	0.00100987	yes
P7925	XLOC_005704	DRAM1	chr12:102271104-102317401	HC1	HC2	OK	135.754	208.779	0.620981	3.16047	5e-05	0.00100987	yes
P13481	XLOC_010278	MRM1	chr17:34958024-34965407	HC1	HC2	OK	2.647	4.09474	0.629416	1.88775	0.00175	0.021386	yes
P27742	XLOC_021148	MTHFD1L	chr6:151186814-151423249	HC1	HC2	OK	17.7879	27.5609	0.63173	2.40375	5e-05	0.00100987	yes
P3296	XLOC_002232	METTL18	chr1:169761669-169764061	HC1	HC2	OK	2.31091	3.58324	0.632805	1.91103	0.00215	0.0255394	yes
P1695	XLOC_001140	DIEXF	chr1:210001311-210030910	HC1	HC2	OK	3.04032	4.71878	0.634192	2.7745	5e-05	0.00100987	yes
P28522	XLOC_021693	TUBE1	chr6:112391859-112423993	HC1	HC2	OK	10.7082	16.6701	0.638554	2.28456	0.00025	0.00428392	yes
P26973	XLOC_020569	FAM50B	chr6:3849631-3851551	HC1	HC2	OK	8.03359	12.5118	0.639176	2.32889	0.00015	0.00272704	yes
P28452	XLOC_021651	NDUFAF4	chr6:97337186-97345767	HC1	HC2	OK	2.67603	4.16788	0.639219	2.41652	0.0001	0.00188401	yes
P26837	XLOC_020415	RNF145	chr5:158584416-158637061	HC1	HC2	OK	18.3769	28.6704	0.641669	2.4233	5e-05	0.00100987	yes
P1745	XLOC_001170	RRP15	chr1:218458628-218511325	HC1	HC2	OK	1.83093	2.86536	0.646138	2.71945	5e-05	0.00100987	yes
P12422	XLOC_009415	OSGIN1	chr16:83986826-83999937	HC1	HC2	OK	4.06991	6.37106	0.646536	2.23375	0.0003	0.00503002	yes
P15292	XLOC_011646	PHLPP1	chr18:60382671-60647676	HC1	HC2	OK	1.79174	2.80679	0.647554	2.37289	5e-05	0.00100987	yes
P33846	XLOC_027166	EDA2R	chrX:65814290-65859192	HC1	HC2	OK	3.46008	5.42592	0.64906	1.71664	0.00465	0.0477852	yes
P8518	XLOC_006124	BCDIN3D	chr12:50222325-50236912	HC1	HC2	OK	2.02023	3.17113	0.650479	1.9907	0.001	0.0137153	yes
P9383	XLOC_006902	HSPH1	chr13:31709110-31736525	HC1	HC2	OK	12.89	20.2459	0.651379	3.01937	5e-05	0.00100987	yes
P11979	XLOC_009125	NPIPB5	chr16:22524843-22547841	HC1	HC2	OK	1.20632	1.89703	0.653134	1.91968	0.00225	0.0265697	yes
P28474	XLOC_021669	RTN4IP1	chr6:107018902-107077373	HC1	HC2	OK	1.27943	2.0154	0.655558	1.86786	0.00255	0.0294184	yes
P12994	XLOC_009873	VAC14	chr16:70721341-70835061	HC1	HC2	OK	15.9272	25.0967	0.656003	2.63829	5e-05	0.00100987	yes
P9893	XLOC_007317	MTHFD1	chr14:64319682-65007086	HC1	HC2	OK	7.6768	12.1165	0.658396	1.70711	0.003	0.0333209	yes
P30981	XLOC_024914	TRIM35	chr8:27142402-27168836	HC1	HC2	OK	5.90535	9.323	0.658772	1.76831	0.0027	0.0305702	yes
P9126	XLOC_006620	MEDAG	chr13:31456698-31506745	HC1	HC2	OK	39.1842	61.866	0.658875	3.15166	5e-05	0.00100987	yes
P27279	XLOC_020795	ITPR3	chr6:33589155-33679528	HC1	HC2	OK	30.4792	48.1875	0.660835	2.63915	5e-05	0.00100987	yes
P30519	XLOC_024497	ZNF703	chr8:37553268-37557539	HC1	HC2	OK	28.8707	45.7558	0.664347	3.10755	5e-05	0.00100987	yes
P15952	XLOC_012114	PKN1	chr19:14544165-14582679	HC1	HC2	OK	50.3856	79.8833	0.664881	3.06198	5e-05	0.00100987	yes
P26879	XLOC_020460	NOP16	chr5:175810939-175815763	HC1	HC2	OK	13.1888	20.9409	0.66701	2.04325	0.0004	0.00637861	yes
P19667	XLOC_014935	DPP4	chr2:162848754-162931052	HC1	HC2	OK	4.21896	6.70163	0.667624	2.47973	0.0001	0.00188401	yes
P10830	XLOC_008210	BLOC1S6	chr15:45879416-45901909	HC1	HC2	OK	7.55788	12.0083	0.667981	1.90434	0.00205	0.0244552	yes
P21346	XLOC_016304	SIK1	chr21:44834397-44847002	HC1	HC2	OK	1.93201	3.07183	0.668998	2.37395	0.00015	0.00272704	yes
P14543	XLOC_011026	KRTAP2-3	chr17:39215492-39216344	HC1	HC2	OK	7.36657	11.7347	0.671718	1.9502	0.0014	0.0179705	yes
P15555	XLOC_011827	NARS	chr18:55255907-55289177	HC1	HC2	OK	47.8509	76.4801	0.676539	3.07234	5e-05	0.00100987	yes
P9458	XLOC_006951	NUFIP1	chr13:45513383-45563613	HC1	HC2	OK	1.95732	3.13281	0.678579	2.48117	5e-05	0.00100987	yes
P18064	XLOC_013721	GALM	chr2:38893051-38961909	HC1	HC2	OK	6.48076	10.4027	0.682718	2.78012	5e-05	0.00100987	yes
P31153	XLOC_025042	MSC	chr8:72753776-72987819	HC1	HC2	OK	19.5594	31.4112	0.683416	1.9234	0.00095	0.0131583	yes
P3986	XLOC_002862	UNC5B	chr10:72972291-73062640	HC1	HC2	OK	13.3037	21.3797	0.684412	1.95309	0.00255	0.0294184	yes
P23966	XLOC_018260	ETV5	chr3:185763770-185826901	HC1	HC2	OK	7.63324	12.2693	0.684687	1.88767	0.004	0.0423794	yes
P8953	XLOC_006433	RBM19	chr12:114254542-114404176	HC1	HC2	OK	4.96278	7.98414	0.685988	1.88848	0.0013	0.0169666	yes
P7785	XLOC_005596	SRGAP1	chr12:64238338-64542795	HC1	HC2	OK	6.99201	11.2739	0.689207	3.23798	5e-05	0.00100987	yes
P13901	XLOC_010579	NUP85	chr17:73201544-73231854	HC1	HC2	OK	8.65641	13.9673	0.690217	1.79337	0.003	0.0333209	yes
P15144	XLOC_011556	RBBP8	chr18:20513294-20606455	HC1	HC2	OK	4.10178	6.61891	0.690344	2.21293	0.0004	0.00637861	yes
P5934	XLOC_004248	TMEM126A	chr11:85358962-85367597	HC1	HC2	OK	11.374	18.3582	0.690687	2.15353	0.0005	0.00771861	yes
P19617	XLOC_014907	RBM43	chr2:152104727-152118389	HC1	HC2	OK	3.32648	5.37105	0.691207	2.74797	5e-05	0.00100987	yes
P27350	XLOC_020847	BYSL	chr6:41888964-41900784	HC1	HC2	OK	8.58944	13.878	0.692166	2.70169	5e-05	0.00100987	yes
P17545	XLOC_013312	SLC1A5	chr19:47278097-47291842	HC1	HC2	OK	70.5157	113.944	0.692311	2.50496	5e-05	0.00100987	yes
P4218	XLOC_003005	ENTPD7	chr10:101419262-101515922	HC1	HC2	OK	1.8445	2.98089	0.692518	1.78724	0.0022	0.0260671	yes
P13095	XLOC_009945	ZCCHC14	chr16:87439202-87525815	HC1	HC2	OK	9.25786	15.0178	0.697925	3.2867	5e-05	0.00100987	yes
P26744	XLOC_020357	LARS	chr5:145492504-145562294	HC1	HC2	OK	19.7383	32.0396	0.698856	2.66111	5e-05	0.00100987	yes
P15057	XLOC_011417	FASN	chr17:80036212-80056106	HC1	HC2	OK	11.0572	17.989	0.702123	3.03308	5e-05	0.00100987	yes
P13373	XLOC_010179	SPECC1	chr17:19912648-20218155	HC1	HC2	OK	3.2747	5.33012	0.702805	1.72063	0.0034	0.0369154	yes
P18708	XLOC_014211	MARS2	chr2:198570027-198573114	HC1	HC2	OK	0.928818	1.5183	0.708988	1.83541	0.0028	0.0314736	yes
P3797	XLOC_002722	THNSL1	chr10:25270907-25351208	HC1	HC2	OK	1.50303	2.45787	0.709538	2.39852	0.0001	0.00188401	yes
P27718	XLOC_021131	RAB32	chr6:146864827-146876086	HC1	HC2	OK	42.731	69.9266	0.710558	3.21512	5e-05	0.00100987	yes
P33823	XLOC_027150	SPIN3	chrX:57002802-57021988	HC1	HC2	OK	1.81712	2.97979	0.713554	2.02666	0.00085	0.0119864	yes
P15283	XLOC_011640	PMAIP1	chr18:57567191-57571538	HC1	HC2	OK	2.18865	3.59155	0.714562	2.15969	0.0001	0.00188401	yes
P10666	XLOC_007973	NUDT14	chr14:105639273-105647660	HC1	HC2	OK	6.13258	10.0661	0.714934	1.98191	0.00135	0.0174889	yes
P30184	XLOC_024185	TMEM209	chr7:129804552-129845338	HC1	HC2	OK	4.81966	7.92219	0.716967	2.06331	0.00165	0.0204131	yes
P14974	XLOC_011347	RHBDF2	chr17:74466974-74497509	HC1	HC2	OK	6.41942	10.5659	0.718899	1.84796	0.00145	0.0184267	yes
P32508	XLOC_026144	ABCA1	chr9:107543283-107690527	HC1	HC2	OK	2.78859	4.59134	0.719378	3.15299	5e-05	0.00100987	yes
P24546	XLOC_018748	HSPA4L	chr4:128703452-128754526	HC1	HC2	OK	2.8809	4.75377	0.722551	2.68357	5e-05	0.00100987	yes
P28342	XLOC_021571	GCLC	chr6:53362139-53409927	HC1	HC2	OK	11.1029	18.3988	0.728676	3.32796	5e-05	0.00100987	yes
P22056	XLOC_016837	RANGAP1	chr22:41640780-41682255	HC1	HC2	OK	22.7156	37.7368	0.732288	2.56821	5e-05	0.00100987	yes
P15251	XLOC_011616	ME2	chr18:48405431-48476162	HC1	HC2	OK	4.11018	6.83242	0.733197	3.11025	5e-05	0.00100987	yes
P8756	XLOC_006297	PHLDA1	chr12:76419226-76425556	HC1	HC2	OK	18.0043	29.9596	0.734672	3.66595	5e-05	0.00100987	yes
P12907	XLOC_009805	CSNK2A2	chr16:58191731-58231782	HC1	HC2	OK	9.9076	16.5368	0.739077	2.08211	0.0002	0.00353965	yes
P5599	XLOC_004025	CCDC86	chr11:60609428-60623444	HC1	HC2	OK	13.8507	23.1226	0.739343	2.99586	5e-05	0.00100987	yes
P18219	XLOC_013840	MTHFD2	chr2:74425689-74570534	HC1	HC2	OK	31.9471	53.4015	0.741197	3.04529	5e-05	0.00100987	yes
P7296	XLOC_005263	FKBP4	chr12:2904107-2914587	HC1	HC2	OK	11.7094	19.5733	0.741218	2.06968	0.0013	0.0169666	yes
P14950	XLOC_011334	TRIM65	chr17:73885040-73893084	HC1	HC2	OK	5.19575	8.68708	0.741538	2.18796	0.0001	0.00188401	yes
P2299	XLOC_001581	YARS	chr1:33207511-33324480	HC1	HC2	OK	42.9696	71.8451	0.741574	2.89021	5e-05	0.00100987	yes
P13099	XLOC_009949	SLC7A5	chr16:87863628-87903100	HC1	HC2	OK	47.5657	79.5473	0.741891	3.68747	5e-05	0.00100987	yes
P4283	XLOC_003051	GSTO1	chr10:106013951-106027301	HC1	HC2	OK	91.5701	153.49	0.745199	3.49268	5e-05	0.00100987	yes
P18642	XLOC_014157	HOXD3	chr2:177028804-177037826	HC1	HC2	OK	1.35468	2.2741	0.747346	1.91085	0.00145	0.0184267	yes
P1656	XLOC_001121	DYRK3	chr1:206808880-206823562	HC1	HC2	OK	4.82872	8.11259	0.748522	2.17282	5e-05	0.00100987	yes
P28897	XLOC_023226	GARS	chr7:30634180-30673648	HC1	HC2	OK	122.019	205.06	0.748938	3.76636	5e-05	0.00100987	yes
P26434	XLOC_020134	FOXD1	chr5:72740654-72744482	HC1	HC2	OK	20.449	34.404	0.750547	3.04735	5e-05	0.00100987	yes
P25492	XLOC_019471	MRPS30	chr5:44809026-44815618	HC1	HC2	OK	9.75745	16.435	0.752198	2.94238	5e-05	0.00100987	yes
P904	XLOC_000627	SARS	chr1:109756514-109780804	HC1	HC2	OK	157.485	266.25	0.757566	3.66648	5e-05	0.00100987	yes
P31323	XLOC_025185	FBXO32	chr8:124510126-124553493	HC1	HC2	OK	8.48001	14.3402	0.757924	3.47974	5e-05	0.00100987	yes
P16223	XLOC_012317	SIPA1L3	chr19:38397860-38699012	HC1	HC2	OK	4.66735	7.91593	0.762155	3.44857	5e-05	0.00100987	yes
P3631	XLOC_002529	CHML	chr1:241695433-241803701	HC1	HC2	OK	0.689934	1.17237	0.764899	2.03506	0.00105	0.0143309	yes
P8896	XLOC_006396	ALKBH2	chr12:109525992-109531293	HC1	HC2	OK	5.35948	9.12126	0.767139	1.81181	0.00165	0.0204131	yes
P32974	XLOC_026532	MID1IP1	chrX:38660500-38665783	HC1	HC2	OK	19.0354	32.4547	0.76974	3.17227	5e-05	0.00100987	yes
P14275	XLOC_010848	PLD6	chr17:17104308-17109646	HC1	HC2	OK	1.53198	2.61223	0.769885	2.25703	0.00035	0.00571123	yes
P33495	XLOC_026930	SLC6A8	chrX:152953751-152962166	HC1	HC2	OK	9.70165	16.5521	0.770712	2.02787	0.0005	0.00771861	yes
P14286	XLOC_010856	SREBF1	chr17:17584786-17740325	HC1	HC2	OK	9.32747	15.9425	0.773316	2.08946	0.00065	0.00965154	yes
P190	XLOC_000139	SLC25A34	chr1:16062808-16067887	HC1	HC2	OK	0.84256	1.44069	0.773911	1.85547	0.0031	0.0341878	yes
P8085	XLOC_005822	HIP1R	chr12:123319261-123347513	HC1	HC2	OK	2.79967	4.79477	0.776206	1.98658	0.00065	0.00965154	yes
P27018	XLOC_020608	MYLIP	chr6:16129316-16148478	HC1	HC2	OK	1.23048	2.10875	0.777168	2.34893	0.0001	0.00188401	yes
P30911	XLOC_024865	LONRF1	chr8:12579405-12612992	HC1	HC2	OK	3.02339	5.18271	0.777539	2.9387	5e-05	0.00100987	yes
P26035	XLOC_019800	GRPEL2	chr5:148724976-148734146	HC1	HC2	OK	3.75779	6.45374	0.780248	3.25103	5e-05	0.00100987	yes
P32488	XLOC_026121	TBC1D2	chr9:100959962-101018587	HC1	HC2	OK	44.8394	77.1489	0.782877	2.80788	5e-05	0.00100987	yes
P3539	XLOC_002427	DUSP10	chr1:221874761-221915518	HC1	HC2	OK	10.8816	18.823	0.7906	2.67904	5e-05	0.00100987	yes
P28157	XLOC_021454	C6orf1	chr6:34214156-34216885	HC1	HC2	OK	18.7626	32.4776	0.791585	2.94166	5e-05	0.00100987	yes
P17555	XLOC_013317	BBC3	chr19:47724078-47736023	HC1	HC2	OK	6.43544	11.2059	0.800151	1.84326	0.00325	0.03559	yes
P9494	XLOC_006977	SPRYD7	chr13:50486837-50510637	HC1	HC2	OK	1.84345	3.22198	0.805545	2.10715	0.00125	0.0164673	yes
P20812	XLOC_015870	TOMM34	chr20:43570770-43589114	HC1	HC2	OK	17.9072	31.3423	0.80757	3.402	5e-05	0.00100987	yes
P5569	XLOC_004007	STX3	chr11:59522531-59573355	HC1	HC2	OK	2.95656	5.18035	0.80913	3.25512	5e-05	0.00100987	yes
P7043	XLOC_005067	CASP1	chr11:104896236-104905884	HC1	HC2	OK	3.07438	5.39643	0.811709	2.14732	0.0003	0.00503002	yes
P32210	XLOC_025882	CDKN2B	chr9:21994789-22121093	HC1	HC2	OK	1.34614	2.38205	0.823379	2.59073	5e-05	0.00100987	yes
P6791	XLOC_004889	FOSL1	chr11:65659606-65667997	HC1	HC2	OK	30.0968	53.3563	0.826049	1.87498	0.0024	0.0280107	yes
P12585	XLOC_009537	CEMP1	chr16:2570362-2581409	HC1	HC2	OK	11.2937	20.0682	0.829393	2.36916	5e-05	0.00100987	yes
P32812	XLOC_026362	RNF208	chr9:140114698-140115775	HC1	HC2	OK	5.58304	9.9211	0.829449	2.4351	0.00025	0.00428392	yes
P14617	XLOC_011087	VAT1	chr17:41166621-41174459	HC1	HC2	OK	174.862	311.658	0.83375	4.19423	5e-05	0.00100987	yes
P27649	XLOC_021074	RSPO3	chr6:127440047-127520626	HC1	HC2	OK	4.02689	7.18205	0.834731	3.59197	5e-05	0.00100987	yes
P18023	XLOC_013689	WDR43	chr2:29117508-29171086	HC1	HC2	OK	6.78552	12.1416	0.839431	3.36957	5e-05	0.00100987	yes
P21788	XLOC_016621	ADM2	chr22:50919967-50928750	HC1	HC2	OK	14.7956	26.5427	0.843146	3.88609	5e-05	0.00100987	yes
P19849	XLOC_015068	GPR1	chr2:207040041-207130967	HC1	HC2	OK	5.55211	9.97882	0.845834	3.07859	5e-05	0.00100987	yes
P2574	XLOC_001740	JUN	chr1:59246462-59249785	HC1	HC2	OK	97.4028	175.392	0.848546	4.22272	5e-05	0.00100987	yes
P10759	XLOC_008168	CHAC1	chr15:41245635-41248717	HC1	HC2	OK	42.9378	77.7095	0.855843	2.89735	5e-05	0.00100987	yes
P20680	XLOC_015758	THBD	chr20:23026269-23030301	HC1	HC2	OK	0.869152	1.57709	0.859582	2.33894	0.0001	0.00188401	yes
P22273	XLOC_017007	NR1D2	chr3:23986750-24022109	HC1	HC2	OK	4.35539	7.90385	0.859752	2.84303	5e-05	0.00100987	yes
P29395	XLOC_023570	FLNC	chr7:128470482-128499328	HC1	HC2	OK	9.78992	17.7956	0.862155	4.19023	5e-05	0.00100987	yes
P12027	XLOC_009157	ATXN2L	chr16:28834366-28848558	HC1	HC2	OK	16.7455	30.6476	0.872006	2.57474	5e-05	0.00100987	yes
P17843	XLOC_013519	ZNF582	chr19:56894647-56904889	HC1	HC2	OK	0.725172	1.3282	0.873073	1.97971	0.0028	0.0314736	yes
P33904	XLOC_027217	ZCCHC5	chrX:77911565-77914825	HC1	HC2	OK	1.30426	2.39099	0.874376	2.58783	0.0001	0.00188401	yes
P26225	XLOC_019937	SQSTM1	chr5:179224597-179285840	HC1	HC2	OK	404.772	743.385	0.877001	3.82775	5e-05	0.00100987	yes
P8826	XLOC_006341	NTN4	chr12:96043030-96184536	HC1	HC2	OK	25.3635	46.6491	0.879096	3.01723	5e-05	0.00100987	yes
P28562	XLOC_021724	ECHDC1	chr6:127609758-127664754	HC1	HC2	OK	7.91749	14.5653	0.879421	1.63671	0.00415	0.0436716	yes
P13116	XLOC_009964	ANKRD11	chr16:89334028-89556969	HC1	HC2	OK	16.6449	30.7063	0.883453	2.70076	5e-05	0.00100987	yes
P27198	XLOC_020738	MICB	chr6:31462657-31478901	HC1	HC2	OK	2.90412	5.36038	0.884237	2.36423	0.0009	0.012565	yes
P23322	XLOC_017801	CCDC51	chr3:48473579-48481529	HC1	HC2	OK	4.47784	8.26899	0.884908	2.24099	0.00035	0.00571123	yes
P15142	XLOC_011555	GATA6	chr18:19749397-19782491	HC1	HC2	OK	1.38848	2.588	0.898337	2.72155	5e-05	0.00100987	yes
P14840	XLOC_011265	ERN1	chr17:62116519-62207502	HC1	HC2	OK	2.52098	4.70442	0.900033	3.76907	5e-05	0.00100987	yes
P9603	XLOC_007103	IRS2	chr13:110406183-110438914	HC1	HC2	OK	7.19525	13.4302	0.900369	4.02481	5e-05	0.00100987	yes
P8461	XLOC_006084	AMIGO2	chr12:47469489-47630446	HC1	HC2	OK	3.44332	6.45402	0.906395	3.09493	5e-05	0.00100987	yes
P18534	XLOC_014085	TNFAIP6	chr2:152194341-152236562	HC1	HC2	OK	152.809	286.492	0.90677	4.32897	5e-05	0.00100987	yes
P15384	XLOC_011722	SPIRE1	chr18:12446430-12657912	HC1	HC2	OK	5.73446	10.7896	0.911912	2.44363	5e-05	0.00100987	yes
P30622	XLOC_024579	C8orf46	chr8:67405490-67430759	HC1	HC2	OK	0.872408	1.64305	0.913304	2.62632	5e-05	0.00100987	yes
P14513	XLOC_010998	NR1D1	chr17:38218445-38256978	HC1	HC2	OK	14.0472	26.6652	0.924677	2.66796	5e-05	0.00100987	yes
P28456	XLOC_021656	COQ3	chr6:99817347-99842082	HC1	HC2	OK	1.0612	2.01476	0.92491	1.85896	0.0026	0.0298234	yes
P23698	XLOC_018065	MGLL	chr3:127407904-127542093	HC1	HC2	OK	8.35417	15.9028	0.928708	2.42895	5e-05	0.00100987	yes
P4919	XLOC_003511	GOT1	chr10:101156626-101190530	HC1	HC2	OK	14.6862	28.01	0.931481	4.10926	5e-05	0.00100987	yes
P20795	XLOC_015853	MAFB	chr20:39314487-39317880	HC1	HC2	OK	37.8547	72.356	0.934638	4.53462	5e-05	0.00100987	yes
P18262	XLOC_013876	ATOH8	chr2:85980908-86018506	HC1	HC2	OK	7.20742	13.8255	0.939775	4.23552	5e-05	0.00100987	yes
P17391	XLOC_013216	EXOSC5	chr19:41892275-41903256	HC1	HC2	OK	7.03561	13.5823	0.948977	3.0438	5e-05	0.00100987	yes
P883	XLOC_000607	RNPC3	chr1:104068412-104122156	HC1	HC2	OK	2.12921	4.11841	0.95177	1.92398	0.0013	0.0169666	yes
P30449	XLOC_024453	TNFRSF10C	chr8:22941867-22976046	HC1	HC2	OK	1.57375	3.05634	0.957602	2.56637	5e-05	0.00100987	yes
P30524	XLOC_024502	EIF4EBP1	chr8:37888019-37917883	HC1	HC2	OK	78.1787	152.715	0.965996	4.55072	5e-05	0.00100987	yes
P731	XLOC_000500	GADD45A	chr1:68150859-68154021	HC1	HC2	OK	28.651	55.9921	0.966638	4.17873	5e-05	0.00100987	yes
P15087	XLOC_011498	TGIF1	chr18:3411924-3458411	HC1	HC2	OK	11.7325	22.9357	0.967082	2.04708	0.0006	0.00903351	yes
P30194	XLOC_024195	PODXL	chr7:131185020-131241376	HC1	HC2	OK	2.29397	4.49237	0.969629	2.6831	5e-05	0.00100987	yes
P6485	XLOC_004667	BDNF	chr11:27528398-27743605	HC1	HC2	OK	2.25885	4.42464	0.969972	2.75107	5e-05	0.00100987	yes
P24538	XLOC_018740	FGF2	chr4:123747862-123844159	HC1	HC2	OK	7.07782	13.8947	0.973155	4.37869	5e-05	0.00100987	yes
P8420	XLOC_006053	FAM60A	chr12:31433519-31479159	HC1	HC2	OK	1.18345	2.32634	0.975062	2.93943	5e-05	0.00100987	yes
P32901	XLOC_026479	TXLNG	chrX:16804554-16862642	HC1	HC2	OK	1.58376	3.1145	0.975644	2.10881	0.00165	0.0204131	yes
P20211	XLOC_015398	PYGB	chr20:25228705-25371618	HC1	HC2	OK	32.5548	64.4596	0.985524	4.27806	5e-05	0.00100987	yes
P31406	XLOC_025268	SCRIB	chr8:144873089-144897549	HC1	HC2	OK	8.79856	17.4736	0.989836	1.89424	0.0012	0.0159738	yes
P19065	XLOC_014455	ODC1	chr2:10580466-10588680	HC1	HC2	OK	30.8399	61.7741	1.0022	4.48172	5e-05	0.00100987	yes
P1809	XLOC_001216	RNF187	chr1:228675067-228683889	HC1	HC2	OK	43.3115	87.0454	1.00702	4.88028	5e-05	0.00100987	yes
P26262	XLOC_019989	SEMA5A	chr5:9035137-9546233	HC1	HC2	OK	0.695974	1.40426	1.0127	3.78832	5e-05	0.00100987	yes
P22564	XLOC_017213	KBTBD8	chr3:67048726-67061632	HC1	HC2	OK	0.761906	1.53732	1.01274	3.10713	5e-05	0.00100987	yes
P30620	XLOC_024577	RRS1	chr8:67341262-67342968	HC1	HC2	OK	10.83	21.8999	1.01589	4.06014	5e-05	0.00100987	yes
P32441	XLOC_026076	IARS	chr9:94972489-95056038	HC1	HC2	OK	32.7305	66.2561	1.01742	2.70699	5e-05	0.00100987	yes
P30411	XLOC_024428	SH2D4A	chr8:19171080-19254133	HC1	HC2	OK	4.3005	8.71024	1.01821	2.52934	5e-05	0.00100987	yes
P14304	XLOC_010870	FAM83G	chr17:18853988-18950336	HC1	HC2	OK	2.16585	4.4154	1.02761	2.27122	0.0003	0.00503002	yes
P18556	XLOC_014098	TANC1	chr2:159825145-160090930	HC1	HC2	OK	1.93313	3.94849	1.03036	1.83613	0.00235	0.0275418	yes
P3748	XLOC_002695	PTER	chr10:16478941-16564004	HC1	HC2	OK	2.11919	4.33728	1.03328	3.30653	5e-05	0.00100987	yes
P17915	XLOC_013607	KLF11	chr2:10183681-10194963	HC1	HC2	OK	2.0699	4.25961	1.04116	3.57642	5e-05	0.00100987	yes
P28915	XLOC_023232	AVL9	chr7:32535037-32758780	HC1	HC2	OK	2.2105	4.55297	1.04243	2.07616	0.00225	0.0265697	yes
P7786	XLOC_005597	XPOT	chr12:64798152-64844907	HC1	HC2	OK	34.4899	72.0068	1.06196	4.37965	5e-05	0.00100987	yes
P7632	XLOC_005487	KRT86	chr12:52695648-52702947	HC1	HC2	OK	1.68581	3.53141	1.0668	2.80876	5e-05	0.00100987	yes
P14975	XLOC_011348	CYGB	chr17:74523429-74547021	HC1	HC2	OK	7.60731	15.9883	1.07156	2.31884	0.0002	0.00353965	yes
P24891	XLOC_019009	OCIAD2	chr4:48887396-48908845	HC1	HC2	OK	2.87373	6.04725	1.07336	2.20724	0.00095	0.0131583	yes
P12619	XLOC_009564	TRAP1	chr16:3702939-3767598	HC1	HC2	OK	9.80529	20.7443	1.08109	2.4679	5e-05	0.00100987	yes
P5650	XLOC_004062	SLC3A2	chr11:62623483-62656376	HC1	HC2	OK	145.804	310.677	1.09139	5.32774	5e-05	0.00100987	yes
P18177	XLOC_013814	MXD1	chr2:70142172-70170076	HC1	HC2	OK	1.79284	3.8243	1.09295	3.08296	5e-05	0.00100987	yes
P16446	XLOC_012498	PPP1R15A	chr19:49375648-49379320	HC1	HC2	OK	67.1262	143.424	1.09534	5.14643	5e-05	0.00100987	yes
P9607	XLOC_007107	CARS2	chr13:111293755-111373510	HC1	HC2	OK	13.2837	28.39	1.09573	2.13783	0.0005	0.00771861	yes
P11179	XLOC_008476	ALDH1A3	chr15:101419896-101456830	HC1	HC2	OK	1.91434	4.09928	1.09852	2.80797	5e-05	0.00100987	yes
P9204	XLOC_006692	FAM124A	chr13:51796469-51858377	HC1	HC2	OK	2.59718	5.56229	1.09873	2.85112	0.0001	0.00188401	yes
P6661	XLOC_004800	SYT7	chr11:61281187-61348344	HC1	HC2	OK	1.38953	3.00979	1.11507	3.23423	5e-05	0.00100987	yes
P9331	XLOC_006843	UPF3A	chr13:115047058-115071291	HC1	HC2	OK	5.47319	11.8758	1.11757	2.21773	0.0002	0.00353965	yes
P16877	XLOC_012850	LONP1	chr19:5691844-5720463	HC1	HC2	OK	11.6641	25.3146	1.1179	2.18616	0.00035	0.00571123	yes
P4899	XLOC_003497	RRP12	chr10:99116375-99184595	HC1	HC2	OK	5.60593	12.2374	1.12628	2.22058	0.0038	0.04066	yes
P10638	XLOC_007945	WARS	chr14:100800038-100842680	HC1	HC2	OK	39.0113	86.1824	1.1435	2.10967	0.00145	0.0184267	yes
P6651	XLOC_004796	VWCE	chr11:61025757-61062788	HC1	HC2	OK	0.569807	1.25976	1.1446	2.60408	5e-05	0.00100987	yes
P10080	XLOC_007452	BDKRB1	chr14:96722546-96731100	HC1	HC2	OK	53.8164	119.286	1.14831	5.30885	5e-05	0.00100987	yes
P30857	XLOC_024794	TDRP	chr8:439789-495781	HC1	HC2	OK	0.622296	1.38761	1.15693	1.95257	0.00265	0.0301747	yes
P29679	XLOC_023802	CDCA7L	chr7:21582832-21985542	HC1	HC2	OK	4.1842	9.38373	1.16521	2.94164	5e-05	0.00100987	yes
P15221	XLOC_011591	MOCOS	chr18:33767479-33850451	HC1	HC2	OK	5.08533	11.4062	1.1654	4.43436	5e-05	0.00100987	yes
P24703	XLOC_018869	KLKB1	chr4:187148671-187179625	HC1	HC2	OK	1.2371	2.77517	1.16561	3.37835	5e-05	0.00100987	yes
P31789	XLOC_025603	TMEM38B	chr9:108456805-108538892	HC1	HC2	OK	2.13567	4.86041	1.18639	4.4231	5e-05	0.00100987	yes
P11554	XLOC_008762	RPP25	chr15:75246762-75249775	HC1	HC2	OK	7.43639	16.9612	1.18956	4.6634	5e-05	0.00100987	yes
P13454	XLOC_010263	SLFN5	chr17:33570085-33597147	HC1	HC2	OK	7.56494	17.255	1.18961	5.67202	5e-05	0.00100987	yes
P34201	XLOC_027468	IRAK1	chrX:153275802-153286068	HC1	HC2	OK	27.2167	62.1875	1.19213	3.98299	5e-05	0.00100987	yes
P29990	XLOC_024039	ASNS	chr7:97481428-97501854	HC1	HC2	OK	18.4106	42.0878	1.19287	2.9937	5e-05	0.00100987	yes
P1002	XLOC_000702	PHGDH	chr1:120254418-120286849	HC1	HC2	OK	80.9081	187.185	1.21011	5.94758	5e-05	0.00100987	yes
P15405	XLOC_011742	NPC1	chr18:21083433-21166830	HC1	HC2	OK	37.0585	86.4608	1.22224	5.59247	5e-05	0.00100987	yes
P32183	XLOC_025855	PLIN2	chr9:19108525-19127604	HC1	HC2	OK	80.7172	189.261	1.22943	5.81743	5e-05	0.00100987	yes
P2416	XLOC_001654	EBNA1BP2	chr1:43629844-43720029	HC1	HC2	OK	9.2889	21.789	1.23002	2.54551	0.0001	0.00188401	yes
P28277	XLOC_021525	GTPBP2	chr6:43543877-43596983	HC1	HC2	OK	12.5987	29.8233	1.24317	3.03929	5e-05	0.00100987	yes
P26676	XLOC_020316	HSPA9	chr5:137890349-137911318	HC1	HC2	OK	53.3473	126.331	1.24372	5.98307	5e-05	0.00100987	yes
P360	XLOC_000255	SESN2	chr1:28585962-28609004	HC1	HC2	OK	24.1374	57.5004	1.2523	5.73932	5e-05	0.00100987	yes
P29989	XLOC_024039	ASNS	chr7:97481428-97501854	HC1	HC2	OK	26.8468	64.071	1.25492	3.67685	5e-05	0.00100987	yes
P27735	XLOC_021144	ULBP1	chr6:150285142-150294846	HC1	HC2	OK	1.4464	3.46775	1.26153	4.32958	5e-05	0.00100987	yes
P14537	XLOC_011020	KRTAP1-5	chr17:39182278-39183454	HC1	HC2	OK	9.11963	21.9297	1.26584	4.70583	5e-05	0.00100987	yes
P31199	XLOC_025074	SNX16	chr8:82711817-82754521	HC1	HC2	OK	0.879661	2.12807	1.27453	2.67681	0.00015	0.00272704	yes
P16356	XLOC_012415	PVR	chr19:45147097-45170761	HC1	HC2	OK	9.6547	23.3971	1.27703	4.32822	5e-05	0.00100987	yes
P13861	XLOC_010551	KCNJ2	chr17:68165675-68176183	HC1	HC2	OK	0.459427	1.11947	1.28491	3.53906	5e-05	0.00100987	yes
P16507	XLOC_012542	ATF5	chr19:50392869-50437193	HC1	HC2	OK	16.0677	39.6971	1.30487	3.58991	5e-05	0.00100987	yes
P4272	XLOC_003042	CNNM2	chr10:104678074-104838344	HC1	HC2	OK	0.993771	2.48465	1.32206	2.08911	0.0027	0.0305702	yes
P30790	XLOC_024723	MYC	chr8:128748314-128753680	HC1	HC2	OK	28.7026	71.9086	1.32498	6.22909	5e-05	0.00100987	yes
P7796	XLOC_005604	HMGA2	chr12:66151785-66360071	HC1	HC2	OK	1.98482	4.97734	1.32636	3.80805	5e-05	0.00100987	yes
P5315	XLOC_003827	NCR3LG1	chr11:17373308-17403200	HC1	HC2	OK	0.743753	1.8777	1.33607	5.13474	5e-05	0.00100987	yes
P29691	XLOC_023813	DFNA5	chr7:24737973-24797639	HC1	HC2	OK	8.55559	21.7906	1.34877	5.07191	5e-05	0.00100987	yes
P17347	XLOC_013182	FBXO27	chr19:39514662-39523236	HC1	HC2	OK	0.445263	1.14533	1.36303	2.28365	0.00035	0.00571123	yes
P28440	XLOC_021642	RRAGD	chr6:90074334-90121995	HC1	HC2	OK	1.99257	5.14129	1.3675	5.39662	5e-05	0.00100987	yes
P30788	XLOC_024716	TRIB1	chr8:126442562-126450647	HC1	HC2	OK	3.15553	8.19477	1.37682	2.45305	0.0002	0.00353965	yes
P21609	XLOC_016499	TOM1	chr22:35695267-35744102	HC1	HC2	OK	6.01107	15.6114	1.37691	1.95306	0.00185	0.0224515	yes
P31668	XLOC_025500	PSAT1	chr9:80911990-80945009	HC1	HC2	OK	57.6598	150.451	1.38366	6.78704	5e-05	0.00100987	yes
P31087	XLOC_024991	TCEA1	chr8:54879112-54935016	HC1	HC2	OK	15.3194	40.4421	1.4005	2.36554	0.00015	0.00272704	yes
P25218	XLOC_019225	SLC7A11	chr4:138948576-139163503	HC1	HC2	OK	2.8805	7.63519	1.40635	6.50167	5e-05	0.00100987	yes
P3920	XLOC_002815	DKK1	chr10:54074040-54077417	HC1	HC2	OK	4.29464	11.384	1.4064	5.22807	5e-05	0.00100987	yes
P14088	XLOC_010721	CAMKK1	chr17:3763614-3796337	HC1	HC2	OK	1.02766	2.74059	1.41513	1.94013	0.00355	0.0383362	yes
P23073	XLOC_017625	NRROS	chr3:196366566-196388874	HC1	HC2	OK	1.44882	3.88934	1.42464	3.9349	5e-05	0.00100987	yes
P13924	XLOC_010598	SPHK1	chr17:74380689-74383941	HC1	HC2	OK	14.1505	38.0266	1.42615	4.52284	5e-05	0.00100987	yes
P8683	XLOC_006235	DDIT3	chr12:57881735-57914300	HC1	HC2	OK	42.6411	114.638	1.42677	2.45302	0.00015	0.00272704	yes
P16800	XLOC_012796	MKNK2	chr19:2037469-2051243	HC1	HC2	OK	15.5032	42.5403	1.45626	5.82399	5e-05	0.00100987	yes
P19616	XLOC_014905	RND3	chr2:151324706-151344209	HC1	HC2	OK	49.4883	138.512	1.48485	7.14115	5e-05	0.00100987	yes
P16035	XLOC_012174	GDF15	chr19:18496967-18499986	HC1	HC2	OK	163.608	462.084	1.49791	7.42436	5e-05	0.00100987	yes
P4741	XLOC_003383	TYSND1	chr10:71897736-71906496	HC1	HC2	OK	1.78285	5.16186	1.53371	3.20866	5e-05	0.00100987	yes
P34197	XLOC_027465	RENBP	chrX:153200721-153210232	HC1	HC2	OK	3.7704	11.1306	1.56174	4.91688	5e-05	0.00100987	yes
P31290	XLOC_025160	SYBU	chr8:110586404-110704020	HC1	HC2	OK	1.81756	5.42957	1.57884	2.5685	0.0003	0.00503002	yes
P15306	XLOC_011655	SERPINB8	chr18:61637262-61656608	HC1	HC2	OK	1.39098	4.29675	1.62714	2.20494	0.0001	0.00188401	yes
P31332	XLOC_025195	MTSS1	chr8:125563010-125740748	HC1	HC2	OK	1.14368	3.5562	1.63666	2.62184	0.0011	0.0149117	yes
P31507	XLOC_025362	LURAP1L	chr9:12693385-12823059	HC1	HC2	OK	2.03318	6.98373	1.78026	6.26087	5e-05	0.00100987	yes
P22931	XLOC_017496	IL12A	chr3:159631189-159924879	HC1	HC2	OK	0.910027	3.14001	1.78679	3.45927	5e-05	0.00100987	yes
P27281	XLOC_020798	HMGA1	chr6:34204576-34214073	HC1	HC2	OK	5.65986	19.9714	1.8191	2.9161	5e-05	0.00100987	yes
P3584	XLOC_002469	HIST3H2A	chr1:228645064-228645560	HC1	HC2	OK	1.55093	5.53089	1.83438	1.62572	0.0043	0.0450135	yes
P33377	XLOC_026841	RAB33A	chrX:129305772-129318844	HC1	HC2	OK	1.09286	4.18257	1.93628	3.52407	5e-05	0.00100987	yes
P7463	XLOC_005389	SPX	chr12:21679239-21685291	HC1	HC2	OK	1.26176	4.8453	1.94114	3.73543	5e-05	0.00100987	yes
P14912	XLOC_011314	FDXR	chr17:72858618-72869156	HC1	HC2	OK	2.31095	9.37349	2.0201	2.97434	0.0001	0.00188401	yes
P28989	XLOC_023286	UPP1	chr7:48128199-48148330	HC1	HC2	OK	6.48545	26.474	2.0293	4.72099	5e-05	0.00100987	yes
P13980	XLOC_010637	RPTOR	chr17:78518624-78940173	HC1	HC2	OK	0.797101	3.39849	2.09206	2.51788	0.0004	0.00637861	yes
P25725	XLOC_019625	TSLP	chr5:110405777-110413722	HC1	HC2	OK	0.515752	2.21717	2.10397	4.75643	5e-05	0.00100987	yes
P16801	XLOC_012796	MKNK2	chr19:2037469-2051243	HC1	HC2	OK	10.7991	48.5169	2.16758	4.50515	5e-05	0.00100987	yes
P3365	XLOC_002298	FAM129A	chr1:184760158-184943718	HC1	HC2	OK	6.36011	29.8703	2.23159	10.5065	5e-05	0.00100987	yes
P17119	XLOC_013022	EPS15L1	chr19:16466054-16582823	HC1	HC2	OK	1.02514	5.37203	2.38965	2.53458	0.00455	0.0470682	yes
P4848	XLOC_003467	ANKRD1	chr10:92671856-92681032	HC1	HC2	OK	1.57261	10.1558	2.69107	8.12181	5e-05	0.00100987	yes
P20067	XLOC_015296	TRIB3	chr20:361272-378251	HC1	HC2	OK	23.5154	153.165	2.70341	12.2548	5e-05	0.00100987	yes

## Sheet: HC1_HC3_cds_exp_down
test_id	gene_id	gene	locus	sample_1	sample_2	status	value_1	value_2	log2(fold_change)	test_stat	p_value	q_value	significant
P2321	XLOC_001594	KIAA0319L	chr1:35899090-36023274	HC1	HC3	OK	5.85208	0.567031	-3.36745	-2.06152	0.0036	0.0263465	yes
P24382	XLOC_018657	CCNG2	chr4:78078356-78091213	HC1	HC3	OK	4.99001	0.597797	-3.06131	-2.98914	0.0028	0.0212707	yes
P2669	XLOC_001829	TGFBR3	chr1:92145899-92371559	HC1	HC3	OK	2.55992	0.371218	-2.78576	-1.71898	0.00465	0.0323646	yes
P25453	XLOC_019470	DNAJC21	chr5:34929697-34959069	HC1	HC3	OK	1.99731	0.477037	-2.06589	-2.86533	5e-05	0.000596367	yes
P28256	XLOC_021535	PRPH2	chr6:42664332-42690358	HC1	HC3	OK	1.29446	0.310445	-2.05993	-3.72185	5e-05	0.000596367	yes
P25178	XLOC_019220	TRAM1L1	chr4:118004709-118006736	HC1	HC3	OK	1.26478	0.30431	-2.05527	-2.96242	0.0008	0.00730007	yes
P30939	XLOC_024938	LZTS1	chr8:20103675-20112803	HC1	HC3	OK	2.59785	0.641714	-2.01732	-6.40765	5e-05	0.000596367	yes
P11407	XLOC_008677	MNS1	chr15:56657621-56757335	HC1	HC3	OK	1.31283	0.326546	-2.00732	-2.83449	0.0004	0.00394224	yes
P13618	XLOC_010393	FZD2	chr17:42634811-42638630	HC1	HC3	OK	1.77716	0.443177	-2.00362	-4.35015	5e-05	0.000596367	yes
P25878	XLOC_019759	CXXC5	chr5:139028276-139063464	HC1	HC3	OK	6.44544	1.61211	-1.99932	-2.07942	0.0015	0.012611	yes
P17534	XLOC_013317	PNMAL2	chr19:46984044-47104457	HC1	HC3	OK	1.50841	0.380409	-1.9874	-4.45454	5e-05	0.000596367	yes
P10620	XLOC_007939	GSC	chr14:95234559-95236499	HC1	HC3	OK	14.0095	3.71095	-1.91654	-5.36577	5e-05	0.000596367	yes
P11166	XLOC_008485	ARRDC4	chr15:98503932-98517068	HC1	HC3	OK	6.35857	1.85152	-1.78	-7.70847	5e-05	0.000596367	yes
P1706	XLOC_001138	RCOR3	chr1:211432707-211489725	HC1	HC3	OK	2.72668	0.807965	-1.75478	-3.01322	0.0004	0.00394224	yes
P19781	XLOC_015039	SLC40A1	chr2:190425315-190445537	HC1	HC3	OK	4.55442	1.35611	-1.74779	-6.49004	5e-05	0.000596367	yes
P16746	XLOC_012760	ZNF274	chr19:58694355-58724928	HC1	HC3	OK	2.8714	0.879984	-1.7062	-2.34231	5e-05	0.000596367	yes
P10759	XLOC_008188	CHAC1	chr15:41245635-41248717	HC1	HC3	OK	37.9994	11.6726	-1.70285	-5.15829	5e-05	0.000596367	yes
P27168	XLOC_020744	ATAT1	chr6:30594612-30614599	HC1	HC3	OK	1.92168	0.613493	-1.64725	-2.58703	0.00015	0.00163623	yes
P11829	XLOC_009034	FLYWCH1	chr16:2961979-3001209	HC1	HC3	OK	5.76261	1.85058	-1.63875	-1.87725	0.0074	0.0477004	yes
P12993	XLOC_009890	MTSS1L	chr16:70694908-70719954	HC1	HC3	OK	40.4421	13.1006	-1.62622	-5.86536	5e-05	0.000596367	yes
P10176	XLOC_007622	TMEM121	chr14:105992952-105996539	HC1	HC3	OK	6.17937	2.00845	-1.62138	-3.06165	0.00035	0.00350712	yes
P10605	XLOC_007926	PRIMA1	chr14:94184643-94254766	HC1	HC3	OK	1.36742	0.44518	-1.619	-3.72575	5e-05	0.000596367	yes
P16877	XLOC_012865	LONP1	chr19:5691844-5720463	HC1	HC3	OK	10.9586	3.61101	-1.60158	-2.17342	0.0019	0.01532	yes
P9112	XLOC_006613	RASL11A	chr13:27844463-27847827	HC1	HC3	OK	3.28094	1.08334	-1.59863	-2.93408	0.0001	0.00112739	yes
P8877	XLOC_006386	APPL2	chr12:105567074-105630008	HC1	HC3	OK	24.5383	8.15516	-1.58925	-3.46331	5e-05	0.000596367	yes
P4606	XLOC_003300	CXCL12	chr10:44865600-44880545	HC1	HC3	OK	3.58311	1.20059	-1.57747	-2.16214	0.00095	0.00850006	yes
P22676	XLOC_017338	GTPBP8	chr3:112709799-112720221	HC1	HC3	OK	5.10488	1.71759	-1.57149	-1.83858	0.00605	0.0402983	yes
P15231	XLOC_011621	SLC14A1	chr18:43304087-43332485	HC1	HC3	OK	8.24068	2.77655	-1.56947	-3.4674	5e-05	0.000596367	yes
P15228	XLOC_011619	SETBP1	chr18:42260137-42648475	HC1	HC3	OK	1.72393	0.58473	-1.55986	-3.31076	5e-05	0.000596367	yes
P11603	XLOC_008825	MEX3B	chr15:82334118-82338484	HC1	HC3	OK	2.18176	0.741053	-1.55784	-3.85552	5e-05	0.000596367	yes
P2800	XLOC_001922	TRIM33	chr1:114935398-115053781	HC1	HC3	OK	1.33779	0.457242	-1.54882	-2.65654	0.0001	0.00112739	yes
P26206	XLOC_019947	PRR7	chr5:176853686-176883287	HC1	HC3	OK	5.26178	1.8106	-1.53908	-1.78573	0.0066	0.0432308	yes
P14652	XLOC_011125	FAM171A2	chr17:42431100-42441235	HC1	HC3	OK	2.6556	0.930037	-1.51368	-3.0316	0.0001	0.00112739	yes
P25761	XLOC_019683	PRR16	chr5:119799972-120126550	HC1	HC3	OK	9.92484	3.48976	-1.50792	-1.94393	0.0066	0.0432308	yes
P30226	XLOC_024258	ZC3HAV1L	chr7:138710451-138720775	HC1	HC3	OK	2.37432	0.850547	-1.48105	-3.0408	0.0001	0.00112739	yes
P381	XLOC_000267	PTPRU	chr1:29563027-29653325	HC1	HC3	OK	4.82634	1.73319	-1.4775	-2.20834	0.00115	0.0100039	yes
P33974	XLOC_027333	TSC22D3	chrX:106956451-107019017	HC1	HC3	OK	32.8624	11.8653	-1.4697	-3.62311	5e-05	0.000596367	yes
P32490	XLOC_026178	TBC1D2	chr9:100961081-101018003	HC1	HC3	OK	22.3409	8.08292	-1.46674	-2.15126	0.00015	0.00163623	yes
P11718	XLOC_008947	MPG	chr16:127017-188697	HC1	HC3	OK	52.0082	18.8474	-1.46437	-2.32718	0.0005	0.00482098	yes
P9003	XLOC_006477	CAMKK2	chr12:121675486-121736111	HC1	HC3	OK	5.8508	2.13609	-1.45366	-2.00658	0.00535	0.0364096	yes
P31578	XLOC_025483	HRCT1	chr9:35906188-35907138	HC1	HC3	OK	6.53559	2.38879	-1.45204	-3.75547	5e-05	0.000596367	yes
P3420	XLOC_002334	LMOD1	chr1:201857796-201915716	HC1	HC3	OK	2.53625	0.930516	-1.4466	-2.71788	0.0002	0.00213437	yes
P30913	XLOC_024923	DLC1	chr8:12940867-13372429	HC1	HC3	OK	5.48837	2.02934	-1.43537	-2.13626	0.0015	0.012611	yes
P25217	XLOC_019253	PCDH18	chr4:138440072-138453652	HC1	HC3	OK	3.51812	1.31233	-1.42267	-2.85913	5e-05	0.000596367	yes
P32861	XLOC_026506	SHROOM2	chrX:9754495-9917481	HC1	HC3	OK	3.89799	1.45455	-1.42215	-6.28933	5e-05	0.000596367	yes
P8879	XLOC_006388	NUAK1	chr12:106457124-106533811	HC1	HC3	OK	3.00982	1.12921	-1.41436	-5.73071	5e-05	0.000596367	yes
P17321	XLOC_013182	GGN	chr19:38874991-38878668	HC1	HC3	OK	1.91089	0.71778	-1.41263	-2.11383	0.00745	0.0479331	yes
P16034	XLOC_012188	PGPEP1	chr19:18451396-18480763	HC1	HC3	OK	2.73901	1.03692	-1.40135	-1.90559	0.00075	0.006894	yes
P23019	XLOC_017606	EPHB3	chr3:184279586-184300196	HC1	HC3	OK	3.64787	1.3854	-1.39675	-5.01949	5e-05	0.000596367	yes
P3624	XLOC_002519	GREM2	chr1:240640408-240912217	HC1	HC3	OK	3.21245	1.22146	-1.39507	-5.08547	5e-05	0.000596367	yes
P4714	XLOC_003363	TMEM26	chr10:63166400-63253189	HC1	HC3	OK	1.38317	0.527867	-1.38974	-4.12806	5e-05	0.000596367	yes
P20759	XLOC_015859	GDF5	chr20:34021144-34025970	HC1	HC3	OK	39.228	15.0333	-1.38372	-7.24756	5e-05	0.000596367	yes
P3704	XLOC_002658	NET1	chr10:5454513-5501019	HC1	HC3	OK	6.13477	2.36106	-1.37757	-2.70997	5e-05	0.000596367	yes
P27657	XLOC_021105	TMEM200A	chr6:130687425-130764210	HC1	HC3	OK	16.6193	6.43858	-1.36805	-6.73662	5e-05	0.000596367	yes
P13696	XLOC_010447	NXPH3	chr17:47653297-47661171	HC1	HC3	OK	1.90427	0.745333	-1.35328	-4.84848	5e-05	0.000596367	yes
P4919	XLOC_003510	GOT1	chr10:101156626-101190530	HC1	HC3	OK	6.97617	2.75046	-1.34276	-2.28057	0.0011	0.00963583	yes
P28574	XLOC_021753	ARHGAP18	chr6:129898239-130031370	HC1	HC3	OK	1.9651	0.775902	-1.34066	-4.1372	5e-05	0.000596367	yes
P20221	XLOC_015447	ID1	chr20:30193085-30194317	HC1	HC3	OK	43.4118	17.1861	-1.33684	-5.13107	5e-05	0.000596367	yes
P8973	XLOC_006458	TAOK3	chr12:118587605-118810750	HC1	HC3	OK	3.1554	1.25539	-1.32969	-2.3006	0.0002	0.00213437	yes
P6536	XLOC_004706	CHST1	chr11:45669238-45687206	HC1	HC3	OK	1.10602	0.440579	-1.3279	-2.83923	0.0002	0.00213437	yes
P33917	XLOC_027288	NAP1L3	chrX:92925924-92928682	HC1	HC3	OK	3.78145	1.51984	-1.31502	-4.63246	5e-05	0.000596367	yes
P15640	XLOC_011925	CNN2	chr19:1026273-1039067	HC1	HC3	OK	105.187	42.3583	-1.31224	-6.01753	5e-05	0.000596367	yes
P27735	XLOC_021169	ULBP1	chr6:150285142-150294846	HC1	HC3	OK	1.19749	0.48484	-1.30444	-3.12291	5e-05	0.000596367	yes
P28298	XLOC_021561	RCAN2	chr6:46188466-46501217	HC1	HC3	OK	3.49709	1.43136	-1.28877	-3.83056	5e-05	0.000596367	yes
P765	XLOC_000528	NEXN	chr1:78347032-78409578	HC1	HC3	OK	10.1284	4.15316	-1.28612	-3.07555	5e-05	0.000596367	yes
P12797	XLOC_009730	TBX6	chr16:30097114-30103205	HC1	HC3	OK	1.81477	0.745186	-1.28411	-2.10168	0.00635	0.0418717	yes
P11749	XLOC_008972	METRN	chr16:765172-767921	HC1	HC3	OK	19.0792	7.83691	-1.28364	-2.5104	0.0016	0.0132577	yes
P26578	XLOC_020282	ZNF608	chr5:123972609-124080805	HC1	HC3	OK	3.71202	1.53433	-1.27459	-3.01281	5e-05	0.000596367	yes
P22437	XLOC_017149	ZNF589	chr3:48282595-48312479	HC1	HC3	OK	1.75932	0.728114	-1.27278	-3.94123	5e-05	0.000596367	yes
P4639	XLOC_003322	GDF10	chr10:48425787-48439138	HC1	HC3	OK	7.38876	3.06846	-1.26782	-4.68635	5e-05	0.000596367	yes
P20641	XLOC_015743	GPCPD1	chr20:5525079-5591672	HC1	HC3	OK	2.81027	1.1705	-1.26358	-2.64908	5e-05	0.000596367	yes
P17530	XLOC_013314	CCDC8	chr19:46913490-46916919	HC1	HC3	OK	9.52576	3.97802	-1.25979	-2.355	0.0016	0.0132577	yes
P298	XLOC_000217	LDLRAP1	chr1:25870075-25895435	HC1	HC3	OK	14.3032	5.98721	-1.25639	-3.57117	5e-05	0.000596367	yes
P33831	XLOC_027213	ARHGEF9	chrX:62854847-63005426	HC1	HC3	OK	1.56231	0.654787	-1.25458	-2.87804	5e-05	0.000596367	yes
P9378	XLOC_006897	SLC46A3	chr13:29274217-29293150	HC1	HC3	OK	2.65683	1.11761	-1.24929	-2.99965	5e-05	0.000596367	yes
P4020	XLOC_002879	PLAU	chr10:75669726-75682535	HC1	HC3	OK	19.8267	8.37823	-1.24273	-5.70999	5e-05	0.000596367	yes
P6115	XLOC_004382	HMBS	chr11:118955586-118964259	HC1	HC3	OK	5.36366	2.28149	-1.23324	-2.11508	0.00335	0.02486	yes
P13878	XLOC_010577	GPRC5C	chr17:72427666-72443568	HC1	HC3	OK	4.4496	1.89421	-1.23208	-2.28514	0.00125	0.0107517	yes
P7972	XLOC_005752	MVK	chr12:110011499-110035075	HC1	HC3	OK	2.99919	1.29216	-1.21479	-3.04423	5e-05	0.000596367	yes
P5988	XLOC_004303	CEP126	chr11:101761404-101871796	HC1	HC3	OK	2.27507	0.980458	-1.21438	-3.98709	5e-05	0.000596367	yes
P32695	XLOC_026330	IER5L	chr9:131937830-131940540	HC1	HC3	OK	23.4639	10.1279	-1.2121	-5.54189	5e-05	0.000596367	yes
P3927	XLOC_002819	BICC1	chr10:60272770-60591197	HC1	HC3	OK	19.7146	8.51635	-1.21096	-3.66259	5e-05	0.000596367	yes
P15913	XLOC_012091	ZNF69	chr19:11998669-12025365	HC1	HC3	OK	1.39501	0.603494	-1.20886	-2.22616	0.0009	0.0081212	yes
P2747	XLOC_001883	AMIGO1	chr1:110049445-110052336	HC1	HC3	OK	2.1786	0.943858	-1.20676	-3.15439	5e-05	0.000596367	yes
P22667	XLOC_017331	ABHD10	chr3:111697722-111712215	HC1	HC3	OK	4.29299	1.86998	-1.19896	-2.60639	0.0011	0.00963583	yes
P17934	XLOC_013637	TRIB2	chr2:12856997-12882858	HC1	HC3	OK	23.0965	10.0932	-1.19429	-3.88891	5e-05	0.000596367	yes
P14057	XLOC_010706	RTN4RL1	chr17:1837970-1928639	HC1	HC3	OK	9.35263	4.13899	-1.17609	-5.34458	5e-05	0.000596367	yes
P4189	XLOC_002990	FRAT1	chr10:99079021-99081672	HC1	HC3	OK	1.8105	0.80345	-1.17211	-2.34503	0.0005	0.00482098	yes
P21869	XLOC_016732	ZNF70	chr22:24083037-24093279	HC1	HC3	OK	1.31739	0.58776	-1.16438	-3.37088	5e-05	0.000596367	yes
P11772	XLOC_008989	TMEM204	chr16:1543351-1662109	HC1	HC3	OK	20.7151	9.24289	-1.16427	-2.79322	5e-05	0.000596367	yes
P360	XLOC_000255	SESN2	chr1:28585962-28609002	HC1	HC3	OK	22.048	9.85567	-1.16162	-5.8751	5e-05	0.000596367	yes
P32617	XLOC_026280	ZBTB26	chr9:125679685-125693830	HC1	HC3	OK	1.45705	0.652726	-1.1585	-2.55623	5e-05	0.000596367	yes
P34062	XLOC_027398	APLN	chrX:128779235-128788933	HC1	HC3	OK	16.0786	7.20367	-1.15834	-5.65591	5e-05	0.000596367	yes
P29710	XLOC_023869	HOXA7	chr7:27179982-27196296	HC1	HC3	OK	8.19913	3.67581	-1.15741	-3.1334	5e-05	0.000596367	yes
P28414	XLOC_021651	SNX14	chr6:86215214-86303874	HC1	HC3	OK	7.69817	3.45771	-1.1547	-1.98979	0.00195	0.0157048	yes
P11271	XLOC_008583	C15orf52	chr15:40623652-40633168	HC1	HC3	OK	4.80128	2.17421	-1.14293	-5.20581	5e-05	0.000596367	yes
P27028	XLOC_020642	ID4	chr6:19837600-19842431	HC1	HC3	OK	13.0776	5.92667	-1.14181	-5.91537	5e-05	0.000596367	yes
P6203	XLOC_004453	APLP2	chr11:129939715-130014706	HC1	HC3	OK	103.491	46.9444	-1.14048	-3.58334	5e-05	0.000596367	yes
P28079	XLOC_021436	ATF6B	chr6:32083044-32096017	HC1	HC3	OK	26.9295	12.2343	-1.13826	-2.97339	5e-05	0.000596367	yes
P27295	XLOC_020833	FANCE	chr6:35420137-35434881	HC1	HC3	OK	2.10677	0.95978	-1.13426	-2.75389	5e-05	0.000596367	yes
P6272	XLOC_004513	CDKN1C	chr11:2904447-2906995	HC1	HC3	OK	4.07919	1.86122	-1.13203	-2.09279	0.00025	0.00260347	yes
P29251	XLOC_023504	MEPCE	chr7:99998494-100031749	HC1	HC3	OK	12.4753	5.74203	-1.11944	-2.55164	5e-05	0.000596367	yes
P13599	XLOC_010380	ARL4D	chr17:41476352-41478504	HC1	HC3	OK	17.9021	8.26477	-1.11508	-4.88848	5e-05	0.000596367	yes
P31186	XLOC_025120	ZNF704	chr8:81540685-81787016	HC1	HC3	OK	1.15539	0.536718	-1.10614	-4.76866	5e-05	0.000596367	yes
P26973	XLOC_020593	FAM50B	chr6:3849631-3851551	HC1	HC3	OK	7.11784	3.31744	-1.10137	-3.64359	5e-05	0.000596367	yes
P19934	XLOC_015152	CHPF	chr2:220403668-220415317	HC1	HC3	OK	98.5276	46.0713	-1.09666	-3.33047	5e-05	0.000596367	yes
P5871	XLOC_004210	P2RY6	chr11:72975549-73009670	HC1	HC3	OK	3.54411	1.65756	-1.09636	-2.76008	5e-05	0.000596367	yes
P3801	XLOC_002729	APBB1IP	chr10:26727265-26856732	HC1	HC3	OK	1.2489	0.586839	-1.08962	-2.288	0.0006	0.00565468	yes
P5872	XLOC_004211	ARHGEF17	chr11:73019662-73080425	HC1	HC3	OK	12.6246	5.95789	-1.08336	-2.46659	5e-05	0.000596367	yes
P193	XLOC_000141	FBLIM1	chr1:16085254-16113084	HC1	HC3	OK	6.48262	3.06735	-1.07959	-2.25162	0.0004	0.00394224	yes
P29932	XLOC_024044	KIAA1324L	chr7:86506221-86689014	HC1	HC3	OK	1.15381	0.547763	-1.07479	-1.99546	0.0017	0.0139688	yes
P9599	XLOC_007104	EFNB2	chr13:107142078-107187388	HC1	HC3	OK	10.9931	5.24877	-1.06655	-5.29794	5e-05	0.000596367	yes
P23685	XLOC_018090	KLF15	chr3:126061477-126076236	HC1	HC3	OK	1.37099	0.655071	-1.0655	-2.16801	0.00075	0.006894	yes
P13613	XLOC_010390	TMUB2	chr17:42264353-42276910	HC1	HC3	OK	11.162	5.33916	-1.06391	-1.8593	0.0041	0.0293666	yes
P32642	XLOC_026301	FAM129B	chr9:130267616-130341286	HC1	HC3	OK	33.2937	15.9286	-1.06363	-1.89947	0.0032	0.0239271	yes
P21955	XLOC_016792	PIK3IP1	chr22:31677462-31688520	HC1	HC3	OK	12.0873	5.79043	-1.06176	-3.99206	5e-05	0.000596367	yes
P9961	XLOC_007373	ACOT4	chr14:74058409-74062470	HC1	HC3	OK	2.71543	1.30241	-1.06	-2.28449	0.00035	0.00350712	yes
P29532	XLOC_023718	LRRC61	chr7:149944300-150035245	HC1	HC3	OK	3.25945	1.56361	-1.05975	-2.11168	0.00115	0.0100039	yes
P31378	XLOC_025300	JRK	chr8:143738873-143751412	HC1	HC3	OK	1.419	0.680948	-1.05926	-2.65305	5e-05	0.000596367	yes
P21708	XLOC_016595	CSDC2	chr22:41957013-41972670	HC1	HC3	OK	4.61541	2.21537	-1.05891	-3.94656	5e-05	0.000596367	yes
P17531	XLOC_013315	PNMAL1	chr19:46969747-46974820	HC1	HC3	OK	3.14787	1.52896	-1.04182	-2.90021	5e-05	0.000596367	yes
P12798	XLOC_009731	YPEL3	chr16:30103634-30107547	HC1	HC3	OK	63.4566	30.8742	-1.03937	-1.89232	0.0016	0.0132577	yes
P16290	XLOC_012381	HNRNPUL1	chr19:41768380-41815712	HC1	HC3	OK	15.5269	7.55901	-1.0385	-1.89883	0.0032	0.0239271	yes
P10659	XLOC_007980	AHNAK2	chr14:105403590-105444694	HC1	HC3	OK	6.4551	3.15263	-1.03389	-2.56824	5e-05	0.000596367	yes
P16252	XLOC_012352	PLEKHG2	chr19:39903485-39919055	HC1	HC3	OK	4.88086	2.39307	-1.02828	-2.30843	0.0003	0.00307311	yes
P33257	XLOC_026803	ARMCX5	chrX:101854095-101972661	HC1	HC3	OK	2.70705	1.32975	-1.02557	-2.2391	0.00015	0.00163623	yes
P31001	XLOC_024985	DUSP4	chr8:29190578-29208267	HC1	HC3	OK	6.99102	3.43956	-1.02328	-4.76258	5e-05	0.000596367	yes
P6149	XLOC_004403	C11orf63	chr11:122753235-122830430	HC1	HC3	OK	3.04106	1.49867	-1.02089	-3.3472	5e-05	0.000596367	yes
P5804	XLOC_004158	CARNS1	chr11:67183148-67193078	HC1	HC3	OK	1.21271	0.598033	-1.01994	-2.26481	0.00135	0.0114758	yes
P1047	XLOC_000747	BOLA1	chr1:149871154-149872348	HC1	HC3	OK	11.2295	5.59497	-1.00509	-3.22498	5e-05	0.000596367	yes
P8460	XLOC_006092	SLC38A4	chr12:47158543-47219780	HC1	HC3	OK	1.72937	0.862253	-1.00406	-3.21252	5e-05	0.000596367	yes
P13480	XLOC_010288	DHRS11	chr17:34948225-34957233	HC1	HC3	OK	1.43649	0.716571	-1.00337	-1.70786	0.00565	0.0381313	yes
P14056	XLOC_010705	SMYD4	chr17:1682759-1733175	HC1	HC3	OK	2.4102	1.20298	-1.00254	-2.88574	5e-05	0.000596367	yes
P27379	XLOC_020887	SRF	chr6:43139032-43149244	HC1	HC3	OK	7.75727	3.87865	-0.999994	-2.2787	0.0001	0.00112739	yes
P20806	XLOC_015897	FITM2	chr20:42935196-42939889	HC1	HC3	OK	3.03577	1.51874	-0.99919	-1.75274	0.0045	0.03164	yes
P1606	XLOC_001087	ADORA1	chr1:203096835-203136533	HC1	HC3	OK	8.14217	4.07523	-0.998534	-4.233	5e-05	0.000596367	yes
P15092	XLOC_011532	PTPRM	chr18:7567313-8406950	HC1	HC3	OK	7.50741	3.76025	-0.997486	-1.74453	0.0071	0.0460465	yes
P18858	XLOC_014330	SPEG	chr2:220299699-220358354	HC1	HC3	OK	4.75721	2.38643	-0.995263	-3.75611	5e-05	0.000596367	yes
P32758	XLOC_026363	SARDH	chr9:136528683-136605077	HC1	HC3	OK	1.12918	0.567588	-0.992362	-2.00176	0.00235	0.0183684	yes
P11074	XLOC_008394	CEMIP	chr15:81071683-81282219	HC1	HC3	OK	162.778	82.1253	-0.987004	-2.20832	0.0002	0.00213437	yes
P15658	XLOC_011934	MUM1	chr19:1354975-1378430	HC1	HC3	OK	12.5518	6.34209	-0.984864	-2.89886	5e-05	0.000596367	yes
P15127	XLOC_011558	CEP192	chr18:12991360-13125051	HC1	HC3	OK	2.04409	1.03288	-0.984792	-2.67817	5e-05	0.000596367	yes
P17545	XLOC_013324	SLC1A5	chr19:47278136-47291842	HC1	HC3	OK	62.0126	31.4178	-0.98098	-3.87938	5e-05	0.000596367	yes
P30529	XLOC_024559	BAG4	chr8:38020838-38070819	HC1	HC3	OK	3.4399	1.74919	-0.975681	-1.83055	0.00375	0.0273138	yes
P25224	XLOC_019257	MGARP	chr4:140187316-140201492	HC1	HC3	OK	4.1654	2.12047	-0.974072	-2.60163	5e-05	0.000596367	yes
P33256	XLOC_026803	ARMCX5-GPRASP2,GPRASP2	chrX:101854095-101972661	HC1	HC3	OK	3.60005	1.83586	-0.971563	-2.87009	5e-05	0.000596367	yes
P36	XLOC_000035	SKI	chr1:2160133-2241653	HC1	HC3	OK	26.2615	13.4059	-0.970084	-1.94184	0.00715	0.0462619	yes
P359	XLOC_000254	ATPIF1	chr1:28562601-28564616	HC1	HC3	OK	5.02713	2.56846	-0.968832	-1.80129	0.00335	0.02486	yes
P6946	XLOC_005004	NARS2	chr11:78147006-78285909	HC1	HC3	OK	3.30092	1.69074	-0.96521	-2.00417	0.00675	0.0441085	yes
P2613	XLOC_001773	ZRANB2	chr1:71318035-71546972	HC1	HC3	OK	8.12	4.16849	-0.961954	-2.65892	5e-05	0.000596367	yes
P32500	XLOC_026191	TMEM246	chr9:104230720-104249503	HC1	HC3	OK	3.23644	1.66203	-0.961463	-3.82875	5e-05	0.000596367	yes
P22158	XLOC_016963	LRRN1	chr3:3841120-3889387	HC1	HC3	OK	1.39286	0.720934	-0.95011	-2.69705	5e-05	0.000596367	yes
P22012	XLOC_016833	CARD10	chr22:37886399-37915210	HC1	HC3	OK	5.1508	2.66722	-0.94946	-3.89581	5e-05	0.000596367	yes
P11257	XLOC_008577	GPR176	chr15:40091144-40213093	HC1	HC3	OK	8.90818	4.61573	-0.94857	-1.64988	0.0064	0.0420807	yes
P26089	XLOC_019861	SGCD	chr5:155753766-156194798	HC1	HC3	OK	8.91105	4.63094	-0.94429	-2.20329	0.0011	0.00963583	yes
P32034	XLOC_025815	CACFD1	chr9:136325086-136335909	HC1	HC3	OK	5.65866	2.94318	-0.943084	-1.78658	0.0047	0.0326631	yes
P10230	XLOC_007671	AJUBA	chr14:23440382-23451851	HC1	HC3	OK	9.68207	5.03965	-0.941991	-4.06447	5e-05	0.000596367	yes
P23499	XLOC_017953	PSMD6	chr3:63989697-64009686	HC1	HC3	OK	12.6351	6.59318	-0.938388	-1.77169	0.00725	0.046843	yes
P8699	XLOC_006260	LRIG3	chr12:59265936-59314319	HC1	HC3	OK	6.35636	3.32409	-0.935239	-1.82748	0.00425	0.030159	yes
P27347	XLOC_020870	MDFI	chr6:41604914-41621982	HC1	HC3	OK	3.08244	1.612	-0.935224	-1.85057	0.00475	0.0329773	yes
P15912	XLOC_012090	ZNF439	chr19:11976843-11980306	HC1	HC3	OK	2.60492	1.36398	-0.933411	-3.12494	5e-05	0.000596367	yes
P10726	XLOC_008168	THBS1	chr15:39872753-39891288	HC1	HC3	OK	593.922	312.409	-0.926838	-4.78872	5e-05	0.000596367	yes
P4495	XLOC_003219	NMT2	chr10:15147770-15210709	HC1	HC3	OK	2.93564	1.54576	-0.925356	-2.12362	0.00055	0.00522993	yes
P11039	XLOC_008365	FBXO22	chr15:76196199-76227608	HC1	HC3	OK	4.24628	2.24133	-0.921845	-1.77106	0.00485	0.0335029	yes
P28614	XLOC_021781	AHI1	chr6:135605109-135818903	HC1	HC3	OK	1.81647	0.959981	-0.920058	-1.92615	0.0037	0.0270067	yes
P27633	XLOC_021091	TPD52L1	chr6:125474874-125584733	HC1	HC3	OK	14.7714	7.81897	-0.917753	-1.65964	0.00465	0.0323646	yes
P22220	XLOC_016996	HRH1	chr3:11178778-11304939	HC1	HC3	OK	8.75085	4.63358	-0.917297	-4.47048	5e-05	0.000596367	yes
P11681	XLOC_008882	FAM174B	chr15:93160678-93199031	HC1	HC3	OK	1.91094	1.01276	-0.915993	-2.39208	5e-05	0.000596367	yes
P21643	XLOC_016554	H1F0	chr22:38201113-38203443	HC1	HC3	OK	48.9825	26.0125	-0.91306	-4.85541	5e-05	0.000596367	yes
P4594	XLOC_003285	ZNF248	chr10:38065453-38147012	HC1	HC3	OK	1.45784	0.775066	-0.911441	-2.21339	0.0013	0.0111125	yes
P7297	XLOC_005275	ITFG2	chr12:2921786-2944221	HC1	HC3	OK	5.79046	3.08095	-0.910301	-2.76734	5e-05	0.000596367	yes
P31242	XLOC_025175	GDF6	chr8:97154557-97173020	HC1	HC3	OK	15.7127	8.36145	-0.910104	-4.49481	5e-05	0.000596367	yes
P24281	XLOC_018574	FIP1L1	chr4:54243804-54457753	HC1	HC3	OK	10.0186	5.33425	-0.909326	-1.98026	0.00125	0.0107517	yes
P29060	XLOC_023366	KCTD7	chr7:66093867-66108216	HC1	HC3	OK	2.43899	1.29867	-0.909242	-3.1496	5e-05	0.000596367	yes
P7981	XLOC_005759	FAM216A	chr12:110890290-110928192	HC1	HC3	OK	3.94916	2.10443	-0.90812	-1.74277	0.0036	0.0263465	yes
P28487	XLOC_021703	SESN1	chr6:109307639-109415708	HC1	HC3	OK	6.18	3.298	-0.906016	-2.6801	5e-05	0.000596367	yes
P24259	XLOC_018551	SHISA3	chr4:42399855-42404504	HC1	HC3	OK	9.37206	5.01822	-0.901191	-3.63538	5e-05	0.000596367	yes
P19093	XLOC_014489	OSR1	chr2:19551245-19558372	HC1	HC3	OK	19.1682	10.2816	-0.898647	-4.05592	5e-05	0.000596367	yes
P2728	XLOC_001873	HENMT1	chr1:109190909-109204148	HC1	HC3	OK	2.56689	1.37707	-0.898413	-2.29353	0.0005	0.00482098	yes
P18461	XLOC_014025	INHBB	chr2:121103718-121109383	HC1	HC3	OK	6.28634	3.37571	-0.897029	-3.72407	5e-05	0.000596367	yes
P15500	XLOC_011818	ZBTB7C	chr18:45553638-45663680	HC1	HC3	OK	1.66147	0.892644	-0.896301	-2.74811	5e-05	0.000596367	yes
P1758	XLOC_001171	C1orf115	chr1:220863627-220872499	HC1	HC3	OK	1.8223	0.980102	-0.894755	-2.60265	5e-05	0.000596367	yes
P12829	XLOC_009756	ZNF668	chr16:31072163-31085641	HC1	HC3	OK	11.1198	5.99077	-0.892315	-2.23255	0.00085	0.00770026	yes
P17337	XLOC_013190	RINL	chr19:39358471-39368919	HC1	HC3	OK	1.78792	0.963258	-0.892284	-2.48816	0.0002	0.00213437	yes
P25561	XLOC_019537	ERBB2IP	chr5:65222217-65376851	HC1	HC3	OK	8.91439	4.80808	-0.890676	-2.82428	5e-05	0.000596367	yes
P29713	XLOC_023872	HOXA11	chr7:27220775-27224835	HC1	HC3	OK	6.67603	3.60296	-0.889806	-3.63598	5e-05	0.000596367	yes
P28342	XLOC_021595	GCLC	chr6:53362139-53409927	HC1	HC3	OK	9.25092	4.99719	-0.888478	-4.25533	5e-05	0.000596367	yes
P4305	XLOC_003064	ADRA2A	chr10:112836789-112840662	HC1	HC3	OK	2.07522	1.12323	-0.88561	-2.42096	0.00015	0.00163623	yes
P18412	XLOC_013997	SLC20A1	chr2:113403433-113421400	HC1	HC3	OK	20.1834	10.929	-0.885002	-4.60907	5e-05	0.000596367	yes
P16787	XLOC_012801	MEX3D	chr19:1554667-1568057	HC1	HC3	OK	11.7049	6.34188	-0.884134	-2.86815	5e-05	0.000596367	yes
P15122	XLOC_011555	SLMO1	chr18:12407894-12432236	HC1	HC3	OK	4.3211	2.34426	-0.882267	-2.05404	5e-05	0.000596367	yes
P14391	XLOC_010942	EVI2A	chr17:29421944-29708925	HC1	HC3	OK	7.50342	4.07424	-0.881018	-2.14881	0.0011	0.00963583	yes
P16814	XLOC_012824	DIRAS1	chr19:2714564-2721390	HC1	HC3	OK	13.3912	7.29538	-0.876225	-4.27511	5e-05	0.000596367	yes
P19514	XLOC_014839	ZC3H8	chr2:112973438-113012664	HC1	HC3	OK	4.27775	2.33506	-0.873394	-2.87489	0.0001	0.00112739	yes
P11148	XLOC_008465	RCCD1	chr15:91498105-91509243	HC1	HC3	OK	4.0262	2.20031	-0.871712	-1.68984	0.0073	0.047144	yes
P32974	XLOC_026590	MID1IP1	chrX:38660500-38665783	HC1	HC3	OK	16.8632	9.23568	-0.868587	-3.23628	5e-05	0.000596367	yes
P24439	XLOC_018696	TIGD2	chr4:90033967-90036052	HC1	HC3	OK	1.08021	0.592179	-0.86721	-1.75282	0.00615	0.0408263	yes
P5977	XLOC_004292	SRSF8	chr11:94800040-94804387	HC1	HC3	OK	6.4234	3.52284	-0.866598	-3.11159	5e-05	0.000596367	yes
P33258	XLOC_026804	GPRASP1	chrX:101854095-101972661	HC1	HC3	OK	1.53166	0.840465	-0.86584	-2.25971	5e-05	0.000596367	yes
P14669	XLOC_011136	DCAKD	chr17:43100705-43138477	HC1	HC3	OK	9.45817	5.20197	-0.862504	-3.15057	5e-05	0.000596367	yes
P731	XLOC_000500	GADD45A	chr1:68150859-68154021	HC1	HC3	OK	25.7091	14.1568	-0.860788	-3.73507	5e-05	0.000596367	yes
P19367	XLOC_014704	C2orf81	chr2:74641302-74644844	HC1	HC3	OK	3.49064	1.92218	-0.860751	-2.51035	0.00015	0.00163623	yes
P10896	XLOC_008278	TLN2	chr15:62939509-63136829	HC1	HC3	OK	2.93425	1.61782	-0.858944	-3.97436	5e-05	0.000596367	yes
P18374	XLOC_013981	SH3RF3	chr2:109743783-110262213	HC1	HC3	OK	2.92149	1.61259	-0.857329	-3.35561	5e-05	0.000596367	yes
P8509	XLOC_006126	TUBA1A	chr12:49578577-49583107	HC1	HC3	OK	82.3041	45.4333	-0.857215	-4.58041	5e-05	0.000596367	yes
P28897	XLOC_023263	GARS	chr7:30634180-30673648	HC1	HC3	OK	32.0655	17.7215	-0.85552	-2.04591	0.00155	0.0129445	yes
P32673	XLOC_026315	PTGES2	chr9:130882970-130890741	HC1	HC3	OK	22.0245	12.1807	-0.854504	-2.04759	0.00085	0.00770026	yes
P20650	XLOC_015755	JAG1	chr20:10618331-10654694	HC1	HC3	OK	16.1715	8.95007	-0.853486	-2.13438	0.0003	0.00307311	yes
P30893	XLOC_024893	SGK223	chr8:8175257-8239344	HC1	HC3	OK	1.79307	0.994019	-0.851083	-2.67197	0.0001	0.00112739	yes
P26267	XLOC_020023	CMBL	chr5:10277706-10308168	HC1	HC3	OK	4.93876	2.74172	-0.849068	-3.74518	5e-05	0.000596367	yes
P7964	XLOC_005747	USP30	chr12:109460893-109525831	HC1	HC3	OK	3.72891	2.07049	-0.848778	-3.11218	5e-05	0.000596367	yes
P28588	XLOC_021760	CTGF	chr6:132269226-132272582	HC1	HC3	OK	1775.76	988.239	-0.845501	-4.38498	5e-05	0.000596367	yes
P9965	XLOC_007378	PTGR2	chr14:74318533-74352168	HC1	HC3	OK	1.79817	1.00163	-0.844182	-1.98394	0.0001	0.00112739	yes
P688	XLOC_000485	ROR1	chr1:64239689-64647179	HC1	HC3	OK	2.12753	1.18543	-0.84377	-3.22768	5e-05	0.000596367	yes
P17855	XLOC_013541	ZNF550	chr19:58053203-58071231	HC1	HC3	OK	1.20065	0.670038	-0.841505	-2.11285	0.00085	0.00770026	yes
P12657	XLOC_009610	CARHSP1	chr16:8946798-8962869	HC1	HC3	OK	14.97	8.38563	-0.836081	-3.97153	5e-05	0.000596367	yes
P15753	XLOC_012002	VMAC	chr19:5904851-5910263	HC1	HC3	OK	2.23776	1.25767	-0.831297	-1.75472	0.0057	0.0384123	yes
P9853	XLOC_007307	ARID4A	chr14:58765221-58840451	HC1	HC3	OK	2.89622	1.62798	-0.831088	-3.62035	5e-05	0.000596367	yes
P32333	XLOC_026019	FBXO10	chr9:37510888-37576250	HC1	HC3	OK	3.10031	1.74668	-0.827795	-3.35736	5e-05	0.000596367	yes
P6554	XLOC_004721	PACSIN3	chr11:47198784-47208010	HC1	HC3	OK	25.4068	14.3302	-0.826159	-3.14517	5e-05	0.000596367	yes
P14537	XLOC_011035	KRTAP1-5	chr17:39182278-39183454	HC1	HC3	OK	7.60606	4.2966	-0.823954	-2.63182	5e-05	0.000596367	yes
P16644	XLOC_012699	BRSK1	chr19:55795533-55823903	HC1	HC3	OK	2.8266	1.59716	-0.823553	-2.7737	5e-05	0.000596367	yes
P28729	XLOC_021879	RNASET2	chr6:167342935-167370077	HC1	HC3	OK	23.2007	13.1185	-0.822569	-1.8173	0.0061	0.0405921	yes
P3453	XLOC_002359	LRRN2	chr1:204586302-204654597	HC1	HC3	OK	1.65342	0.935018	-0.822388	-2.10096	0.0005	0.00482098	yes
P20562	XLOC_015688	OPRL1	chr20:62711470-62731996	HC1	HC3	OK	1.40234	0.794366	-0.819964	-1.84429	0.00245	0.0190099	yes
P22889	XLOC_017510	RAP2B	chr3:152880000-152888413	HC1	HC3	OK	2.80522	1.58969	-0.819372	-3.88555	5e-05	0.000596367	yes
P9214	XLOC_006710	HNRNPA1L2	chr13:53191604-53217919	HC1	HC3	OK	2.0078	1.13948	-0.817232	-2.09967	0.0012	0.010393	yes
P12342	XLOC_009375	WWP2	chr16:69796186-69975644	HC1	HC3	OK	21.9316	12.4734	-0.814152	-3.11455	5e-05	0.000596367	yes
P21385	XLOC_016373	SPATC1L	chr21:47581061-47604373	HC1	HC3	OK	8.05975	4.59126	-0.811844	-2.17984	0.00105	0.0092685	yes
P15210	XLOC_011603	ZNF397	chr18:32820993-32870209	HC1	HC3	OK	2.69434	1.53581	-0.810934	-2.07695	0.0006	0.00565468	yes
P31019	XLOC_025008	RAB11FIP1	chr8:37716464-37757015	HC1	HC3	OK	1.20967	0.689726	-0.810515	-2.22098	0.0002	0.00213437	yes
P15612	XLOC_011903	TPGS1	chr19:507496-519654	HC1	HC3	OK	20.8097	11.8817	-0.808517	-2.86529	0.00035	0.00350712	yes
P14210	XLOC_010804	C17orf59	chr17:8091650-8093564	HC1	HC3	OK	5.72697	3.27539	-0.806103	-2.8415	5e-05	0.000596367	yes
P24139	XLOC_018458	SH3TC1	chr4:8201059-8242830	HC1	HC3	OK	6.93991	3.9724	-0.804907	-3.678	5e-05	0.000596367	yes
P24388	XLOC_018663	BMP2K	chr4:79697531-79833341	HC1	HC3	OK	1.11852	0.640879	-0.803465	-1.73167	0.00595	0.0397089	yes
P5175	XLOC_003721	LSP1	chr11:1874199-1913493	HC1	HC3	OK	73.4348	42.118	-0.802026	-4.46376	5e-05	0.000596367	yes
P300	XLOC_000218	MAN1C1	chr1:25943958-26112698	HC1	HC3	OK	2.89939	1.66314	-0.80184	-2.35953	0.0007	0.00648629	yes
P23551	XLOC_017989	DHFRL1	chr3:93776765-93845630	HC1	HC3	OK	2.7061	1.55459	-0.799679	-2.689	5e-05	0.000596367	yes
P26341	XLOC_020078	DAB2	chr5:39371501-39425335	HC1	HC3	OK	38.4932	22.1183	-0.799363	-1.84115	0.0022	0.0173832	yes
P12585	XLOC_009557	CEMP1	chr16:2570362-2581409	HC1	HC3	OK	10.2926	5.91818	-0.798389	-2.44705	5e-05	0.000596367	yes
P1793	XLOC_001196	ADCK3	chr1:227127937-227175246	HC1	HC3	OK	8.48778	4.88256	-0.797749	-3.4353	5e-05	0.000596367	yes
P20740	XLOC_015842	PXMP4	chr20:32290549-32308136	HC1	HC3	OK	1.31927	0.759538	-0.796542	-1.90189	0.0039	0.0281683	yes
P16382	XLOC_012445	PPP1R37	chr19:45596388-45650543	HC1	HC3	OK	7.17891	4.14018	-0.794073	-2.03946	0.00315	0.0236559	yes
P11489	XLOC_008742	ANP32A	chr15:69070874-69113261	HC1	HC3	OK	11.2189	6.47518	-0.792942	-2.03225	0.0004	0.00394224	yes
P33823	XLOC_027207	SPIN3	chrX:57002802-57021988	HC1	HC3	OK	1.6207	0.935525	-0.792766	-2.30705	0.00035	0.00350712	yes
P23430	XLOC_017900	DUSP7	chr3:52082936-52090461	HC1	HC3	OK	9.67525	5.58754	-0.792084	-3.55612	5e-05	0.000596367	yes
P14788	XLOC_011240	SKA2	chr17:57187307-57232800	HC1	HC3	OK	3.17885	1.84324	-0.786258	-2.01949	0.00175	0.0143029	yes
P13633	XLOC_010402	HEXIM2	chr17:43237540-43247407	HC1	HC3	OK	5.45047	3.16615	-0.783653	-1.89574	0.00235	0.0183684	yes
P615	XLOC_000426	CDKN2C	chr1:51434366-51440309	HC1	HC3	OK	14.5089	8.44555	-0.780678	-3.25011	5e-05	0.000596367	yes
P23348	XLOC_017848	SLC25A20	chr3:48894355-48936426	HC1	HC3	OK	9.74795	5.67432	-0.780651	-2.37836	0.0001	0.00112739	yes
P20651	XLOC_015763	TASP1	chr20:13370035-13619583	HC1	HC3	OK	3.33648	1.9428	-0.780189	-2.72478	5e-05	0.000596367	yes
P21787	XLOC_016655	ADM2	chr22:50919984-50924866	HC1	HC3	OK	13.7722	8.02944	-0.778385	-4.0566	5e-05	0.000596367	yes
P16813	XLOC_012823	GNG7	chr19:2511217-2702746	HC1	HC3	OK	1.50833	0.880449	-0.776639	-2.35443	0.00015	0.00163623	yes
P18032	XLOC_013712	EHD3	chr2:31456879-31491260	HC1	HC3	OK	3.75345	2.19517	-0.773886	-3.13742	5e-05	0.000596367	yes
P31459	XLOC_025357	ZNF16	chr8:146155743-146176274	HC1	HC3	OK	3.14075	1.83843	-0.772636	-2.63639	5e-05	0.000596367	yes
P239	XLOC_000176	FAM43B	chr1:20878931-20881513	HC1	HC3	OK	2.10558	1.23512	-0.769563	-1.82973	0.0063	0.0416416	yes
P296	XLOC_000216	TMEM57	chr1:25757348-25826698	HC1	HC3	OK	7.93519	4.65481	-0.769544	-3.03474	5e-05	0.000596367	yes
P907	XLOC_000628	ATXN7L2	chr1:110026560-110035420	HC1	HC3	OK	2.26035	1.32751	-0.767821	-2.13963	0.0013	0.0111125	yes
P26901	XLOC_020504	PDLIM7	chr5:176910331-176924606	HC1	HC3	OK	65.1757	38.4189	-0.762519	-2.9433	5e-05	0.000596367	yes
P10939	XLOC_008304	SMAD6	chr15:66994619-67075180	HC1	HC3	OK	25.2983	14.9344	-0.760407	-2.94785	5e-05	0.000596367	yes
P14693	XLOC_011155	OSBPL7	chr17:45884732-45899147	HC1	HC3	OK	3.93912	2.33286	-0.755774	-3.04378	5e-05	0.000596367	yes
P27464	XLOC_020952	BAG2	chr6:57037103-57051507	HC1	HC3	OK	23.5462	13.962	-0.753985	-3.72474	5e-05	0.000596367	yes
P7803	XLOC_005621	DYRK2	chr12:68042511-68058758	HC1	HC3	OK	4.93862	2.93046	-0.752983	-2.10799	0.0037	0.0270067	yes
P14007	XLOC_010668	LRRC45	chr17:79981177-79989027	HC1	HC3	OK	4.89076	2.90251	-0.752754	-2.41295	0.00015	0.00163623	yes
P19238	XLOC_014595	PREPL	chr2:44502596-44589001	HC1	HC3	OK	7.40237	4.39678	-0.75154	-2.32627	0.00095	0.00850006	yes
P30971	XLOC_024966	PNMA2	chr8:26362195-26371483	HC1	HC3	OK	3.2473	1.92959	-0.750945	-3.26556	5e-05	0.000596367	yes
P17495	XLOC_013291	ERCC2	chr19:45843997-45873845	HC1	HC3	OK	9.34018	5.55284	-0.750224	-2.1214	0.00125	0.0107517	yes
P31110	XLOC_025062	TOX	chr8:59717976-60031767	HC1	HC3	OK	2.30137	1.36913	-0.749229	-2.94522	5e-05	0.000596367	yes
P16995	XLOC_012956	KANK2	chr19:11274849-11308434	HC1	HC3	OK	27.4213	16.3234	-0.748357	-1.83373	0.0036	0.0263465	yes
P31478	XLOC_025403	SLC1A1	chr9:4490426-4587469	HC1	HC3	OK	2.59462	1.54542	-0.747523	-2.81829	5e-05	0.000596367	yes
P22305	XLOC_017060	FBXL2	chr3:33318933-33428757	HC1	HC3	OK	4.47938	2.66992	-0.746505	-2.42083	0.00015	0.00163623	yes
P888	XLOC_000611	PRMT6	chr1:107599266-107601916	HC1	HC3	OK	3.89112	2.32072	-0.745615	-2.80613	5e-05	0.000596367	yes
P33870	XLOC_027240	RGAG4	chrX:71130937-71363424	HC1	HC3	OK	1.50016	0.895026	-0.745113	-2.3355	0.00015	0.00163623	yes
P9085	XLOC_006585	MRPL57	chr13:21727733-21753220	HC1	HC3	OK	7.76339	4.63422	-0.744361	-2.99698	5e-05	0.000596367	yes
P27032	XLOC_020645	SOX4	chr6:21593971-21598849	HC1	HC3	OK	18.7475	11.2092	-0.742018	-3.92833	5e-05	0.000596367	yes
P1438	XLOC_000969	FMO4	chr1:171283321-171311237	HC1	HC3	OK	1.9656	1.17907	-0.737317	-1.81289	0.00295	0.0223364	yes
P30779	XLOC_024762	TRMT12	chr8:125463047-125465266	HC1	HC3	OK	3.75195	2.25377	-0.735302	-2.56218	5e-05	0.000596367	yes
P18677	XLOC_014200	FAM171B	chr2:187558788-187628512	HC1	HC3	OK	2.63052	1.58021	-0.735234	-2.80278	5e-05	0.000596367	yes
P29076	XLOC_023386	VPS37D	chr7:73082173-73089697	HC1	HC3	OK	3.60371	2.17212	-0.73038	-1.81518	0.0042	0.0299429	yes
P16499	XLOC_012548	CPT1C	chr19:50194364-50216988	HC1	HC3	OK	17.5389	10.5763	-0.729722	-2.24309	0.0006	0.00565468	yes
P14999	XLOC_011384	CBX8	chr17:77768175-77770915	HC1	HC3	OK	3.19473	1.92811	-0.728505	-2.01085	0.00475	0.0329773	yes
P10420	XLOC_007805	SIX1	chr14:61110471-61116174	HC1	HC3	OK	39.3329	23.7609	-0.72715	-3.70104	5e-05	0.000596367	yes
P7945	XLOC_005733	TCP11L2	chr12:106696568-106740792	HC1	HC3	OK	2.75322	1.66407	-0.726402	-2.31158	5e-05	0.000596367	yes
P27686	XLOC_021130	PEX7	chr6:137143701-137235072	HC1	HC3	OK	2.68483	1.62399	-0.725288	-1.74519	0.004	0.028785	yes
P17543	XLOC_013324	SLC1A5	chr19:47278136-47291842	HC1	HC3	OK	49.4238	29.9186	-0.724163	-1.89722	0.0024	0.0186745	yes
P15760	XLOC_012007	ALKBH7	chr19:6372443-6375261	HC1	HC3	OK	10.8445	6.57507	-0.721888	-1.85824	0.00345	0.0254514	yes
P5004	XLOC_003571	GPAM	chr10:113909621-113943537	HC1	HC3	OK	1.57544	0.957258	-0.718775	-2.90241	5e-05	0.000596367	yes
P10731	XLOC_008172	INAFM2	chr15:40616256-40618916	HC1	HC3	OK	3.70827	2.25423	-0.71811	-2.67296	5e-05	0.000596367	yes
P28797	XLOC_023178	FSCN1	chr7:5632435-5646287	HC1	HC3	OK	131.463	79.9289	-0.717868	-4.13909	5e-05	0.000596367	yes
P21856	XLOC_016716	YDJC	chr22:21982377-21984340	HC1	HC3	OK	9.42375	5.73065	-0.717603	-2.37346	0.00035	0.00350712	yes
P16419	XLOC_012477	C5AR2	chr19:47835403-47845272	HC1	HC3	OK	9.02944	5.49097	-0.717574	-2.46211	5e-05	0.000596367	yes
P18695	XLOC_014214	GLS	chr2:191745546-191830270	HC1	HC3	OK	27.3584	16.6381	-0.717494	-3.08522	5e-05	0.000596367	yes
P14375	XLOC_010929	ABHD15	chr17:27887688-27894042	HC1	HC3	OK	5.54481	3.37549	-0.716042	-2.96739	5e-05	0.000596367	yes
P25505	XLOC_019508	SNX18	chr5:53813588-53842416	HC1	HC3	OK	15.7728	9.60197	-0.716039	-3.73508	5e-05	0.000596367	yes
P22430	XLOC_017140	NBEAL2	chr3:46963219-47051194	HC1	HC3	OK	1.55356	0.945815	-0.715947	-1.71864	0.00495	0.0341253	yes
P5753	XLOC_004126	CCDC85B	chr11:65657288-65667997	HC1	HC3	OK	121.993	74.3606	-0.714191	-2.31491	0.00115	0.0100039	yes
P17087	XLOC_013012	GIPC1	chr19:14588570-14606961	HC1	HC3	OK	27.5015	16.7812	-0.712663	-2.19812	0.0012	0.010393	yes
P19849	XLOC_015087	GPR1	chr2:207040041-207130967	HC1	HC3	OK	4.60383	2.81032	-0.712099	-2.64789	5e-05	0.000596367	yes
P11072	XLOC_008392	ARNT2	chr15:80696691-80890277	HC1	HC3	OK	7.69765	4.69982	-0.711812	-3.54393	5e-05	0.000596367	yes
P15729	XLOC_011986	HDGFRP2	chr19:4472192-4517716	HC1	HC3	OK	29.1307	17.7944	-0.711117	-2.59721	0.0002	0.00213437	yes
P25285	XLOC_019303	PDGFC	chr4:157682762-157892546	HC1	HC3	OK	26.5504	16.2222	-0.710761	-3.00696	5e-05	0.000596367	yes
P14670	XLOC_011137	PLCD3	chr17:43189007-43209900	HC1	HC3	OK	66.5635	40.7479	-0.708007	-3.80807	5e-05	0.000596367	yes
P28329	XLOC_021584	TRAM2	chr6:52362199-52441862	HC1	HC3	OK	53.7922	32.9391	-0.707595	-3.45204	5e-05	0.000596367	yes
P19928	XLOC_015147	TUBA4A	chr2:220110191-220136910	HC1	HC3	OK	9.00269	5.5144	-0.707154	-1.97098	0.0011	0.00963583	yes
P11462	XLOC_008717	PARP16	chr15:65550436-65579018	HC1	HC3	OK	3.15511	1.93283	-0.706977	-2.37354	0.00015	0.00163623	yes
P16801	XLOC_012811	MKNK2	chr19:2037469-2051243	HC1	HC3	OK	13.8092	8.46047	-0.706823	-2.38588	0.00045	0.00440043	yes
P31147	XLOC_025095	LACTB2	chr8:71520811-71581447	HC1	HC3	OK	8.68771	5.32614	-0.705885	-2.96311	5e-05	0.000596367	yes
P10421	XLOC_007806	SIX4	chr14:61176255-61190852	HC1	HC3	OK	4.97363	3.05712	-0.702124	-3.45012	5e-05	0.000596367	yes
P17132	XLOC_013046	NR2F6	chr19:17342693-17356151	HC1	HC3	OK	35.2981	21.6968	-0.702109	-3.39197	5e-05	0.000596367	yes
P3577	XLOC_002455	C1orf35	chr1:228288427-228291163	HC1	HC3	OK	10.009	6.1528	-0.701979	-2.75013	0.00015	0.00163623	yes
P8702	XLOC_006263	PPM1H	chr12:63037762-63328665	HC1	HC3	OK	1.61819	0.995736	-0.700545	-2.65909	5e-05	0.000596367	yes
P31479	XLOC_025404	PPAPDC2	chr9:4598315-4666674	HC1	HC3	OK	2.05831	1.26863	-0.698194	-2.09344	0.00125	0.0107517	yes
P19492	XLOC_014812	FHL2	chr2:105977039-106055230	HC1	HC3	OK	170.756	105.344	-0.696833	-2.86328	5e-05	0.000596367	yes
P13705	XLOC_010451	ITGA3	chr17:48133339-48167870	HC1	HC3	OK	13.3141	8.2297	-0.694047	-2.30794	0.0001	0.00112739	yes
P14766	XLOC_011227	MKS1	chr17:56282796-56296966	HC1	HC3	OK	3.6005	2.22743	-0.692818	-2.45127	0.0001	0.00112739	yes
P20796	XLOC_015890	ZHX3	chr20:39807088-39928739	HC1	HC3	OK	5.24994	3.25223	-0.69087	-3.19801	5e-05	0.000596367	yes
P22171	XLOC_016970	LMCD1	chr3:8543492-8617483	HC1	HC3	OK	128.76	79.7907	-0.690391	-3.29269	5e-05	0.000596367	yes
P13779	XLOC_010485	DYNLL2	chr17:56160779-56168109	HC1	HC3	OK	10.9315	6.77631	-0.689921	-1.55233	0.0078	0.049767	yes
P26218	XLOC_019959	ZNF354C	chr5:178487606-178508464	HC1	HC3	OK	1.32568	0.821807	-0.689864	-1.81583	0.00245	0.0190099	yes
P15642	XLOC_011926	ABCA7	chr19:1040101-1065570	HC1	HC3	OK	1.97332	1.22389	-0.689159	-2.54857	5e-05	0.000596367	yes
P14409	XLOC_010955	NLE1	chr17:33458340-33469334	HC1	HC3	OK	3.52528	2.18732	-0.688574	-2.50068	5e-05	0.000596367	yes
P20066	XLOC_015330	TRIB3	chr20:361272-378203	HC1	HC3	OK	20.4222	12.6789	-0.687706	-3.15721	5e-05	0.000596367	yes
P32635	XLOC_026294	MAPKAP1	chr9:128199672-128469513	HC1	HC3	OK	11.0202	6.84912	-0.686159	-1.78488	0.0022	0.0173832	yes
P29899	XLOC_024017	GATSL2	chr7:74601103-74988292	HC1	HC3	OK	3.65102	2.27045	-0.685321	-3.16991	5e-05	0.000596367	yes
P28694	XLOC_021838	CNKSR3	chr6:154726432-154831753	HC1	HC3	OK	3.7412	2.32831	-0.684216	-1.9663	0.00335	0.02486	yes
P19834	XLOC_015079	ALS2	chr2:202564985-202645895	HC1	HC3	OK	2.18772	1.36154	-0.684191	-1.63942	0.00715	0.0462619	yes
P15820	XLOC_012038	ANGPTL4	chr19:8428194-8439259	HC1	HC3	OK	116.199	72.3558	-0.683419	-2.93721	5e-05	0.000596367	yes
P23851	XLOC_018219	TRIM59	chr3:160153290-160167626	HC1	HC3	OK	1.7781	1.10818	-0.682147	-2.54688	0.00045	0.00440043	yes
P22402	XLOC_017118	ZNF502	chr3:44754134-44765323	HC1	HC3	OK	1.05492	0.658195	-0.680547	-1.67005	0.0031	0.023344	yes
P21762	XLOC_016639	GRAMD4	chr22:47022657-47075688	HC1	HC3	OK	6.57692	4.11174	-0.677662	-3.03439	5e-05	0.000596367	yes
P23067	XLOC_017649	FAM43A	chr3:194406621-194409766	HC1	HC3	OK	5.24056	3.28172	-0.675268	-2.57254	5e-05	0.000596367	yes
P15917	XLOC_012095	ZNF844	chr19:12175545-12188626	HC1	HC3	OK	1.46435	0.917197	-0.674955	-1.90196	0.00165	0.0136147	yes
P31418	XLOC_025328	PLEC	chr8:144989253-145050913	HC1	HC3	OK	84.6644	53.1529	-0.671607	-2.66227	5e-05	0.000596367	yes
P13367	XLOC_010189	ALDH3A2	chr17:19552063-19580986	HC1	HC3	OK	23.136	14.5285	-0.671253	-2.01269	0.0011	0.00963583	yes
P22874	XLOC_017497	TSC22D2	chr3:150126121-150177905	HC1	HC3	OK	5.5055	3.45867	-0.670656	-2.04499	0.00125	0.0107517	yes
P22118	XLOC_016920	CERK	chr22:47080306-47134152	HC1	HC3	OK	17.3998	10.9329	-0.670389	-3.46238	5e-05	0.000596367	yes
P8456	XLOC_006090	SLC38A1	chr12:46576839-46663208	HC1	HC3	OK	9.70419	6.10591	-0.668402	-2.56911	0.00025	0.00260347	yes
P19471	XLOC_014784	COA5	chr2:99215785-99224981	HC1	HC3	OK	6.44158	4.05437	-0.667937	-2.64409	5e-05	0.000596367	yes
P15217	XLOC_011609	ELP2	chr18:33709836-33758843	HC1	HC3	OK	11.7039	7.36875	-0.667503	-1.94658	0.00165	0.0136147	yes
P6891	XLOC_004968	FAM168A	chr11:73111522-73309234	HC1	HC3	OK	7.48648	4.71486	-0.667073	-1.66224	0.004	0.028785	yes
P17933	XLOC_013633	LPIN1	chr2:11817704-11967533	HC1	HC3	OK	7.50617	4.72794	-0.666865	-2.56885	5e-05	0.000596367	yes
P15733	XLOC_011992	UHRF1	chr19:4903091-4962165	HC1	HC3	OK	1.87963	1.18404	-0.666731	-2.06644	0.00055	0.00522993	yes
P33262	XLOC_026809	TCEAL7	chrX:102585113-102587251	HC1	HC3	OK	3.61671	2.27985	-0.665736	-1.89368	0.00185	0.0149782	yes
P11973	XLOC_009143	EEF2K	chr16:22217591-22300066	HC1	HC3	OK	4.01629	2.53174	-0.665734	-3.11026	5e-05	0.000596367	yes
P25760	XLOC_019683	PRR16	chr5:119799972-120126550	HC1	HC3	OK	14.02	8.84071	-0.665252	-1.71273	0.004	0.028785	yes
P30850	XLOC_024841	ZNF517	chr8:146024260-146035510	HC1	HC3	OK	3.42706	2.16207	-0.664557	-2.4056	5e-05	0.000596367	yes
P19485	XLOC_014796	CHST10	chr2:101008321-101034130	HC1	HC3	OK	2.46337	1.55421	-0.664458	-2.21699	0.00025	0.00260347	yes
P28945	XLOC_023290	YAE1D1	chr7:39605974-39651688	HC1	HC3	OK	14.6318	9.23991	-0.66316	-2.64305	5e-05	0.000596367	yes
P32177	XLOC_025908	BNC2	chr9:16409500-16870786	HC1	HC3	OK	2.5169	1.59125	-0.661486	-1.88231	0.0031	0.023344	yes
P15068	XLOC_011437	RAB40B	chr17:80614942-80656598	HC1	HC3	OK	5.64434	3.57145	-0.660297	-2.2142	0.00015	0.00163623	yes
P18942	XLOC_014376	EFHD1	chr2:233470766-233547491	HC1	HC3	OK	5.03951	3.18963	-0.659895	-1.95049	0.0011	0.00963583	yes
P22483	XLOC_017181	MAPKAPK3	chr3:50649292-50686728	HC1	HC3	OK	13.0694	8.2813	-0.658258	-3.06963	5e-05	0.000596367	yes
P8069	XLOC_005818	ORAI1	chr12:122064454-122079946	HC1	HC3	OK	12.7879	8.10306	-0.658243	-2.64964	5e-05	0.000596367	yes
P29662	XLOC_023822	MEOX2	chr7:15650836-15726308	HC1	HC3	OK	5.84417	3.704	-0.657914	-2.71871	5e-05	0.000596367	yes
P9810	XLOC_007274	KLHDC2	chr14:50234786-50249856	HC1	HC3	OK	26.6888	16.9454	-0.655345	-3.18271	5e-05	0.000596367	yes
P2184	XLOC_001495	TCEA3	chr1:23707259-23751272	HC1	HC3	OK	17.5644	11.1605	-0.654256	-2.46473	5e-05	0.000596367	yes
P23287	XLOC_017815	LRRC2	chr3:46556877-46608040	HC1	HC3	OK	1.66101	1.05899	-0.649374	-2.44821	5e-05	0.000596367	yes
P34209	XLOC_027533	UBL4A	chrX:153712055-153715009	HC1	HC3	OK	19.7103	12.568	-0.649197	-3.17672	5e-05	0.000596367	yes
P20282	XLOC_015494	CEP250	chr20:34043222-34099803	HC1	HC3	OK	5.62006	3.58767	-0.647537	-2.58789	5e-05	0.000596367	yes
P22295	XLOC_017053	GPD1L	chr3:32148002-32210207	HC1	HC3	OK	1.74023	1.11261	-0.64534	-2.31414	5e-05	0.000596367	yes
P12573	XLOC_009546	NTHL1	chr16:2089815-2097867	HC1	HC3	OK	8.74847	5.59758	-0.644228	-2.21461	0.00115	0.0100039	yes
P21631	XLOC_016547	CDC42EP1	chr22:37956470-37965410	HC1	HC3	OK	74.7081	47.8176	-0.643723	-3.74297	5e-05	0.000596367	yes
P9062	XLOC_006531	DDX51	chr12:132621139-132628880	HC1	HC3	OK	3.8473	2.46352	-0.643125	-1.85371	0.005	0.034384	yes
P23846	XLOC_018214	LXN	chr3:158362316-158410360	HC1	HC3	OK	20.6678	13.238	-0.642694	-2.06424	0.00055	0.00522993	yes
P19140	XLOC_014515	KIF3C	chr2:26149454-26205443	HC1	HC3	OK	7.40242	4.7439	-0.641923	-2.7865	5e-05	0.000596367	yes
P12625	XLOC_009590	TFAP4	chr16:4307186-4323001	HC1	HC3	OK	2.49077	1.59656	-0.641622	-1.86316	0.0025	0.0193001	yes
P6766	XLOC_004880	ZNHIT2	chr11:64883874-64885210	HC1	HC3	OK	11.4149	7.33115	-0.638807	-2.11182	0.0016	0.0132577	yes
P19817	XLOC_015066	KCTD18	chr2:201353683-201374792	HC1	HC3	OK	6.51799	4.1866	-0.638646	-1.65302	0.00575	0.0386548	yes
P32065	XLOC_025834	GPSM1	chr9:139221931-139254057	HC1	HC3	OK	15.236	9.78724	-0.638508	-2.12916	0.00165	0.0136147	yes
P29636	XLOC_023802	CYTH3	chr7:6201411-6312242	HC1	HC3	OK	39.9765	25.7086	-0.636905	-3.49955	5e-05	0.000596367	yes
P16411	XLOC_012470	ARHGAP35	chr19:47364315-47508336	HC1	HC3	OK	10.426	6.71185	-0.635409	-2.17904	0.00035	0.00350712	yes
P6749	XLOC_004865	MAP4K2	chr11:64556572-64570726	HC1	HC3	OK	5.99815	3.86566	-0.633802	-2.25687	0.00075	0.006894	yes
P13776	XLOC_010483	AKAP1	chr17:55162552-55198710	HC1	HC3	OK	5.76003	3.7147	-0.632832	-2.80715	5e-05	0.000596367	yes
P12758	XLOC_009702	GTF3C1	chr16:27471933-27561251	HC1	HC3	OK	13.891	8.96091	-0.632435	-1.85546	0.0071	0.0460465	yes
P5266	XLOC_003791	TUB	chr11:8060179-8190590	HC1	HC3	OK	1.96396	1.26751	-0.63177	-2.52567	5e-05	0.000596367	yes
P9083	XLOC_006583	IL17D	chr13:21277481-21297237	HC1	HC3	OK	4.33495	2.79833	-0.631452	-1.87032	0.0019	0.01532	yes
P26900	XLOC_020503	DBN1	chr5:176883613-176900694	HC1	HC3	OK	50.2004	32.411	-0.631215	-3.53372	5e-05	0.000596367	yes
P12618	XLOC_009583	SLX4	chr16:3631183-3661585	HC1	HC3	OK	2.00652	1.29645	-0.630129	-2.58502	5e-05	0.000596367	yes
P11667	XLOC_008871	ARPIN	chr15:90373830-90456222	HC1	HC3	OK	3.5505	2.29646	-0.628608	-1.70829	0.0039	0.0281683	yes
P28289	XLOC_021556	AARS2	chr6:44266462-44281063	HC1	HC3	OK	4.42373	2.86214	-0.628166	-1.89915	0.00465	0.0323646	yes
P23301	XLOC_017826	ELP6	chr3:47537054-47555199	HC1	HC3	OK	12.9693	8.39232	-0.627954	-2.09603	0.0007	0.00648629	yes
P27321	XLOC_020848	C6orf89	chr6:36822605-36896740	HC1	HC3	OK	14.9034	9.65761	-0.625907	-1.71314	0.0039	0.0281683	yes
P21645	XLOC_016555	GCAT	chr22:38203911-38213183	HC1	HC3	OK	6.12724	3.97315	-0.624953	-1.8687	0.0025	0.0193001	yes
P10624	XLOC_007944	SYNE3	chr14:95883830-95942173	HC1	HC3	OK	2.31189	1.50367	-0.620587	-1.95659	0.00155	0.0129445	yes
P25329	XLOC_019334	HAND2	chr4:174447651-174451378	HC1	HC3	OK	2.45069	1.5959	-0.618818	-1.68618	0.0066	0.0432308	yes
P32618	XLOC_026282	STRBP	chr9:125883907-126030855	HC1	HC3	OK	1.3209	0.860298	-0.618609	-2.44501	5e-05	0.000596367	yes
P14287	XLOC_010868	SREBF1	chr17:17584786-17740325	HC1	HC3	OK	8.36351	5.45654	-0.616122	-1.72626	0.0032	0.0239271	yes
P18064	XLOC_013735	GALM	chr2:38893051-38961909	HC1	HC3	OK	5.57128	3.63524	-0.615961	-2.55143	5e-05	0.000596367	yes
P29757	XLOC_023906	ELMO1	chr7:36892510-37488929	HC1	HC3	OK	1.90448	1.24337	-0.615138	-2.00294	0.00095	0.00850006	yes
P25458	XLOC_019474	SKP2	chr5:36152144-36184142	HC1	HC3	OK	4.15086	2.71128	-0.614439	-2.56821	5e-05	0.000596367	yes
P13053	XLOC_009927	MAF	chr16:79627744-79634622	HC1	HC3	OK	16.2546	10.6175	-0.614403	-3.29865	5e-05	0.000596367	yes
P5980	XLOC_004296	CEP57	chr11:95523624-95565915	HC1	HC3	OK	4.6545	3.04699	-0.61124	-2.12578	0.0007	0.00648629	yes
P23149	XLOC_017720	XPC	chr3:14186398-14220172	HC1	HC3	OK	19.11	12.5242	-0.609611	-2.47193	5e-05	0.000596367	yes
P6676	XLOC_004822	EML3	chr11:62369473-62382691	HC1	HC3	OK	23.2524	15.2475	-0.608808	-1.80127	0.00265	0.0202652	yes
P28530	XLOC_021727	TSPYL4	chr6:116571130-116575261	HC1	HC3	OK	7.48561	4.92317	-0.604531	-2.86	5e-05	0.000596367	yes
P26702	XLOC_020364	CD14	chr5:140011312-140013286	HC1	HC3	OK	20.4551	13.483	-0.601316	-2.63785	5e-05	0.000596367	yes
P22401	XLOC_017117	ZNF35	chr3:44690232-44702283	HC1	HC3	OK	1.65324	1.09031	-0.600564	-1.74393	0.00365	0.0266982	yes
P32009	XLOC_025791	PPAPDC3	chr9:134165080-134184649	HC1	HC3	OK	7.6731	5.06044	-0.600548	-2.4021	0.00015	0.00163623	yes
P13079	XLOC_009948	ZDHHC7	chr16:85008050-85045141	HC1	HC3	OK	26.0024	17.1536	-0.600138	-1.74366	0.00315	0.0236559	yes
P30524	XLOC_024557	EIF4EBP1	chr8:37888019-37917883	HC1	HC3	OK	71.9026	47.489	-0.59845	-3.18642	5e-05	0.000596367	yes
P9669	XLOC_007189	ABHD4	chr14:23067146-23081925	HC1	HC3	OK	28.3987	18.7687	-0.597497	-1.95806	0.0018	0.0146508	yes
P20425	XLOC_015582	DDX27	chr20:47835831-47860614	HC1	HC3	OK	22.8241	15.095	-0.596493	-2.174	0.0023	0.01808	yes
P25327	XLOC_019332	HMGB2	chr4:174252526-174255595	HC1	HC3	OK	29.16	19.317	-0.59412	-2.92894	5e-05	0.000596367	yes
P31074	XLOC_025038	SNAI2	chr8:49830238-49833999	HC1	HC3	OK	34.4898	22.8659	-0.592974	-2.87918	5e-05	0.000596367	yes
P23724	XLOC_018116	PLXND1	chr3:129274055-129325582	HC1	HC3	OK	16.1575	10.7192	-0.592011	-1.70136	0.0048	0.0332241	yes
P24915	XLOC_019053	PPAT	chr4:57259528-57301802	HC1	HC3	OK	1.42495	0.94679	-0.589792	-1.94808	0.00225	0.0177376	yes
P3985	XLOC_002861	UNC5B	chr10:72972291-73062640	HC1	HC3	OK	11.7654	7.81914	-0.589472	-1.75157	0.00595	0.0397089	yes
P20021	XLOC_015212	PER2	chr2:239152678-239197207	HC1	HC3	OK	1.87642	1.24794	-0.588428	-2.30196	5e-05	0.000596367	yes
P10302	XLOC_007713	PRKD1	chr14:29896116-30396899	HC1	HC3	OK	3.834	2.55103	-0.587773	-2.12024	0.0004	0.00394224	yes
P16728	XLOC_012753	ZNF776	chr19:58258163-58269527	HC1	HC3	OK	1.53592	1.02224	-0.587367	-2.32016	0.0003	0.00307311	yes
P29666	XLOC_023825	ANKMY2	chr7:16639400-16685442	HC1	HC3	OK	5.24108	3.49155	-0.585995	-1.99618	0.00175	0.0143029	yes
P32770	XLOC_026382	NACC2	chr9:138898382-138987131	HC1	HC3	OK	7.01794	4.68399	-0.583311	-2.83717	5e-05	0.000596367	yes
P22259	XLOC_017021	OXNAD1	chr3:16306666-16347594	HC1	HC3	OK	1.37752	0.919957	-0.582437	-1.84923	0.0026	0.0199382	yes
P12774	XLOC_009710	NUPR1	chr16:28548661-28550495	HC1	HC3	OK	393.425	262.762	-0.582331	-3.44972	5e-05	0.000596367	yes
P32175	XLOC_025906	PSIP1	chr9:15464064-15511003	HC1	HC3	OK	11.9423	7.98315	-0.581048	-2.60047	0.0001	0.00112739	yes
P17077	XLOC_013006	SAMD1	chr19:14199228-14201232	HC1	HC3	OK	29.9113	19.9983	-0.580811	-2.75704	5e-05	0.000596367	yes
P25322	XLOC_019326	C4orf27	chr4:170650618-170679093	HC1	HC3	OK	10.6142	7.097	-0.580713	-2.32893	0.0001	0.00112739	yes
P7875	XLOC_005680	CRADD	chr12:94071150-94244531	HC1	HC3	OK	6.50423	4.35183	-0.579757	-1.92585	0.0012	0.010393	yes
P1303	XLOC_000891	DUSP23	chr1:159750758-159786047	HC1	HC3	OK	24.2791	16.2612	-0.578285	-2.18279	0.00065	0.00608845	yes
P10051	XLOC_007437	RIN3	chr14:92980124-93155334	HC1	HC3	OK	9.02969	6.05692	-0.576093	-2.69845	5e-05	0.000596367	yes
P6241	XLOC_004484	PDDC1	chr11:766690-777487	HC1	HC3	OK	9.18068	6.16102	-0.575431	-1.89358	0.00135	0.0114758	yes
P16124	XLOC_012264	WTIP	chr19:34972879-34992085	HC1	HC3	OK	25.7961	17.3213	-0.574604	-2.8258	5e-05	0.000596367	yes
P33578	XLOC_027045	PNPLA4	chrX:7866803-7895780	HC1	HC3	OK	1.85947	1.24859	-0.574587	-1.77152	0.00175	0.0143029	yes
P32376	XLOC_026082	ZFAND5	chr9:74966196-74980163	HC1	HC3	OK	22.6711	15.226	-0.574319	-3.17685	5e-05	0.000596367	yes
P6723	XLOC_004853	C11orf95	chr11:63527363-63536113	HC1	HC3	OK	7.11767	4.78049	-0.574246	-2.69021	5e-05	0.000596367	yes
P8899	XLOC_006409	KCTD10	chr12:109886459-109915155	HC1	HC3	OK	22.4043	15.0567	-0.573371	-3.05899	5e-05	0.000596367	yes
P23263	XLOC_017796	POMGNT2	chr3:43120720-43147575	HC1	HC3	OK	9.94344	6.68682	-0.572426	-2.5439	5e-05	0.000596367	yes
P24820	XLOC_018984	DCAF16	chr4:17802277-17812381	HC1	HC3	OK	3.01272	2.02682	-0.571852	-2.4994	5e-05	0.000596367	yes
P3044	XLOC_002084	PYGO2	chr1:154929501-154934258	HC1	HC3	OK	11.032	7.42182	-0.571852	-2.718	5e-05	0.000596367	yes
P12509	XLOC_009503	RHBDF1	chr16:108057-126272	HC1	HC3	OK	27.5003	18.5249	-0.56998	-1.61985	0.0064	0.0420807	yes
P12920	XLOC_009835	CDH11	chr16:64977656-65156040	HC1	HC3	OK	75.4652	50.8624	-0.569214	-3.197	5e-05	0.000596367	yes
P16399	XLOC_012460	CCDC61	chr19:46498718-46521874	HC1	HC3	OK	6.88383	4.64014	-0.569044	-1.9724	0.00215	0.0170762	yes
P12980	XLOC_009876	COG8	chr16:69362523-69377013	HC1	HC3	OK	18.1395	12.2379	-0.567776	-2.08985	0.00055	0.00522993	yes
P19241	XLOC_014598	SIX2	chr2:45232197-45236759	HC1	HC3	OK	82.9977	55.9958	-0.567753	-2.48127	0.0002	0.00213437	yes
P23951	XLOC_018286	MAGEF1	chr3:184428154-184429836	HC1	HC3	OK	10.1828	6.87156	-0.567421	-2.36742	5e-05	0.000596367	yes
P16963	XLOC_012929	ZNF561	chr19:9718001-9731916	HC1	HC3	OK	4.04247	2.73148	-0.565555	-2.53439	5e-05	0.000596367	yes
P17376	XLOC_013219	PRX	chr19:40899670-40919271	HC1	HC3	OK	1.72943	1.16909	-0.564909	-1.79268	0.0045	0.03164	yes
P10422	XLOC_007807	TRMT5	chr14:61438166-61447797	HC1	HC3	OK	2.99578	2.02768	-0.563105	-2.5362	5e-05	0.000596367	yes
P1144	XLOC_000819	SLC27A3	chr1:153747767-153752633	HC1	HC3	OK	9.15426	6.19781	-0.562685	-2.14336	0.00055	0.00522993	yes
P23484	XLOC_017941	PDHB	chr3:58413356-58419579	HC1	HC3	OK	27.5487	18.6566	-0.562298	-2.21827	0.0001	0.00112739	yes
P14272	XLOC_010856	ZNF287	chr17:16453630-16472520	HC1	HC3	OK	1.50848	1.02158	-0.562294	-2.00332	0.0009	0.0081212	yes
P4263	XLOC_003037	SUFU	chr10:104263718-104393214	HC1	HC3	OK	8.65051	5.86427	-0.560834	-2.7331	5e-05	0.000596367	yes
P6345	XLOC_004570	PRKCDBP	chr11:6340018-6341740	HC1	HC3	OK	83.9869	56.9357	-0.560831	-2.29999	0.0005	0.00482098	yes
P9712	XLOC_007213	PCK2	chr14:24563339-24573341	HC1	HC3	OK	27.7337	18.8023	-0.560731	-2.31808	5e-05	0.000596367	yes
P16051	XLOC_012201	SLC25A42	chr19:19174802-19223841	HC1	HC3	OK	3.60482	2.44517	-0.559995	-2.14296	0.0005	0.00482098	yes
P19242	XLOC_014600	SRBD1	chr2:45615818-45838433	HC1	HC3	OK	4.15662	2.82117	-0.559116	-2.42154	5e-05	0.000596367	yes
P29394	XLOC_023609	FLNC	chr7:128470482-128499328	HC1	HC3	OK	8.98577	6.09991	-0.558855	-3.06542	5e-05	0.000596367	yes
P6613	XLOC_004768	SLC43A1	chr11:57251828-57283192	HC1	HC3	OK	11.378	7.73242	-0.557251	-2.31934	0.00015	0.00163623	yes
P19822	XLOC_015071	ORC2	chr2:201773803-201828424	HC1	HC3	OK	3.59504	2.44338	-0.557129	-1.61681	0.0066	0.0432308	yes
P11498	XLOC_008747	UACA	chr15:70946892-71055850	HC1	HC3	OK	11.2932	7.67679	-0.556884	-3.07859	5e-05	0.000596367	yes
P16485	XLOC_012542	PRR12	chr19:50094904-50129696	HC1	HC3	OK	8.12111	5.52216	-0.556444	-2.27215	0.00065	0.00608845	yes
P4607	XLOC_003300	CXCL12	chr10:44865600-44880545	HC1	HC3	OK	19.698	13.4271	-0.552907	-2.30847	0.0002	0.00213437	yes
P24901	XLOC_019044	LNX1	chr4:54243804-54457753	HC1	HC3	OK	15.5841	10.6235	-0.552812	-1.67613	0.00495	0.0341253	yes
P26525	XLOC_020235	RIOK2	chr5:96496570-96519005	HC1	HC3	OK	5.82543	3.97726	-0.550591	-2.13325	0.00085	0.00770026	yes
P19597	XLOC_014915	MCM6	chr2:136597195-136634047	HC1	HC3	OK	12.1451	8.2921	-0.550563	-2.76714	5e-05	0.000596367	yes
P19866	XLOC_015103	IDH1	chr2:209100950-209119867	HC1	HC3	OK	17.8562	12.1991	-0.549648	-2.77559	5e-05	0.000596367	yes
P2114	XLOC_001439	NBPF1	chr1:16888921-16940100	HC1	HC3	OK	3.9671	2.71143	-0.549029	-2.49801	5e-05	0.000596367	yes
P33237	XLOC_026790	CSTF2	chrX:100075347-100096509	HC1	HC3	OK	3.34986	2.29266	-0.547077	-1.57458	0.00775	0.0495167	yes
P24738	XLOC_018928	MXD4	chr4:2249159-2263739	HC1	HC3	OK	29.6425	20.2942	-0.546599	-2.97861	5e-05	0.000596367	yes
P2262	XLOC_001549	TMEM200B	chr1:29213602-29450421	HC1	HC3	OK	9.36349	6.41216	-0.546236	-1.78629	0.002	0.0160326	yes
P9369	XLOC_006890	LNX2	chr13:28120049-28194720	HC1	HC3	OK	1.20228	0.823777	-0.545449	-1.85039	0.0025	0.0193001	yes
P26547	XLOC_020256	NREP	chr5:110831731-111353003	HC1	HC3	OK	129.437	88.716	-0.544985	-2.79657	5e-05	0.000596367	yes
P33146	XLOC_026717	EFNB1	chrX:68048839-68062006	HC1	HC3	OK	9.35732	6.41756	-0.54407	-2.53179	5e-05	0.000596367	yes
P23269	XLOC_017799	ZNF445	chr3:44481261-44519162	HC1	HC3	OK	1.63213	1.12024	-0.542941	-2.35347	5e-05	0.000596367	yes
P22746	XLOC_017405	MCM2	chr3:127317199-127341278	HC1	HC3	OK	3.45252	2.37168	-0.541743	-2.12437	0.0005	0.00482098	yes
P14647	XLOC_011120	UBTF	chr17:42282400-42298994	HC1	HC3	OK	14.8086	10.2012	-0.537695	-1.58259	0.0068	0.0443722	yes
P30187	XLOC_024228	CEP41	chr7:130033611-130081051	HC1	HC3	OK	2.19154	1.5097	-0.537688	-1.96801	0.00215	0.0170762	yes
P12943	XLOC_009847	B3GNT9	chr16:67143914-67184902	HC1	HC3	OK	22.2618	15.3368	-0.537573	-2.28063	5e-05	0.000596367	yes
P27734	XLOC_021168	ULBP2	chr6:150263073-150270368	HC1	HC3	OK	3.66532	2.52549	-0.537379	-1.56247	0.0064	0.0420807	yes
P33334	XLOC_026867	DOCK11	chrX:117629871-117820123	HC1	HC3	OK	2.00742	1.38379	-0.536721	-1.95971	0.0022	0.0173832	yes
P28392	XLOC_021638	LCA5	chr6:80194707-80247147	HC1	HC3	OK	1.43495	0.990357	-0.534984	-1.91056	0.0021	0.0167369	yes
P15554	XLOC_011844	FECH	chr18:55212072-55253969	HC1	HC3	OK	2.86171	1.97602	-0.53428	-1.96863	0.0025	0.0193001	yes
P15911	XLOC_012089	ZNF440	chr19:11925106-11946016	HC1	HC3	OK	1.19211	0.823671	-0.533374	-1.69244	0.00485	0.0335029	yes
P26871	XLOC_020479	STC2	chr5:172741725-172756506	HC1	HC3	OK	76.6925	53.0146	-0.532698	-2.98152	5e-05	0.000596367	yes
P23107	XLOC_017694	RPUSD3	chr3:9879501-9885702	HC1	HC3	OK	11.6787	8.07745	-0.531902	-1.74672	0.0057	0.0384123	yes
P8885	XLOC_006396	CMKLR1	chr12:108677097-108733094	HC1	HC3	OK	24.0797	16.6623	-0.531228	-2.77022	5e-05	0.000596367	yes
P16754	XLOC_012770	ZNF324	chr19:58978411-58984945	HC1	HC3	OK	3.57614	2.47525	-0.530832	-2.05658	0.0007	0.00648629	yes
P18462	XLOC_014026	GLI2	chr2:121554866-121750229	HC1	HC3	OK	2.0424	1.41492	-0.529541	-2.15515	0.0002	0.00213437	yes
P19273	XLOC_014619	RTN4	chr2:55199321-55277734	HC1	HC3	OK	154.261	106.935	-0.528636	-2.17036	0.00015	0.00163623	yes
P894	XLOC_000616	FAM102B	chr1:109102970-109181949	HC1	HC3	OK	2.0381	1.41395	-0.527494	-2.23838	0.0004	0.00394224	yes
P30554	XLOC_024578	AP3M2	chr8:42010463-42028701	HC1	HC3	OK	2.79759	1.94425	-0.524971	-2.08146	0.00025	0.00260347	yes
P17063	XLOC_012996	STX10	chr19:13254871-13261188	HC1	HC3	OK	29.0141	20.1728	-0.524342	-1.84466	0.00355	0.0260636	yes
P14322	XLOC_010898	NATD1	chr17:21142183-21156578	HC1	HC3	OK	15.1409	10.5314	-0.523747	-2.75169	5e-05	0.000596367	yes
P30800	XLOC_024792	KHDRBS3	chr8:136469707-136668504	HC1	HC3	OK	5.11055	3.56185	-0.520851	-1.61695	0.00415	0.0296631	yes
P9444	XLOC_006943	KBTBD6	chr13:41701708-41706936	HC1	HC3	OK	1.35186	0.942694	-0.52008	-1.82614	0.0029	0.0220062	yes
P27714	XLOC_021153	UTRN	chr6:144612872-145174170	HC1	HC3	OK	7.19467	5.02115	-0.518909	-2.18961	0.00035	0.00350712	yes
P10571	XLOC_007909	NRDE2	chr14:90744397-90798481	HC1	HC3	OK	2.80292	1.9563	-0.5188	-1.59311	0.00775	0.0495167	yes
P29150	XLOC_023437	CROT	chr7:86974950-87029112	HC1	HC3	OK	4.40851	3.0824	-0.516235	-2.22584	0.00025	0.00260347	yes
P2224	XLOC_001521	PAFAH2	chr1:26286257-26324648	HC1	HC3	OK	4.64366	3.2483	-0.51558	-2.17281	0.0002	0.00213437	yes
P18855	XLOC_014328	DNAJB2	chr2:220144039-220151622	HC1	HC3	OK	17.7993	12.4528	-0.51535	-1.93022	0.00135	0.0114758	yes
P11562	XLOC_008788	IMP3	chr15:75931425-75932664	HC1	HC3	OK	47.1644	33.0113	-0.514739	-2.46091	5e-05	0.000596367	yes
P20772	XLOC_015866	SCAND1	chr20:34541538-34543281	HC1	HC3	OK	65.72	46.0055	-0.514525	-2.17122	0.00385	0.0279095	yes
P16101	XLOC_012246	DPY19L3	chr19:32896654-32976799	HC1	HC3	OK	3.32935	2.33082	-0.514403	-2.43772	0.00015	0.00163623	yes
P30821	XLOC_024814	TIGD5	chr8:144680073-144684017	HC1	HC3	OK	5.03473	3.52635	-0.513738	-1.79825	0.0032	0.0239271	yes
P33259	XLOC_026805	BHLHB9	chrX:101975641-102007369	HC1	HC3	OK	1.21863	0.85365	-0.513548	-1.42668	0.00505	0.0346415	yes
P23807	XLOC_018179	PFN2	chr3:149682690-149688741	HC1	HC3	OK	39.4854	27.6683	-0.513086	-2.37867	0.0001	0.00112739	yes
P24917	XLOC_019054	HOPX	chr4:57514153-57547872	HC1	HC3	OK	5.96872	4.18375	-0.512624	-1.58402	0.00695	0.0452439	yes
P27977	XLOC_021345	ZNF184	chr6:27418520-27440897	HC1	HC3	OK	2.11907	1.48577	-0.512214	-1.78328	0.0025	0.0193001	yes
P17523	XLOC_013305	IRF2BP1	chr19:46386864-46389428	HC1	HC3	OK	17.0978	11.9886	-0.512141	-2.39731	0.0001	0.00112739	yes
P9908	XLOC_007341	GPHN	chr14:66974124-67648525	HC1	HC3	OK	2.2893	1.60601	-0.511429	-1.72076	0.00415	0.0296631	yes
P743	XLOC_000512	FPGT	chr1:74663895-75010116	HC1	HC3	OK	1.4155	0.99361	-0.510563	-1.84111	0.00435	0.0307736	yes
P20004	XLOC_015203	ARL4C	chr2:235401685-235405697	HC1	HC3	OK	37.392	26.2544	-0.510168	-2.07447	0.00175	0.0143029	yes
P30345	XLOC_024413	CLN8	chr8:1711869-1734736	HC1	HC3	OK	2.93435	2.06082	-0.509823	-2.2257	5e-05	0.000596367	yes
P17088	XLOC_013013	DNAJB1	chr19:14625575-14629371	HC1	HC3	OK	32.6291	22.9166	-0.509766	-2.0527	0.00045	0.00440043	yes
P4028	XLOC_002882	KAT6B	chr10:76586170-76792380	HC1	HC3	OK	2.27216	1.59646	-0.509188	-1.71746	0.00385	0.0279095	yes
P10509	XLOC_007864	ALDH6A1	chr14:74486058-74551196	HC1	HC3	OK	3.50616	2.46693	-0.507173	-1.7951	0.00295	0.0223364	yes
P11418	XLOC_008685	MYO1E	chr15:59428167-59665071	HC1	HC3	OK	19.7363	13.8961	-0.506172	-2.72355	5e-05	0.000596367	yes
P18719	XLOC_014234	AOX1	chr2:201450730-201541629	HC1	HC3	OK	4.36272	3.07393	-0.505142	-1.87982	0.00205	0.0163857	yes
P835	XLOC_000574	FNBP1L	chr1:93913687-94020218	HC1	HC3	OK	5.04004	3.55267	-0.504533	-1.72895	0.0039	0.0281683	yes
P19416	XLOC_014742	POLR1A	chr2:86253450-86333278	HC1	HC3	OK	4.71749	3.32545	-0.504471	-2.3899	0.0001	0.00112739	yes
P7975	XLOC_005755	TCHP	chr12:110338078-110355874	HC1	HC3	OK	6.69632	4.72456	-0.503187	-2.22604	5e-05	0.000596367	yes
P26035	XLOC_019827	GRPEL2	chr5:148724976-148734146	HC1	HC3	OK	3.07513	2.17209	-0.501567	-2.24112	0.00035	0.00350712	yes
P17032	XLOC_012977	ZNF564	chr19:12636183-12662356	HC1	HC3	OK	1.74015	1.22917	-0.501525	-1.59463	0.0064	0.0420807	yes
P25302	XLOC_019317	TMEM192	chr4:165997012-166034024	HC1	HC3	OK	2.32386	1.64189	-0.501173	-1.72078	0.0033	0.0245815	yes
P33565	XLOC_027035	ARSD	chrX:2822010-2847416	HC1	HC3	OK	4.02619	2.84464	-0.501167	-2.19743	0.00015	0.00163623	yes
P16782	XLOC_012797	GAMT	chr19:1397024-1401569	HC1	HC3	OK	14.7856	10.4469	-0.501116	-2.02868	0.0014	0.0118425	yes
P30997	XLOC_024983	INTS9	chr8:28625174-28747698	HC1	HC3	OK	5.08387	3.59349	-0.500539	-1.61356	0.00455	0.0318939	yes
P16653	XLOC_012704	NAT14	chr19:55996556-55998935	HC1	HC3	OK	12.0131	8.50117	-0.498869	-2.01311	0.00155	0.0129445	yes
P28334	XLOC_021590	GSTA4	chr6:52842745-52860178	HC1	HC3	OK	16.5945	11.7738	-0.495122	-1.64359	0.00705	0.04583	yes
P29293	XLOC_023532	ORAI2	chr7:102073976-102105321	HC1	HC3	OK	4.56486	3.23966	-0.494727	-1.99345	0.0009	0.0081212	yes
P12141	XLOC_009249	GPT2	chr16:46918291-46965209	HC1	HC3	OK	8.86529	6.29813	-0.493244	-2.15064	0.00035	0.00350712	yes
P28738	XLOC_021894	THBS2	chr6:169615288-169654209	HC1	HC3	OK	119.371	84.8678	-0.492167	-2.71012	5e-05	0.000596367	yes
P10375	XLOC_007773	NID2	chr14:52471519-52535946	HC1	HC3	OK	15.7916	11.2391	-0.490638	-2.55262	5e-05	0.000596367	yes
P5365	XLOC_003864	ARL14EP	chr11:30344645-30359770	HC1	HC3	OK	16.2684	11.5801	-0.490419	-2.49562	0.0001	0.00112739	yes
P6807	XLOC_004906	B4GAT1	chr11:66112842-66115161	HC1	HC3	OK	11.1351	7.9286	-0.489975	-2.06456	0.0002	0.00213437	yes
P22654	XLOC_017322	DZIP3	chr3:108268717-108413693	HC1	HC3	OK	1.79744	1.27996	-0.489838	-1.82741	0.0026	0.0199382	yes
P20074	XLOC_015336	SNPH	chr20:1246959-1289971	HC1	HC3	OK	3.83097	2.72848	-0.489613	-2.15948	0.0004	0.00394224	yes
P30276	XLOC_024307	ZNF425	chr7:148799877-148823438	HC1	HC3	OK	3.37612	2.40657	-0.488386	-1.88134	0.0014	0.0118425	yes
P18971	XLOC_014390	SH3BP4	chr2:235860627-235964358	HC1	HC3	OK	12.6154	8.99744	-0.487594	-1.74269	0.0035	0.0257651	yes
P22460	XLOC_017165	APEH	chr3:49711434-49721035	HC1	HC3	OK	20.7088	14.7821	-0.486392	-2.10807	0.00055	0.00522993	yes
P29058	XLOC_023365	TPST1	chr7:65670258-65825438	HC1	HC3	OK	20.8435	14.8803	-0.486198	-2.14502	0.00035	0.00350712	yes
P15346	XLOC_011704	RBFA	chr18:77794345-77810652	HC1	HC3	OK	1.40156	1.00092	-0.48571	-1.64409	0.00455	0.0318939	yes
P23938	XLOC_018280	ABCC5	chr3:183637723-183735727	HC1	HC3	OK	7.34384	5.25001	-0.484214	-1.99792	0.0007	0.00648629	yes
P14701	XLOC_011164	CBX1	chr17:46147413-46178883	HC1	HC3	OK	25.8738	18.4982	-0.484104	-2.53786	5e-05	0.000596367	yes
P19938	XLOC_015154	OBSL1	chr2:220415449-220436268	HC1	HC3	OK	25.3329	18.1414	-0.481726	-2.11295	0.00095	0.00850006	yes
P1768	XLOC_001180	DISP1	chr1:222988430-223179337	HC1	HC3	OK	1.90458	1.36483	-0.480746	-1.84035	0.0018	0.0146508	yes
P3342	XLOC_002276	ACBD6	chr1:180257351-180472022	HC1	HC3	OK	19.203	13.7654	-0.480283	-2.20055	0.0001	0.00112739	yes
P17135	XLOC_013048	ABHD8	chr19:17402939-17414282	HC1	HC3	OK	12.6979	9.10793	-0.479394	-2.08734	0.00075	0.006894	yes
P6124	XLOC_004386	NLRX1	chr11:119039042-119054726	HC1	HC3	OK	10.1231	7.28352	-0.474946	-1.66537	0.00425	0.030159	yes
P11554	XLOC_008782	RPP25	chr15:75247442-75249775	HC1	HC3	OK	6.89631	4.96452	-0.474169	-1.91439	0.0018	0.0146508	yes
P15594	XLOC_011882	ZNF516	chr18:74069636-74207146	HC1	HC3	OK	2.89092	2.08192	-0.473617	-2.12589	0.0002	0.00213437	yes
P12906	XLOC_009823	CFAP20	chr16:58147496-58163296	HC1	HC3	OK	18.6121	13.413	-0.472617	-2.02343	0.0005	0.00482098	yes
P8478	XLOC_006103	ASB8	chr12:48541571-48551377	HC1	HC3	OK	8.14843	5.87505	-0.471921	-2.09301	0.0003	0.00307311	yes
P308	XLOC_000224	ZNF593	chr1:26496387-26497364	HC1	HC3	OK	46.5246	33.5691	-0.470862	-2.1868	0.00085	0.00770026	yes
P12794	XLOC_009726	HIRIP3	chr16:30003641-30007417	HC1	HC3	OK	4.09841	2.96131	-0.468826	-1.84686	0.00215	0.0170762	yes
P18206	XLOC_013842	SMYD5	chr2:73441365-73454355	HC1	HC3	OK	8.6603	6.26474	-0.467163	-2.10737	0.00045	0.00440043	yes
P8932	XLOC_006424	FAM109A	chr12:111798454-111806925	HC1	HC3	OK	8.34138	6.04051	-0.465615	-1.93022	0.0013	0.0111125	yes
P1987	XLOC_001341	SLC35E2	chr1:1656276-1677438	HC1	HC3	OK	1.51487	1.09758	-0.464864	-1.65338	0.00415	0.0296631	yes
P10652	XLOC_007973	PPP1R13B	chr14:104200087-104313927	HC1	HC3	OK	2.33206	1.691	-0.463724	-1.87264	0.00185	0.0149782	yes
P13144	XLOC_010025	RPA1	chr17:1733272-1802848	HC1	HC3	OK	14.1526	10.2644	-0.463419	-2.3759	5e-05	0.000596367	yes
P6548	XLOC_004715	ARHGAP1	chr11:46698624-46722215	HC1	HC3	OK	50.9341	36.9604	-0.462652	-2.55621	5e-05	0.000596367	yes
P17721	XLOC_013456	ZNF614	chr19:52516576-52531680	HC1	HC3	OK	1.3229	0.960046	-0.462531	-1.6727	0.0049	0.0338313	yes
P15652	XLOC_011931	MIDN	chr19:1248551-1259142	HC1	HC3	OK	16.6319	12.0709	-0.462418	-1.51138	0.0075	0.0481873	yes
P31852	XLOC_025702	DAB2IP	chr9:124329380-124547809	HC1	HC3	OK	10.7262	7.7879	-0.46183	-2.1403	0.0001	0.00112739	yes
P26124	XLOC_019893	SPDL1	chr5:169010637-169031781	HC1	HC3	OK	2.72792	1.98126	-0.461385	-1.64574	0.0075	0.0481873	yes
P32264	XLOC_025981	RPP25L	chr9:34610481-34612110	HC1	HC3	OK	14.8487	10.7846	-0.461362	-1.70986	0.0042	0.0299429	yes
P22258	XLOC_017020	GALNT15	chr3:16216183-16271253	HC1	HC3	OK	3.83108	2.78676	-0.459162	-1.97129	0.0006	0.00565468	yes
P17964	XLOC_013667	GAREML	chr2:26395959-26412532	HC1	HC3	OK	4.06861	2.96175	-0.458089	-1.80172	0.00185	0.0149782	yes
P25160	XLOC_019204	CASP6	chr4:110609784-110624629	HC1	HC3	OK	5.51324	4.01801	-0.456419	-1.67816	0.00305	0.023043	yes
P20093	XLOC_015355	MRPS26	chr20:3026674-3028896	HC1	HC3	OK	28.2641	20.6062	-0.455891	-2.08275	0.0007	0.00648629	yes
P26350	XLOC_020087	SEPP1	chr5:42756919-42812024	HC1	HC3	OK	28.9895	21.1502	-0.454856	-2.3986	5e-05	0.000596367	yes
P3306	XLOC_002239	PIGC	chr1:172389827-172437969	HC1	HC3	OK	9.40199	6.86277	-0.454176	-1.86618	0.0014	0.0118425	yes
P33291	XLOC_026832	PRPS1	chrX:106871653-106894256	HC1	HC3	OK	8.22827	6.01009	-0.453202	-1.93509	0.0008	0.00730007	yes
P18478	XLOC_014043	PTPN18	chr2:131113579-131132982	HC1	HC3	OK	9.03326	6.60869	-0.450882	-1.77183	0.0022	0.0173832	yes
P13330	XLOC_010161	RAI1	chr17:17584786-17740325	HC1	HC3	OK	8.65296	6.33778	-0.449216	-1.89893	0.0013	0.0111125	yes
P23230	XLOC_017773	PLCD1	chr3:38048986-38071154	HC1	HC3	OK	19.9876	14.6464	-0.448553	-2.18525	0.0008	0.00730007	yes
P11379	XLOC_008660	GNB5	chr15:52413122-52587995	HC1	HC3	OK	6.13201	4.49674	-0.44748	-1.86352	0.00155	0.0129445	yes
P12809	XLOC_009742	SEPHS2	chr16:30454945-30457296	HC1	HC3	OK	21.858	16.0406	-0.446436	-2.20692	0.00025	0.00260347	yes
P21477	XLOC_016448	GNAZ	chr22:23401592-23484241	HC1	HC3	OK	2.8115	2.06611	-0.444424	-1.59049	0.0075	0.0481873	yes
P30620	XLOC_024632	RRS1	chr8:67341262-67342968	HC1	HC3	OK	9.73465	7.1574	-0.443693	-1.86369	0.00135	0.0114758	yes
P21321	XLOC_016320	RIPK4	chr21:43159528-43187249	HC1	HC3	OK	4.89986	3.60696	-0.441959	-1.89746	0.0013	0.0111125	yes
P21829	XLOC_016687	SLC25A1	chr22:19163087-19166376	HC1	HC3	OK	28.4949	20.9909	-0.440941	-1.84142	0.0028	0.0212707	yes
P19796	XLOC_015050	STK17B	chr2:196998306-197036336	HC1	HC3	OK	13.2537	9.76748	-0.440338	-2.52399	0.0001	0.00112739	yes
P9447	XLOC_006946	VWA8	chr13:42140960-42535221	HC1	HC3	OK	1.79071	1.31994	-0.440062	-1.8493	0.00185	0.0149782	yes
P12379	XLOC_009404	ZFP1	chr16:75182420-75206132	HC1	HC3	OK	2.23152	1.64519	-0.439773	-1.64473	0.0061	0.0405921	yes
P11839	XLOC_009040	TNFRSF12A	chr16:3070312-3072383	HC1	HC3	OK	185.775	136.977	-0.439626	-2.50774	5e-05	0.000596367	yes
P8637	XLOC_006217	RNF41	chr12:56596012-56615753	HC1	HC3	OK	9.0505	6.67427	-0.439387	-1.64109	0.00545	0.0369988	yes
P8891	XLOC_006401	CORO1C	chr12:109038884-109125326	HC1	HC3	OK	45.757	33.777	-0.437951	-2.43263	5e-05	0.000596367	yes
P29418	XLOC_023624	CPA4	chr7:129932973-129964020	HC1	HC3	OK	57.6519	42.5951	-0.436679	-2.36028	5e-05	0.000596367	yes
P5451	XLOC_003928	ZNF408	chr11:46722316-46727466	HC1	HC3	OK	9.84463	7.28323	-0.434758	-1.65601	0.00595	0.0397089	yes
P10741	XLOC_008178	CHST14	chr15:40763159-40765357	HC1	HC3	OK	25.6273	18.9873	-0.432649	-2.14754	0.0004	0.00394224	yes
P19997	XLOC_015197	NGEF	chr2:233743395-233877951	HC1	HC3	OK	12.2642	9.09245	-0.431717	-2.10258	0.0005	0.00482098	yes
P9346	XLOC_006861	CRYL1	chr13:20977805-21100012	HC1	HC3	OK	8.86572	6.57342	-0.431595	-1.73352	0.0041	0.0293666	yes
P18647	XLOC_014175	RBM45	chr2:178977150-178994382	HC1	HC3	OK	4.73189	3.50853	-0.431549	-1.5811	0.00755	0.0484409	yes
P12989	XLOC_009886	AARS	chr16:70283960-70323426	HC1	HC3	OK	91.8	68.0716	-0.431442	-2.24329	0.0001	0.00112739	yes
P7872	XLOC_005677	NUDT4	chr12:93771698-93797024	HC1	HC3	OK	20.1699	14.9624	-0.430862	-1.66644	0.00605	0.0402983	yes
P755	XLOC_000516	ACADM	chr1:76190031-76229363	HC1	HC3	OK	8.42683	6.25326	-0.43038	-1.87955	0.00235	0.0183684	yes
P12565	XLOC_009539	MSRB1	chr16:1988233-1993294	HC1	HC3	OK	12.8282	9.5307	-0.42867	-1.79736	0.00235	0.0183684	yes
P8875	XLOC_006384	ALDH1L2	chr12:105413561-105478341	HC1	HC3	OK	15.5976	11.5904	-0.428394	-2.40095	5e-05	0.000596367	yes
P20415	XLOC_015573	SLC2A10	chr20:45338278-45364985	HC1	HC3	OK	10.8512	8.07147	-0.426957	-2.12986	0.00015	0.00163623	yes
P25802	XLOC_019706	ISOC1	chr5:128430441-128449719	HC1	HC3	OK	5.37694	4.0002	-0.426712	-1.74501	0.0035	0.0257651	yes
P30763	XLOC_024750	NOV	chr8:120428551-120436678	HC1	HC3	OK	12.5647	9.36146	-0.424576	-2.04748	0.00065	0.00608845	yes
P7615	XLOC_005488	SCN8A	chr12:51985019-52206648	HC1	HC3	OK	2.85542	2.12846	-0.423891	-2.06473	0.0002	0.00213437	yes
P34104	XLOC_027431	FAM127C	chrX:134154533-134156566	HC1	HC3	OK	15.6629	11.6805	-0.423255	-1.99521	0.00105	0.0092685	yes
P13818	XLOC_010519	TANC2	chr17:60778674-61505067	HC1	HC3	OK	1.42738	1.06484	-0.422727	-1.83124	0.0014	0.0118425	yes
P31817	XLOC_025675	SNX30	chr9:115513133-115637267	HC1	HC3	OK	2.64076	1.97376	-0.420008	-1.91967	0.00125	0.0107517	yes
P21637	XLOC_016550	PDXP	chr22:38054736-38062939	HC1	HC3	OK	7.72379	5.77672	-0.419059	-1.7014	0.00465	0.0323646	yes
P32008	XLOC_025790	NUP214	chr9:134000947-134110057	HC1	HC3	OK	5.60803	4.19714	-0.418087	-1.72177	0.00465	0.0323646	yes
P21993	XLOC_016817	FOXRED2	chr22:36883232-36903148	HC1	HC3	OK	3.78455	2.83393	-0.41732	-1.77224	0.00215	0.0170762	yes
P14187	XLOC_010788	ZBTB4	chr17:7362684-7387568	HC1	HC3	OK	24.254	18.1668	-0.416919	-2.28342	0.0001	0.00112739	yes
P26993	XLOC_020616	PAK1IP1	chr6:10695187-10709970	HC1	HC3	OK	9.2081	6.90237	-0.415813	-1.72779	0.0034	0.0251633	yes
P24675	XLOC_018871	SAP30	chr4:174292092-174298683	HC1	HC3	OK	34.9655	26.2446	-0.413909	-1.9441	0.0006	0.00565468	yes
P16192	XLOC_012303	LRFN3	chr19:36428021-36436097	HC1	HC3	OK	11.8269	8.87848	-0.413686	-1.81505	0.00245	0.0190099	yes
P11683	XLOC_008883	RGMA	chr15:93586635-93632443	HC1	HC3	OK	7.41892	5.57854	-0.411321	-1.62495	0.00565	0.0381313	yes
P8986	XLOC_006468	TRIAP1	chr12:120881763-120884215	HC1	HC3	OK	19.4651	14.6375	-0.411223	-1.77493	0.00155	0.0129445	yes
P7786	XLOC_005608	XPOT	chr12:64798152-64844877	HC1	HC3	OK	34.0216	25.5906	-0.410838	-1.80613	0.00215	0.0170762	yes
P30957	XLOC_024952	TNFRSF10D	chr8:22993100-23021543	HC1	HC3	OK	26.2829	19.7927	-0.409157	-2.18891	0.0001	0.00112739	yes
P4417	XLOC_003149	INPP5A	chr10:134351352-134596984	HC1	HC3	OK	6.14294	4.62782	-0.408597	-1.73095	0.0032	0.0239271	yes
P31456	XLOC_025355	COMMD5	chr8:146075550-146078963	HC1	HC3	OK	15.7877	11.8952	-0.408419	-1.73342	0.00265	0.0202652	yes
P627	XLOC_000435	ZFYVE9	chr1:52607765-52812358	HC1	HC3	OK	5.45696	4.11318	-0.407841	-1.95018	0.0008	0.00730007	yes
P8759	XLOC_006309	BBS10	chr12:76738265-76742222	HC1	HC3	OK	3.43656	2.59055	-0.40771	-1.81835	0.0032	0.0239271	yes
P30441	XLOC_024501	PDLIM2	chr8:22436253-22455538	HC1	HC3	OK	83.0098	62.6382	-0.406237	-1.97467	0.00135	0.0114758	yes
P24066	XLOC_018407	FGFRL1	chr4:1004575-1020686	HC1	HC3	OK	52.2548	39.4688	-0.404849	-2.32023	0.0001	0.00112739	yes
P32559	XLOC_026238	ALAD	chr9:116148591-116163618	HC1	HC3	OK	15.6374	11.8143	-0.404462	-1.71563	0.00425	0.030159	yes
P14207	XLOC_010802	VAMP2	chr17:8062464-8066293	HC1	HC3	OK	23.3575	17.6498	-0.404237	-2.08077	0.0005	0.00482098	yes
P12905	XLOC_009822	ZNF319	chr16:58028571-58033762	HC1	HC3	OK	4.96876	3.7556	-0.403844	-1.7591	0.0024	0.0186745	yes
P6803	XLOC_004903	CD248	chr11:66081957-66084515	HC1	HC3	OK	25.1291	18.9964	-0.403636	-2.10986	0.00045	0.00440043	yes
P9079	XLOC_006579	MPHOSPH8	chr13:20207787-20247809	HC1	HC3	OK	12.2192	9.23825	-0.403458	-1.87789	0.00155	0.0129445	yes
P6526	XLOC_004695	COMMD9	chr11:36293841-36310999	HC1	HC3	OK	7.9639	6.02505	-0.402503	-1.8287	0.00225	0.0177376	yes
P904	XLOC_000625	SARS	chr1:109756514-109780804	HC1	HC3	OK	136.775	103.526	-0.401809	-2.19476	0.0002	0.00213437	yes
P22061	XLOC_016876	PMM1	chr22:41972889-41985871	HC1	HC3	OK	31.2064	23.6423	-0.40047	-1.93192	0.0015	0.012611	yes
P24934	XLOC_019063	CENPC	chr4:68337988-68411256	HC1	HC3	OK	3.5138	2.66264	-0.400178	-1.6692	0.00575	0.0386548	yes
P13329	XLOC_010160	MED9	chr17:17380299-17396534	HC1	HC3	OK	6.3831	4.83862	-0.399662	-1.63501	0.0043	0.0304668	yes
P4022	XLOC_002880	VCL	chr10:75757871-75879914	HC1	HC3	OK	46.0959	34.9565	-0.399078	-2.12157	0.00015	0.00163623	yes
P23531	XLOC_017973	SHQ1	chr3:72798427-72897598	HC1	HC3	OK	5.22024	3.96077	-0.398336	-1.73017	0.0028	0.0212707	yes
P31772	XLOC_025647	RNF20	chr9:104296130-104325626	HC1	HC3	OK	11.8999	9.02971	-0.398201	-2.01817	0.0009	0.0081212	yes
P29262	XLOC_023511	POP7	chr7:100303675-100305123	HC1	HC3	OK	29.5192	22.4004	-0.398128	-1.74386	0.00455	0.0318939	yes
P22325	XLOC_017069	CTDSPL	chr3:37903668-38025960	HC1	HC3	OK	5.95213	4.51724	-0.397965	-1.66332	0.00465	0.0323646	yes
P6692	XLOC_004828	LRRN4CL	chr11:62453873-62457371	HC1	HC3	OK	11.0713	8.40374	-0.397723	-1.80438	0.0016	0.0132577	yes
P19566	XLOC_014884	HS6ST1	chr2:129023053-129076171	HC1	HC3	OK	15.3813	11.6888	-0.396046	-2.07093	0.0004	0.00394224	yes
P21720	XLOC_016605	FAM109B	chr22:42470254-42475442	HC1	HC3	OK	18.3009	13.9144	-0.395341	-1.93659	0.00085	0.00770026	yes
P2707	XLOC_001858	DBT	chr1:100652477-100715409	HC1	HC3	OK	1.28831	0.979838	-0.394869	-1.75174	0.00325	0.0242353	yes
P10600	XLOC_007923	MOAP1	chr14:93648540-93651249	HC1	HC3	OK	7.14191	5.43687	-0.393534	-1.66309	0.0042	0.0299429	yes
P7270	XLOC_005268	WNT5B	chr12:1726221-1756378	HC1	HC3	OK	21.0008	15.9961	-0.392718	-1.90882	0.00085	0.00770026	yes
P32739	XLOC_026354	SURF6	chr9:136196618-136203047	HC1	HC3	OK	15.8109	12.0515	-0.391697	-1.75955	0.00345	0.0254514	yes
P23717	XLOC_018111	H1FX	chr3:129033613-129043412	HC1	HC3	OK	71.9213	54.8926	-0.389807	-2.00572	0.00075	0.006894	yes
P2299	XLOC_001578	YARS	chr1:33240791-33324480	HC1	HC3	OK	37.2913	28.5186	-0.386934	-1.66075	0.00425	0.030159	yes
P5982	XLOC_004298	JRKL	chr11:96123157-96126727	HC1	HC3	OK	4.4784	3.42488	-0.386932	-1.74193	0.00465	0.0323646	yes
P32579	XLOC_026254	BRINP1	chr9:121928907-122131739	HC1	HC3	OK	31.1918	23.8832	-0.38517	-2.05952	0.0003	0.00307311	yes
P23503	XLOC_017955	PRICKLE2	chr3:64053639-64211131	HC1	HC3	OK	3.56693	2.73567	-0.382786	-1.81337	0.00165	0.0136147	yes
P12824	XLOC_009751	ZNF629	chr16:30789769-30798523	HC1	HC3	OK	5.56383	4.26927	-0.382091	-1.86715	0.0016	0.0132577	yes
P22104	XLOC_016905	LDOC1L	chr22:44888449-44894005	HC1	HC3	OK	11.715	9.00149	-0.380125	-1.9536	0.0007	0.00648629	yes
P29629	XLOC_023795	ACTB	chr7:5566778-5570232	HC1	HC3	OK	2130.8	1637.65	-0.379766	-1.99703	0.00045	0.00440043	yes
P16113	XLOC_012258	KCTD15	chr19:34287750-34306666	HC1	HC3	OK	7.46146	5.73639	-0.379315	-1.5776	0.00575	0.0386548	yes
P30572	XLOC_024592	MCM4	chr8:48872762-48890719	HC1	HC3	OK	2.96298	2.27851	-0.378962	-1.57951	0.0059	0.0394707	yes
P25092	XLOC_019160	TSPAN5	chr4:99391517-99579812	HC1	HC3	OK	8.03429	6.18408	-0.377612	-1.78032	0.0019	0.01532	yes
P31688	XLOC_025577	DAPK1	chr9:90112142-90323549	HC1	HC3	OK	24.1141	18.5619	-0.37753	-1.85315	0.0014	0.0118425	yes
P3534	XLOC_002413	EPRS	chr1:220046618-220321389	HC1	HC3	OK	26.8662	20.706	-0.375745	-1.61355	0.00505	0.0346415	yes
P4001	XLOC_002867	DDIT4	chr10:74033676-74035797	HC1	HC3	OK	123.571	95.2983	-0.374812	-2.08313	0.00035	0.00350712	yes
P12747	XLOC_009690	GGA2	chr16:23474862-23521815	HC1	HC3	OK	6.34457	4.89346	-0.374667	-1.83613	0.0017	0.0139688	yes
P1002	XLOC_000700	PHGDH	chr1:120254418-120286849	HC1	HC3	OK	72.2844	55.7643	-0.374343	-2.08827	0.00045	0.00440043	yes
P15166	XLOC_011582	IMPACT	chr18:22006608-22033494	HC1	HC3	OK	4.98613	3.85022	-0.37298	-1.77342	0.00405	0.0291144	yes
P8517	XLOC_006132	NCKAP5L	chr12:50184928-50222208	HC1	HC3	OK	13.9095	10.7647	-0.369767	-2.00516	0.0008	0.00730007	yes
P33462	XLOC_026963	HMGB3	chrX:150148980-150159248	HC1	HC3	OK	3.11631	2.412	-0.369611	-1.52027	0.0078	0.049767	yes
P29174	XLOC_023452	FZD1	chr7:90893782-90898132	HC1	HC3	OK	22.2029	17.2071	-0.367745	-1.92257	0.001	0.00888975	yes
P15017	XLOC_011408	ACTG1	chr17:79476936-79479892	HC1	HC3	OK	1043.7	809.347	-0.366876	-1.56672	0.00745	0.0479331	yes
P27355	XLOC_020877	GLTSCR1L	chr6:42788793-42836296	HC1	HC3	OK	3.2193	2.49657	-0.366802	-1.69743	0.004	0.028785	yes
P13982	XLOC_010650	CHMP6	chr17:78965640-78973933	HC1	HC3	OK	16.8213	13.05	-0.366238	-1.65809	0.0067	0.0438233	yes
P26275	XLOC_020029	ANKH	chr5:14704735-14871887	HC1	HC3	OK	28.2964	21.9549	-0.366074	-1.98633	0.00065	0.00608845	yes
P10504	XLOC_007860	PNMA1	chr14:74178485-74181128	HC1	HC3	OK	23.6925	18.4031	-0.364483	-1.85548	0.00105	0.0092685	yes
P25364	XLOC_019369	UFSP2	chr4:186317556-186347139	HC1	HC3	OK	10.4256	8.09984	-0.364164	-1.60856	0.00735	0.0474225	yes
P32741	XLOC_026355	MED22	chr9:136207750-136215011	HC1	HC3	OK	9.46848	7.36258	-0.362921	-1.68193	0.0052	0.0355114	yes
P20795	XLOC_015888	MAFB	chr20:39314487-39317880	HC1	HC3	OK	32.7422	25.4938	-0.361006	-1.91886	0.0008	0.00730007	yes
P2261	XLOC_001548	TAF12	chr1:28929608-28969604	HC1	HC3	OK	23.9313	18.6391	-0.360566	-1.64873	0.0041	0.0293666	yes
P15557	XLOC_011848	ALPK2	chr18:56148481-56296189	HC1	HC3	OK	2.08672	1.6264	-0.359551	-1.55064	0.00765	0.049014	yes
P16250	XLOC_012350	MED29	chr19:39881962-39891203	HC1	HC3	OK	14.8119	11.5467	-0.359279	-1.84637	0.0014	0.0118425	yes
P82	XLOC_000062	PHF13	chr1:6673755-6684093	HC1	HC3	OK	8.20598	6.41605	-0.35499	-1.6485	0.0041	0.0293666	yes
P28328	XLOC_021583	MCM3	chr6:52128811-52149679	HC1	HC3	OK	9.33208	7.30638	-0.353043	-1.68361	0.00395	0.0284995	yes
P22117	XLOC_016919	CELSR1	chr22:46756730-46933067	HC1	HC3	OK	2.67058	2.09403	-0.350869	-1.61847	0.0054	0.0367136	yes
P1809	XLOC_001210	RNF187	chr1:228675067-228683889	HC1	HC3	OK	37.5901	29.4798	-0.350626	-1.8844	0.00095	0.00850006	yes
P13234	XLOC_010085	KCTD11	chr17:7255207-7258262	HC1	HC3	OK	10.3669	8.13686	-0.349447	-1.66524	0.00445	0.0314327	yes
P16110	XLOC_012254	LRP3	chr19:33685598-33716756	HC1	HC3	OK	23.946	18.8147	-0.347922	-1.63007	0.00755	0.0484409	yes
P8212	XLOC_005927	CHD4	chr12:6679168-6716599	HC1	HC3	OK	26.1154	20.5741	-0.344073	-1.71862	0.00345	0.0254514	yes
P6666	XLOC_004814	RAB3IL1	chr11:61664767-61687741	HC1	HC3	OK	15.0572	11.8694	-0.343212	-1.72579	0.00605	0.0402983	yes
P433	XLOC_000295	ZNF362	chr1:33722173-33766320	HC1	HC3	OK	10.0829	7.9589	-0.341268	-1.62895	0.00505	0.0346415	yes
P5821	XLOC_004171	LRP5	chr11:68080076-68216743	HC1	HC3	OK	36.8826	29.1472	-0.339584	-1.97092	0.00125	0.0107517	yes
P19169	XLOC_014535	FNDC4	chr2:27714749-27718126	HC1	HC3	OK	26.0986	20.6616	-0.337016	-1.69687	0.0045	0.03164	yes
P24735	XLOC_018926	NELFA	chr4:1984440-2010962	HC1	HC3	OK	15.3096	12.1249	-0.336466	-1.58423	0.00615	0.0408263	yes
P16002	XLOC_012166	MRPL34	chr19:17416476-17417652	HC1	HC3	OK	54.0587	42.8576	-0.334977	-1.58905	0.00635	0.0418717	yes
P12685	XLOC_009630	CPPED1	chr16:12753655-12897744	HC1	HC3	OK	4.32437	3.42985	-0.334345	-1.60322	0.0055	0.0372832	yes
P14819	XLOC_011266	SMARCD2	chr17:61909440-61920351	HC1	HC3	OK	28.7726	22.8267	-0.333971	-1.66219	0.00525	0.0358174	yes
P8078	XLOC_005825	MLXIP	chr12:122516633-122631894	HC1	HC3	OK	8.44377	6.70237	-0.333216	-1.73514	0.0036	0.0263465	yes
P31532	XLOC_025448	ACO1	chr9:32384600-32451209	HC1	HC3	OK	27.3478	21.7593	-0.329798	-1.57844	0.0068	0.0443722	yes
P8887	XLOC_006399	TMEM119	chr12:108983621-108991894	HC1	HC3	OK	47.6302	37.9722	-0.326933	-1.77864	0.0025	0.0193001	yes
P6159	XLOC_004411	VWA5A	chr11:123986110-124017618	HC1	HC3	OK	22.1486	17.6706	-0.325861	-1.63581	0.0046	0.0321627	yes
P21479	XLOC_016450	BCR	chr22:23522551-23660224	HC1	HC3	OK	9.55156	7.63344	-0.323404	-1.61337	0.00585	0.0391933	yes
P9789	XLOC_007260	PNN	chr14:39644386-39652422	HC1	HC3	OK	18.9195	15.123	-0.32313	-1.7408	0.00305	0.023043	yes
P31668	XLOC_025560	PSAT1	chr9:80911990-80945009	HC1	HC3	OK	47.924	38.3364	-0.322032	-1.72237	0.00255	0.0196312	yes
P8958	XLOC_006446	MED13L	chr12:116396380-116714991	HC1	HC3	OK	8.24649	6.59691	-0.321989	-1.71982	0.00235	0.0183684	yes
P30158	XLOC_024212	GCC1	chr7:127220681-127225654	HC1	HC3	OK	9.3564	7.49019	-0.320952	-1.5707	0.0065	0.0426975	yes
P32702	XLOC_026336	C9orf78	chr9:132589563-132597572	HC1	HC3	OK	29.1823	23.4027	-0.31842	-1.61638	0.00495	0.0341253	yes
P26103	XLOC_019873	TTC1	chr5:159436106-159492552	HC1	HC3	OK	25.3679	20.3458	-0.318269	-1.58575	0.0071	0.0460465	yes
P9330	XLOC_006846	CDC16	chr13:115000361-115038150	HC1	HC3	OK	37.0168	29.7289	-0.316316	-1.67284	0.0039	0.0281683	yes
P20886	XLOC_015945	PTGIS	chr20:48120410-48184707	HC1	HC3	OK	24.0571	19.3255	-0.31596	-1.72075	0.00335	0.02486	yes
P32422	XLOC_026113	GAS1	chr9:89559276-89562104	HC1	HC3	OK	28.0318	22.5205	-0.315822	-1.61248	0.0051	0.0348977	yes
P3570	XLOC_002447	PARP1	chr1:226548391-226595801	HC1	HC3	OK	14.0947	11.331	-0.314869	-1.62602	0.0051	0.0348977	yes
P23803	XLOC_018176	WWTR1	chr3:149235021-149421060	HC1	HC3	OK	29.9207	24.0881	-0.312826	-1.7981	0.0034	0.0251633	yes
P16422	XLOC_012481	EHD2	chr19:48216600-48248637	HC1	HC3	OK	219.775	177.138	-0.311155	-1.76379	0.00235	0.0183684	yes
P28356	XLOC_021604	RAB23	chr6:57051790-57087112	HC1	HC3	OK	15.1006	12.2146	-0.306008	-1.77091	0.0053	0.0361049	yes
P29795	XLOC_023932	NUDCD3	chr7:44421964-44530385	HC1	HC3	OK	18.1166	14.6661	-0.304822	-1.625	0.00525	0.0358174	yes
P18507	XLOC_014066	MGAT5	chr2:135011829-135212192	HC1	HC3	OK	8.89046	7.21195	-0.301869	-1.60575	0.0064	0.0420807	yes
P31747	XLOC_025633	ANP32B	chr9:100745488-100778224	HC1	HC3	OK	62.4776	50.8418	-0.297324	-1.61858	0.0056	0.0378494	yes
P18848	XLOC_014323	FAM134A	chr2:220042938-220050197	HC1	HC3	OK	21.6154	17.6894	-0.289174	-1.55741	0.00745	0.0479331	yes
P4849	XLOC_003469	PPP1R3C	chr10:93385644-93392858	HC1	HC3	OK	75.0577	61.6513	-0.283869	-1.61141	0.00615	0.0408263	yes

## Sheet: HC1_HC3_cds_exp_up
test_id	gene_id	gene	locus	sample_1	sample_2	status	value_1	value_2	log2(fold_change)	test_stat	p_value	q_value	significant
P10107	XLOC_007583	DYNC1H1	chr14:102430864-102517135	HC1	HC3	OK	34.4728	41.6015	0.271177	1.52096	0.0077	0.0492657	yes
P28551	XLOC_021743	SERINC1	chr6:122764492-122792952	HC1	HC3	OK	76.0711	91.9385	0.273321	1.62179	0.0074	0.0477004	yes
P29907	XLOC_024025	YWHAG	chr7:75956107-75988342	HC1	HC3	OK	35.2728	42.7588	0.277663	1.55298	0.00715	0.0462619	yes
P11563	XLOC_008789	CSPG4	chr15:75966662-76005189	HC1	HC3	OK	49.7922	60.4128	0.278933	1.62467	0.0068	0.0443722	yes
P14740	XLOC_011202	LRRC59	chr17:48450580-48474914	HC1	HC3	OK	37.1114	45.2446	0.285882	1.56084	0.00575	0.0386548	yes
P1798	XLOC_001202	ARF1	chr1:228270360-228286913	HC1	HC3	OK	201.916	246.168	0.285889	1.60452	0.00555	0.0375667	yes
P29917	XLOC_024036	SEMA3C	chr7:80371853-80548667	HC1	HC3	OK	117.182	142.939	0.286641	1.70754	0.00545	0.0369988	yes
P23703	XLOC_018106	RPN1	chr3:128338812-128369719	HC1	HC3	OK	97.5536	119.153	0.288548	1.61107	0.00455	0.031894	yes
P26289	XLOC_020048	GOLPH3	chr5:32124823-32174425	HC1	HC3	OK	27.435	33.594	0.292184	1.61713	0.00755	0.0484409	yes
P6413	XLOC_004622	DKK3	chr11:11984514-12030917	HC1	HC3	OK	92.3298	113.663	0.299899	1.64658	0.0045	0.03164	yes
P32975	XLOC_026593	ATP6AP2	chrX:40440215-40465888	HC1	HC3	OK	85.6908	105.604	0.301459	1.77091	0.00325	0.0242353	yes
P18157	XLOC_013808	ACTR2	chr2:65454828-65498390	HC1	HC3	OK	35.3823	43.6292	0.302265	1.78952	0.0031	0.023344	yes
P28969	XLOC_023311	OGDH	chr7:44646120-44748669	HC1	HC3	OK	25.3918	31.3506	0.304133	1.67155	0.0036	0.0263465	yes
P3963	XLOC_002849	VPS26A	chr10:70883907-70932616	HC1	HC3	OK	16.0862	19.865	0.304403	1.67245	0.00635	0.0418717	yes
P10933	XLOC_008298	RAB11A	chr15:66161796-66184329	HC1	HC3	OK	10.0668	12.4384	0.305195	1.68725	0.00715	0.0462619	yes
P2457	XLOC_001672	PRDX1	chr1:45965855-45988562	HC1	HC3	OK	166.096	205.506	0.307169	1.67539	0.0037	0.0270067	yes
P16146	XLOC_012276	FXYD5	chr19:35645624-35660788	HC1	HC3	OK	139.582	172.706	0.30721	1.76477	0.00375	0.0273138	yes
P2653	XLOC_001812	2016-09-15	chr1:87328127-87380107	HC1	HC3	OK	53.1404	65.766	0.307532	1.6527	0.00685	0.0446773	yes
P7929	XLOC_005721	HSP90B1	chr12:104324111-104341708	HC1	HC3	OK	172.968	214.076	0.307614	1.73702	0.0026	0.0199382	yes
P3692	XLOC_002646	PFKP	chr10:3109711-3178997	HC1	HC3	OK	89.9004	111.453	0.310037	1.76038	0.00285	0.0216387	yes
P2069	XLOC_001398	EXOSC10	chr1:11126669-11159967	HC1	HC3	OK	25.256	31.311	0.310044	1.6403	0.0045	0.03164	yes
P19230	XLOC_014589	ZFP36L2	chr2:43449540-43453745	HC1	HC3	OK	55.2441	68.5157	0.310614	1.75171	0.00255	0.0196312	yes
P18246	XLOC_013879	KCMF1	chr2:85198230-85286595	HC1	HC3	OK	4.31685	5.36038	0.312355	1.62041	0.00655	0.0430054	yes
P30314	XLOC_024329	RHEB	chr7:151163097-151217010	HC1	HC3	OK	43.1928	53.6706	0.313342	1.70878	0.004	0.028785	yes
P33019	XLOC_026622	TIMP1	chrX:47420498-47479256	HC1	HC3	OK	3274.91	4069.86	0.313525	1.67385	0.0041	0.0293666	yes
P9808	XLOC_007272	MGAT2	chr14:50087488-50090199	HC1	HC3	OK	14.2163	17.6769	0.314312	1.59663	0.0058	0.038934	yes
P29840	XLOC_023959	SEC61G	chr7:54819939-54826939	HC1	HC3	OK	113.799	141.538	0.314706	1.56464	0.00775	0.0495167	yes
P30728	XLOC_024726	ATP6V1C1	chr8:104033247-104085285	HC1	HC3	OK	6.3669	7.92381	0.315603	1.69847	0.0051	0.0348977	yes
P8102	XLOC_005840	TMED2	chr12:124069075-124082688	HC1	HC3	OK	78.1713	97.3086	0.315928	1.82728	0.0022	0.0173832	yes
P32512	XLOC_026208	CTNNAL1	chr9:111704848-111775874	HC1	HC3	OK	38.7214	48.2062	0.316087	1.70099	0.00335	0.02486	yes
P9292	XLOC_006817	COL4A2	chr13:110959630-111165373	HC1	HC3	OK	101.325	126.219	0.316944	1.87361	0.00235	0.0183684	yes
P3016	XLOC_002074	TPM3	chr1:154127779-154164611	HC1	HC3	OK	56.1902	70.0239	0.317528	1.70748	0.00435	0.0307736	yes
P7161	XLOC_005149	HYOU1	chr11:118914895-118927957	HC1	HC3	OK	16.1848	20.1716	0.317686	1.71797	0.00295	0.0223364	yes
P4190	XLOC_002991	PGAM1	chr10:99186026-99193198	HC1	HC3	OK	224.129	279.999	0.321091	1.79773	0.0018	0.0146508	yes
P26863	XLOC_020473	STK10	chr5:171469073-171615346	HC1	HC3	OK	7.48982	9.36331	0.322088	1.6417	0.005	0.034384	yes
P18441	XLOC_014014	DDX18	chr2:118572254-118589953	HC1	HC3	OK	8.4621	10.5797	0.32221	1.65243	0.00605	0.0402983	yes
P30274	XLOC_024305	PDIA4	chr7:148700153-148725782	HC1	HC3	OK	61.1071	76.4021	0.322271	1.79553	0.0019	0.01532	yes
P33900	XLOC_027270	MAGT1	chrX:77081861-77151065	HC1	HC3	OK	13.8516	17.3245	0.322755	1.79285	0.0038	0.0276342	yes
P3128	XLOC_002116	CCT3	chr1:156278751-156316785	HC1	HC3	OK	57.6379	72.1453	0.323887	1.72177	0.0034	0.0251633	yes
P10527	XLOC_007876	TMED10	chr14:75598170-75643349	HC1	HC3	OK	55.3187	69.263	0.324318	1.91911	0.00155	0.0129445	yes
P5096	XLOC_003636	BNIP3	chr10:133779877-133795517	HC1	HC3	OK	78.0255	97.7009	0.324428	1.81059	0.0022	0.0173832	yes
P30220	XLOC_024254	CREB3L2	chr7:137559724-137686847	HC1	HC3	OK	11.4105	14.2917	0.324824	1.78447	0.00235	0.0183684	yes
P16846	XLOC_012846	MAP2K2	chr19:4090319-4124126	HC1	HC3	OK	106.661	133.663	0.325572	1.91108	0.00245	0.0190099	yes
P5526	XLOC_003989	SERPING1	chr11:57364982-57382329	HC1	HC3	OK	174.035	218.104	0.325637	1.62529	0.00555	0.0375667	yes
P32360	XLOC_026072	PTAR1	chr9:72324437-72374876	HC1	HC3	OK	2.35288	2.95107	0.32681	1.75672	0.00635	0.0418717	yes
P11114	XLOC_008440	AEN	chr15:89164526-89175512	HC1	HC3	OK	11.1004	13.9465	0.32929	1.64439	0.0046	0.0321627	yes
P22293	XLOC_017050	STT3B	chr3:31573992-31679114	HC1	HC3	OK	23.4242	29.4389	0.329729	1.87705	0.0015	0.012611	yes
P16984	XLOC_012945	CDC37	chr19:10501808-10514271	HC1	HC3	OK	133.748	168.157	0.330298	1.95465	0.0012	0.010393	yes
P20805	XLOC_015896	OSER1	chr20:42824580-42839546	HC1	HC3	OK	11.1543	14.0248	0.330381	1.58139	0.00585	0.0391933	yes
P19303	XLOC_014650	SERTAD2	chr2:64858754-64881046	HC1	HC3	OK	10.1206	12.7433	0.33244	1.82167	0.00225	0.0177376	yes
P28482	XLOC_021701	SNX3	chr6:108532420-108582464	HC1	HC3	OK	84.8197	106.838	0.332959	1.8765	0.00185	0.0149782	yes
P32249	XLOC_025974	DCAF12	chr9:34086380-34126771	HC1	HC3	OK	7.41609	9.34308	0.33324	1.66137	0.0046	0.0321627	yes
P23630	XLOC_018058	FSTL1	chr3:120111148-120169918	HC1	HC3	OK	610.06	768.868	0.333784	1.76188	0.0028	0.0212707	yes
P27873	XLOC_021268	NRN1	chr6:5998232-6007838	HC1	HC3	OK	27.7467	34.9945	0.334809	1.58106	0.00615	0.0408263	yes
P6179	XLOC_004429	STT3A	chr11:125462689-125492654	HC1	HC3	OK	43.0726	54.3501	0.335514	1.91071	0.00115	0.0100039	yes
P31274	XLOC_025201	KLF10	chr8:103661004-103668130	HC1	HC3	OK	23.1074	29.2015	0.337687	1.72565	0.00355	0.0260636	yes
P5744	XLOC_004119	SIPA1	chr11:65405577-65418391	HC1	HC3	OK	10.3596	13.1045	0.339086	1.70718	0.0063	0.0416416	yes
P27420	XLOC_020907	CDC5L	chr6:44355250-44418161	HC1	HC3	OK	5.19891	6.57644	0.339098	1.79083	0.00275	0.0209486	yes
P25284	XLOC_019302	CTSO	chr4:156845269-156875048	HC1	HC3	OK	9.55089	12.0839	0.339373	1.74927	0.0041	0.0293666	yes
P23211	XLOC_017761	CMTM6	chr3:32522803-32544403	HC1	HC3	OK	12.6996	16.0742	0.339959	1.86754	0.00265	0.0202652	yes
P8254	XLOC_005949	SLC2A3	chr12:8071823-8088892	HC1	HC3	OK	25.7931	32.6556	0.340342	1.88435	0.001	0.00888975	yes
P3913	XLOC_002807	NCOA4	chr10:51371378-51734610	HC1	HC3	OK	41.5293	52.6101	0.341212	1.80476	0.002	0.0160326	yes
P19071	XLOC_014474	PDIA6	chr2:10861774-10978103	HC1	HC3	OK	88.5022	112.235	0.342736	1.91475	0.0012	0.010393	yes
P26639	XLOC_020318	SAR1B	chr5:133936838-133968533	HC1	HC3	OK	5.61495	7.12121	0.342851	1.87325	0.00205	0.0163857	yes
P8657	XLOC_006230	PTGES3	chr12:57057095-57082192	HC1	HC3	OK	60.392	76.6077	0.343133	1.78012	0.0031	0.023344	yes
P16863	XLOC_012856	MYDGF	chr19:4657556-4670415	HC1	HC3	OK	77.1729	97.9278	0.343624	1.86672	0.0016	0.0132577	yes
P25094	XLOC_019161	EIF4E	chr4:99799606-99851786	HC1	HC3	OK	6.41159	8.13846	0.344076	1.77912	0.00465	0.0323646	yes
P18702	XLOC_014224	COQ10B	chr2:198318230-198339851	HC1	HC3	OK	10.3804	13.1791	0.344399	1.62742	0.00505	0.0346415	yes
P30724	XLOC_024715	POLR2K	chr8:101162838-101166230	HC1	HC3	OK	22.4977	28.5753	0.344991	1.69991	0.0048	0.0332241	yes
P28339	XLOC_021593	ELOVL5	chr6:53132195-53213977	HC1	HC3	OK	23.335	29.6437	0.345231	1.92666	0.00165	0.0136147	yes
P14949	XLOC_011344	TRIM47	chr17:73870244-73874656	HC1	HC3	OK	43.6995	55.5304	0.345663	1.88145	0.00205	0.0163857	yes
P3959	XLOC_002846	DDX21	chr10:70715878-70744825	HC1	HC3	OK	12.5132	15.9113	0.346599	1.89043	0.00125	0.0107517	yes
P1552	XLOC_001045	CDC73	chr1:193091087-193223942	HC1	HC3	OK	4.06712	5.17213	0.34675	1.84439	0.0042	0.0299429	yes
P23811	XLOC_018184	SIAH2	chr3:150458909-150481263	HC1	HC3	OK	16.0396	20.4437	0.350021	1.73628	0.00325	0.0242353	yes
P20584	XLOC_015704	FKBP1A	chr20:1290554-1373816	HC1	HC3	OK	100.291	128.05	0.352511	1.9123	0.00085	0.00770026	yes
P7359	XLOC_005320	C1S	chr12:7167961-7178343	HC1	HC3	OK	334.764	427.54	0.352915	1.89732	0.00065	0.00608845	yes
P20159	XLOC_015397	SNRPB2	chr20:16710608-16722417	HC1	HC3	OK	12.7234	16.2589	0.353746	1.73628	0.0034	0.0251633	yes
P20182	XLOC_015408	SEC23B	chr20:18488187-18542059	HC1	HC3	OK	9.4865	12.1271	0.354282	1.75517	0.00265	0.0202652	yes
P18185	XLOC_013835	NAGK	chr2:71295407-71305998	HC1	HC3	OK	23.1314	29.5743	0.354493	1.59266	0.0063	0.0416416	yes
P19552	XLOC_014876	MAP3K2	chr2:128056244-128100805	HC1	HC3	OK	2.77384	3.54699	0.354708	1.93424	0.00245	0.0190099	yes
P19615	XLOC_014925	MMADHC	chr2:150426146-150704748	HC1	HC3	OK	37.96	48.5728	0.355667	1.90055	0.0013	0.0111125	yes
P31010	XLOC_024995	PPP2CB	chr8:30643125-30670352	HC1	HC3	OK	32.97	42.1974	0.356001	1.90258	0.0015	0.012611	yes
P18665	XLOC_014192	DNAJC10	chr2:183580767-183644750	HC1	HC3	OK	13.5845	17.3929	0.356533	1.74951	0.0048	0.0332241	yes
P3807	XLOC_002734	RAB18	chr10:27793102-27831166	HC1	HC3	OK	8.04767	10.308	0.357116	2.01414	0.00115	0.0100039	yes
P23260	XLOC_017793	HIGD1A	chr3:42824399-42846027	HC1	HC3	OK	12.0793	15.4818	0.358034	1.9519	0.00125	0.0107517	yes
P6702	XLOC_004833	STX5	chr11:62574331-62599563	HC1	HC3	OK	24.5856	31.5127	0.358118	1.79881	0.0025	0.0193001	yes
P24893	XLOC_019040	SGCB	chr4:52859865-52904485	HC1	HC3	OK	28.0185	35.9202	0.358416	2.06521	0.0006	0.00565468	yes
P24065	XLOC_018406	IDUA	chr4:972860-998345	HC1	HC3	OK	24.3347	31.2152	0.359229	1.7235	0.0071	0.0460465	yes
P23555	XLOC_017994	CLDND1	chr3:98225371-98241910	HC1	HC3	OK	15.0433	19.3042	0.359799	1.79349	0.00335	0.02486	yes
P8494	XLOC_006117	ARF3	chr12:49329337-49351259	HC1	HC3	OK	29.283	37.5969	0.36055	1.87835	0.0009	0.0081212	yes
P18435	XLOC_014011	ACTR3	chr2:114588759-114719129	HC1	HC3	OK	18.9278	24.3204	0.36166	2.12644	0.0008	0.00730007	yes
P18449	XLOC_014018	DBI	chr2:120124499-120130127	HC1	HC3	OK	112.623	144.732	0.361878	1.76136	0.0024	0.0186745	yes
P18523	XLOC_014078	SPOPL	chr2:139259349-139330805	HC1	HC3	OK	1.82641	2.35031	0.363843	1.70097	0.0078	0.049767	yes
P28957	XLOC_023301	BLVRA	chr7:43798271-43846941	HC1	HC3	OK	30.9855	39.9271	0.365773	1.74708	0.00275	0.0209486	yes
P12038	XLOC_009182	NFATC2IP	chr16:28962317-28977767	HC1	HC3	OK	8.17042	10.5294	0.365937	1.81604	0.0015	0.012611	yes
P2699	XLOC_001849	DPYD	chr1:97543299-98386615	HC1	HC3	OK	7.67501	9.8926	0.366181	1.87233	0.00185	0.0149782	yes
P12717	XLOC_009658	SMG1	chr16:18816174-18937726	HC1	HC3	OK	3.76413	4.85535	0.367259	1.99203	0.00085	0.00770026	yes
P2614	XLOC_001775	NEGR1	chr1:71868624-72748277	HC1	HC3	OK	9.97923	12.8727	0.367309	2.08564	0.0007	0.00648629	yes
P5445	XLOC_003925	MDK	chr11:46402333-46405387	HC1	HC3	OK	83.5992	107.843	0.367375	2.03152	0.00135	0.0114758	yes
P15561	XLOC_011852	LMAN1	chr18:56995055-57026508	HC1	HC3	OK	24.3996	31.5108	0.368992	2.18138	0.00025	0.00260347	yes
P2969	XLOC_002030	S100A11	chr1:152004981-152009511	HC1	HC3	OK	798.677	1031.69	0.369329	2.09836	0.0006	0.00565468	yes
P30573	XLOC_024593	UBE2V2	chr8:48920994-48974454	HC1	HC3	OK	16.8122	21.7174	0.369339	1.90293	0.0027	0.0206133	yes
P30493	XLOC_024540	RBPMS	chr8:30239570-30429811	HC1	HC3	OK	40.6649	52.549	0.369879	1.59719	0.0055	0.0372832	yes
P18871	XLOC_014342	KCNE4	chr2:223916647-223920357	HC1	HC3	OK	22.766	29.4221	0.370023	1.96714	0.00055	0.00522993	yes
P25196	XLOC_019235	ANXA5	chr4:122589151-122618147	HC1	HC3	OK	495.065	640.205	0.370914	2.06527	0.0003	0.00307311	yes
P21934	XLOC_016777	TBC1D10A	chr22:30687978-30722955	HC1	HC3	OK	13.7853	17.8351	0.371582	1.7827	0.00345	0.0254514	yes
P32526	XLOC_026216	TXN	chr9:113006091-113018920	HC1	HC3	OK	155.972	201.85	0.371996	2.05173	0.00055	0.00522993	yes
P25585	XLOC_019544	CCNB1	chr5:68462836-68474070	HC1	HC3	OK	4.92992	6.38145	0.37232	1.5974	0.00675	0.0441085	yes
P5401	XLOC_003889	TRIM44	chr11:35684299-35832603	HC1	HC3	OK	11.3557	14.7024	0.372637	2.03402	0.00055	0.00522993	yes
P32240	XLOC_025963	B4GALT1	chr9:33110638-33179981	HC1	HC3	OK	104.495	135.321	0.372946	2.11888	0.00035	0.00350712	yes
P16430	XLOC_012500	EMP3	chr19:48828628-48833810	HC1	HC3	OK	248.237	321.621	0.373644	2.17475	0.0004	0.00394224	yes
P29433	XLOC_023638	BPGM	chr7:134331530-134364567	HC1	HC3	OK	40.5251	52.5163	0.373947	2.0345	0.0003	0.00307311	yes
P12942	XLOC_009846	FAM96B	chr16:66965957-66968326	HC1	HC3	OK	63.4181	82.1931	0.374122	1.66589	0.005	0.034384	yes
P10007	XLOC_007409	AHSA1	chr14:77924372-77935815	HC1	HC3	OK	53.6712	69.5843	0.374614	2.01776	0.00025	0.00260347	yes
P11229	XLOC_008556	EMC7	chr15:34376223-34394053	HC1	HC3	OK	66.7329	86.5456	0.375062	1.98669	0.00065	0.00608845	yes
P12067	XLOC_009198	TMEM219	chr16:29973350-29984373	HC1	HC3	OK	65.9413	85.5852	0.376179	1.71082	0.00385	0.0279095	yes
P29979	XLOC_024072	PON2	chr7:95034173-95064384	HC1	HC3	OK	18.8185	24.4346	0.376774	1.61643	0.00615	0.0408263	yes
P12002	XLOC_009162	LCMT1	chr16:25123046-25189551	HC1	HC3	OK	15.0949	19.601	0.37687	1.60265	0.00545	0.0369988	yes
P8239	XLOC_005941	C1R	chr12:7187503-7311530	HC1	HC3	OK	569.737	739.927	0.377085	1.95582	0.001	0.00888975	yes
P8265	XLOC_005958	M6PR	chr12:9067302-9102357	HC1	HC3	OK	26.9646	35.0208	0.377143	1.65239	0.00405	0.0291144	yes
P21140	XLOC_016169	PFKL	chr21:45719916-45748626	HC1	HC3	OK	81.871	106.354	0.377449	2.12851	0.00035	0.00350712	yes
P8608	XLOC_006200	ITGA5	chr12:54747474-54867386	HC1	HC3	OK	97.3455	126.534	0.378335	2.06459	0.00025	0.00260347	yes
P21049	XLOC_016106	IFNAR1	chr21:34697213-34734345	HC1	HC3	OK	9.74739	12.6711	0.378458	2.0073	0.00105	0.0092685	yes
P32886	XLOC_026523	RAB9A	chrX:13707239-13727944	HC1	HC3	OK	15.3063	19.905	0.379007	1.74197	0.00345	0.0254514	yes
P21134	XLOC_016165	TRAPPC10	chr21:45432205-45526432	HC1	HC3	OK	4.65349	6.05816	0.380567	1.65317	0.00595	0.0397089	yes
P2809	XLOC_001926	CSDE1	chr1:115247084-115300671	HC1	HC3	OK	81.6314	106.276	0.38062	1.67132	0.0048	0.0332241	yes
P19906	XLOC_015128	TMBIM1	chr2:219135114-219232817	HC1	HC3	OK	137.681	179.407	0.381905	2.04363	0.0005	0.00482098	yes
P13568	XLOC_010359	COASY	chr17:40714091-40718299	HC1	HC3	OK	27.3761	35.681	0.382236	1.8675	0.00115	0.0100039	yes
P31106	XLOC_025058	IMPAD1	chr8:57870487-57906430	HC1	HC3	OK	8.43805	10.9989	0.382373	2.20468	0.00035	0.00350712	yes
P8343	XLOC_006015	PLBD1	chr12:14656596-14849519	HC1	HC3	OK	5.20397	6.78473	0.382679	1.52976	0.0064	0.0420807	yes
P4357	XLOC_003097	GRK5	chr10:120967196-121215131	HC1	HC3	OK	7.34528	9.57773	0.382867	1.76031	0.0024	0.0186745	yes
P27665	XLOC_021111	ENPP1	chr6:132129155-132216295	HC1	HC3	OK	3.06922	4.00524	0.384015	1.92318	0.0011	0.00963583	yes
P20888	XLOC_015947	SPATA2	chr20:48519928-48532080	HC1	HC3	OK	4.14919	5.417	0.384664	1.69048	0.0035	0.0257651	yes
P29354	XLOC_023572	CAPZA2	chr7:116502562-116559313	HC1	HC3	OK	33.6469	43.9467	0.385281	2.24555	0.00055	0.00522993	yes
P692	XLOC_000487	CACHD1	chr1:64936475-65158741	HC1	HC3	OK	3.63868	4.75378	0.385661	1.76908	0.00255	0.0196312	yes
P10096	XLOC_007476	EVL	chr14:100531750-100610573	HC1	HC3	OK	14.9323	19.517	0.386297	1.86972	0.0018	0.0146508	yes
P28804	XLOC_023185	RAC1	chr7:6414125-6443598	HC1	HC3	OK	114.97	150.295	0.386533	2.15704	0.0002	0.00213437	yes
P6014	XLOC_004319	CUL5	chr11:107879407-107978488	HC1	HC3	OK	3.36765	4.40257	0.386605	1.98485	0.00175	0.0143029	yes
P13493	XLOC_010300	MLLT6	chr17:36861856-36886056	HC1	HC3	OK	12.1991	15.9574	0.387453	2.10364	0.0002	0.00213437	yes
P25882	XLOC_019764	CYSTM1	chr5:139554652-139624383	HC1	HC3	OK	47.9196	62.7291	0.388521	1.89346	0.0014	0.0118425	yes
P21193	XLOC_016207	HSPA13	chr21:15743436-15755509	HC1	HC3	OK	5.25729	6.88427	0.388984	2.01297	0.0017	0.0139688	yes
P34034	XLOC_027376	LAMP2	chrX:119560002-119603204	HC1	HC3	OK	32.0113	41.9291	0.389372	1.79417	0.00355	0.0260636	yes
P28066	XLOC_021426	NEU1	chr6:31826828-31830709	HC1	HC3	OK	23.507	30.82	0.390778	1.98996	0.0005	0.00482098	yes
P3422	XLOC_002335	ARL8A	chr1:202102531-202113871	HC1	HC3	OK	23.997	31.473	0.391257	1.96491	0.00075	0.006894	yes
P5601	XLOC_004031	TMEM109	chr11:60681370-60690915	HC1	HC3	OK	63.6101	83.4321	0.391345	2.16552	0.0001	0.00112739	yes
P14672	XLOC_011140	MAP3K14	chr17:43325291-43394430	HC1	HC3	OK	8.44889	11.0961	0.39322	1.93688	0.00055	0.00522993	yes
P1864	XLOC_001239	GPR137B	chr1:236305831-236372262	HC1	HC3	OK	13.66	17.9452	0.393646	1.68037	0.0058	0.038934	yes
P28379	XLOC_021631	TMEM30A	chr6:75962637-75994632	HC1	HC3	OK	23.8132	31.2851	0.393712	2.33882	0.00025	0.00260347	yes
P19305	XLOC_014653	RAB1A	chr2:65283494-65357435	HC1	HC3	OK	40.2999	52.9507	0.393873	2.06919	0.0007	0.00648629	yes
P26618	XLOC_020307	AFF4	chr5:132211070-132299354	HC1	HC3	OK	7.91569	10.402	0.394076	2.2149	0.0005	0.00482098	yes
P19292	XLOC_014639	XPO1	chr2:61705054-61765537	HC1	HC3	OK	14.3096	18.8169	0.395044	1.79823	0.0035	0.0257651	yes
P29490	XLOC_023680	GSTK1	chr7:142960521-142967642	HC1	HC3	OK	87.9632	115.689	0.395283	1.76236	0.00315	0.0236559	yes
P14948	XLOC_011343	WBP2	chr17:73841779-73851501	HC1	HC3	OK	67.806	89.2201	0.395957	2.19905	0.00035	0.00350712	yes
P27522	XLOC_020997	NT5E	chr6:86159301-86205509	HC1	HC3	OK	94.7609	124.737	0.396521	2.25405	0.0001	0.00112739	yes
P26961	XLOC_020582	FOXF2	chr6:1390068-1395832	HC1	HC3	OK	5.68626	7.4938	0.398217	1.5949	0.0072	0.0465418	yes
P23708	XLOC_018109	ISY1-RAB43	chr3:128806411-128880073	HC1	HC3	OK	9.06386	11.9608	0.400111	1.58389	0.00535	0.0364096	yes
P16588	XLOC_012674	CNOT3	chr19:54641435-54663481	HC1	HC3	OK	15.5845	20.5782	0.401006	1.69214	0.00585	0.0391933	yes
P26988	XLOC_020608	SNRNP48	chr6:7590431-7612200	HC1	HC3	OK	2.21378	2.92437	0.401617	1.76932	0.00375	0.0273138	yes
P6997	XLOC_005032	CHORDC1	chr11:89933596-89956532	HC1	HC3	OK	4.9631	6.55944	0.40233	1.83574	0.00425	0.030159	yes
P13336	XLOC_010166	ALKBH5	chr17:18086866-18113267	HC1	HC3	OK	50.1753	66.3297	0.402675	2.21712	0.00025	0.00260347	yes
P22959	XLOC_017570	PIK3CA	chr3:178866310-178952497	HC1	HC3	OK	4.46116	5.90274	0.403968	1.91376	0.00165	0.0136147	yes
P577	XLOC_000400	AKR1A1	chr1:46016454-46035723	HC1	HC3	OK	30.5298	40.4024	0.404224	1.83181	0.0022	0.0173832	yes
P3641	XLOC_002529	ADSS	chr1:244571793-244615436	HC1	HC3	OK	11.7338	15.5329	0.404658	2.11004	0.0003	0.00307311	yes
P25388	XLOC_019406	SDHA	chr5:218337-257197	HC1	HC3	OK	37.1706	49.2142	0.404912	2.10178	0.00035	0.00350712	yes
P21906	XLOC_016756	MN1	chr22:28144264-28197486	HC1	HC3	OK	7.41369	9.81727	0.405131	2.06115	0.00025	0.00260347	yes
P26198	XLOC_019943	PRELID1	chr5:176730762-176739292	HC1	HC3	OK	43.3065	57.3478	0.405154	1.66513	0.0045	0.03164	yes
P962	XLOC_000664	CAPZA1	chr1:113162074-113214241	HC1	HC3	OK	40.7974	54.0997	0.407142	2.31327	0.0001	0.00112739	yes
P5599	XLOC_004029	CCDC86	chr11:60609428-60623444	HC1	HC3	OK	12.5889	16.7018	0.407848	1.87896	0.00225	0.0177376	yes
P26240	XLOC_019976	CCDC127	chr5:201879-218297	HC1	HC3	OK	20.361	27.0365	0.409099	1.76064	0.0023	0.01808	yes
P33364	XLOC_026889	STAG2	chrX:123093082-123236505	HC1	HC3	OK	7.37436	9.79397	0.409377	1.88886	0.0018	0.0146508	yes
P8858	XLOC_006370	GNPTAB	chr12:102139274-102224645	HC1	HC3	OK	10.0926	13.4113	0.410145	2.21861	0.00015	0.00163623	yes
P26962	XLOC_020584	FOXC1	chr6:1610680-1614129	HC1	HC3	OK	58.59	77.86	0.410228	2.32898	5e-05	0.000596367	yes
P30238	XLOC_024267	MKRN1	chr7:140152839-140179369	HC1	HC3	OK	21.0477	27.9729	0.410365	1.93964	0.00095	0.00850006	yes
P19705	XLOC_014986	SLC25A12	chr2:172639914-172750816	HC1	HC3	OK	5.24541	6.97679	0.411507	1.94258	0.00085	0.00770026	yes
P983	XLOC_000677	VANGL1	chr1:116184573-116240845	HC1	HC3	OK	2.95999	3.9371	0.411543	2.07707	0.0007	0.00648629	yes
P4769	XLOC_003402	P4HA1	chr10:74765994-74856732	HC1	HC3	OK	60.4658	80.5133	0.413108	1.83913	0.00195	0.0157048	yes
P29696	XLOC_023856	CYCS	chr7:25158269-25164980	HC1	HC3	OK	5.90147	7.86361	0.414118	2.1714	0.00035	0.00350712	yes
P3922	XLOC_002816	CISD1	chr10:60028861-60049019	HC1	HC3	OK	7.69852	10.2582	0.414128	1.98546	0.00185	0.0149782	yes
P11305	XLOC_008609	UBR1	chr15:43235097-43398286	HC1	HC3	OK	3.65059	4.86544	0.414441	2.13589	0.0006	0.00565468	yes
P7621	XLOC_005490	ACVRL1	chr12:52301201-52317145	HC1	HC3	OK	2.48116	3.31285	0.417059	1.73932	0.0024	0.0186745	yes
P28061	XLOC_021420	CLIC1	chr6:31698357-31705095	HC1	HC3	OK	209.999	280.439	0.417306	2.32388	0.0001	0.00112739	yes
P1658	XLOC_001116	MAPKAPK2	chr1:206858364-206907630	HC1	HC3	OK	36.6204	48.9162	0.417665	2.08412	0.0003	0.00307311	yes
P7438	XLOC_005384	MGST1	chr12:16500075-16530123	HC1	HC3	OK	89.9892	120.211	0.417751	2.22894	0.0003	0.00307311	yes
P23548	XLOC_017986	CGGBP1	chr3:88101099-88207115	HC1	HC3	OK	12.2445	16.3661	0.418579	1.98588	0.00175	0.0143029	yes
P32634	XLOC_026293	HSPA5	chr9:127997126-128003666	HC1	HC3	OK	97.267	130.036	0.418894	2.34183	5e-05	0.000596367	yes
P13219	XLOC_010077	RNASEK	chr17:6915735-6922973	HC1	HC3	OK	193.715	259.129	0.419737	1.74611	0.0027	0.0206133	yes
P14064	XLOC_010716	CLUH	chr17:2592679-2614927	HC1	HC3	OK	10.9805	14.6915	0.42004	2.13124	0.0006	0.00565468	yes
P2124	XLOC_001450	RCC2	chr1:17733250-17766250	HC1	HC3	OK	19.5473	26.1539	0.420057	2.23828	0.0001	0.00112739	yes
P13775	XLOC_010481	SCPEP1	chr17:55055467-55084129	HC1	HC3	OK	49.0706	65.6616	0.42019	2.28237	0.0001	0.00112739	yes
P4892	XLOC_003491	TM9SF3	chr10:98277866-98346809	HC1	HC3	OK	21.812	29.1974	0.420718	2.57734	0.0001	0.00112739	yes
P11073	XLOC_008393	ABHD17C	chr15:80987651-81047962	HC1	HC3	OK	12.8934	17.2605	0.420838	2.117	0.00025	0.00260347	yes
P13324	XLOC_010151	TRPV2	chr17:16318855-16340998	HC1	HC3	OK	18.11	24.2682	0.42228	2.13134	0.00045	0.00440043	yes
P34114	XLOC_027441	MMGT1	chrX:135044230-135056134	HC1	HC3	OK	8.78034	11.7692	0.422662	2.26865	0.00025	0.00260347	yes
P8648	XLOC_006223	TIMELESS	chr12:56810156-56843200	HC1	HC3	OK	1.66642	2.23456	0.423236	1.68528	0.00355	0.0260636	yes
P31520	XLOC_025434	FOCAD	chr9:20658307-20995954	HC1	HC3	OK	3.81701	5.12098	0.423975	2.02129	0.0003	0.00307311	yes
P25079	XLOC_019149	PYURF	chr4:89442128-89444952	HC1	HC3	OK	31.9259	42.8375	0.424145	2.11957	0.0002	0.00213437	yes
P2068	XLOC_001397	SRM	chr1:11114648-11120091	HC1	HC3	OK	82.7785	111.164	0.42536	2.36852	5e-05	0.000596367	yes
P9602	XLOC_007109	LIG4	chr13:108859791-108870716	HC1	HC3	OK	3.02146	4.05903	0.425887	1.98143	0.0016	0.0132577	yes
P12663	XLOC_009615	EMP2	chr16:10622215-10674573	HC1	HC3	OK	20.1604	27.0866	0.426055	1.59829	0.00645	0.0423892	yes
P23579	XLOC_018015	IFT57	chr3:107879658-107941417	HC1	HC3	OK	10.0404	13.4951	0.426612	2.19106	0.0003	0.00307311	yes
P22165	XLOC_016966	BHLHE40	chr3:4938492-5026865	HC1	HC3	OK	75.6868	101.806	0.427713	2.34248	0.0002	0.00213437	yes
P19214	XLOC_014576	SOS1	chr2:39208689-39347604	HC1	HC3	OK	4.61591	6.21082	0.428169	2.34973	0.0003	0.00307311	yes
P4043	XLOC_002898	PPIF	chr10:81107219-81115089	HC1	HC3	OK	11.0959	14.9315	0.428336	2.01357	0.0003	0.00307311	yes
P19098	XLOC_014493	LAPTM4A	chr2:20232410-20251789	HC1	HC3	OK	268.441	361.257	0.428422	2.48077	5e-05	0.000596367	yes
P5884	XLOC_004217	PPME1	chr11:73882107-73965748	HC1	HC3	OK	18.0947	24.3572	0.42878	2.01405	0.00075	0.006894	yes
P9269	XLOC_006792	TM9SF2	chr13:100153627-100216302	HC1	HC3	OK	39.4529	53.1304	0.429406	2.44438	0.0001	0.00112739	yes
P24378	XLOC_018652	STBD1	chr4:77135192-77232283	HC1	HC3	OK	7.35177	9.90349	0.429846	1.79311	0.0019	0.01532	yes
P11987	XLOC_009154	PLK1	chr16:23690142-23724821	HC1	HC3	OK	3.77447	5.08724	0.430609	1.64205	0.0048	0.0332241	yes
P31973	XLOC_025766	NUP188	chr9:131707808-131769375	HC1	HC3	OK	11.21	15.1191	0.431587	1.97303	0.00065	0.00608845	yes
P28275	XLOC_021548	XPO5	chr6:43489874-43543812	HC1	HC3	OK	6.8418	9.23526	0.432776	1.66638	0.0052	0.0355114	yes
P33353	XLOC_026882	ZBTB33	chrX:119384606-119392251	HC1	HC3	OK	2.56961	3.46927	0.433082	2.03389	0.0007	0.00648629	yes
P28818	XLOC_023200	TMEM106B	chr7:12250847-12276890	HC1	HC3	OK	4.52677	6.11682	0.434299	2.46724	0.00015	0.00163623	yes
P9084	XLOC_006584	SAP18	chr13:21714652-21723224	HC1	HC3	OK	25.9281	35.0794	0.436106	2.36257	5e-05	0.000596367	yes
P9839	XLOC_007296	LGALS3	chr14:55595934-55612148	HC1	HC3	OK	231.662	313.585	0.436835	2.40218	0.0001	0.00112739	yes
P18092	XLOC_013760	SOCS5	chr2:46926098-46989927	HC1	HC3	OK	18.5166	25.0728	0.437305	2.5485	5e-05	0.000596367	yes
P19358	XLOC_014701	MOB1A	chr2:74379726-74405995	HC1	HC3	OK	16.0887	21.8082	0.438817	1.95971	0.0013	0.0111125	yes
P25014	XLOC_019113	CNOT6L	chr4:78634540-78740544	HC1	HC3	OK	1.26436	1.71466	0.439518	2.02785	0.0016	0.0132577	yes
P9184	XLOC_006684	ITM2B	chr13:48807273-48836232	HC1	HC3	OK	194.437	263.754	0.439892	2.64183	5e-05	0.000596367	yes
P8880	XLOC_006389	CKAP4	chr12:106631658-106641713	HC1	HC3	OK	82.2388	111.626	0.440779	2.46983	5e-05	0.000596367	yes
P23624	XLOC_018054	COX17	chr3:119388371-119396243	HC1	HC3	OK	58.867	79.9956	0.44246	1.89701	0.00145	0.0122429	yes
P9439	XLOC_006933	LHFP	chr13:39917028-40177356	HC1	HC3	OK	49.0174	66.6367	0.443025	2.45771	5e-05	0.000596367	yes
P28636	XLOC_021789	IFNGR1	chr6:137518620-137540567	HC1	HC3	OK	32.1229	43.6957	0.443888	2.4343	5e-05	0.000596367	yes
P14805	XLOC_011258	MED13	chr17:60019965-60142643	HC1	HC3	OK	3.80098	5.17075	0.444	2.40505	0.00025	0.00260347	yes
P14577	XLOC_011074	JUP	chr17:39910858-39942964	HC1	HC3	OK	5.59216	7.61181	0.444834	2.00516	0.001	0.00888975	yes
P1163	XLOC_000831	CKS1B	chr1:154947117-154951725	HC1	HC3	OK	16.0727	21.8804	0.445031	1.65762	0.00425	0.030159	yes
P26486	XLOC_020206	HAPLN1	chr5:82932878-83016933	HC1	HC3	OK	54.2813	73.9137	0.445387	2.6056	5e-05	0.000596367	yes
P20519	XLOC_015654	MRGBP	chr20:61427804-61431945	HC1	HC3	OK	12.508	17.0487	0.44681	2.02614	0.00055	0.00522993	yes
P4309	XLOC_003068	VTI1A	chr10:114206755-114578504	HC1	HC3	OK	2.38721	3.25522	0.447429	1.9201	0.0007	0.00648629	yes
P14754	XLOC_011213	MMD	chr17:53469973-53499341	HC1	HC3	OK	2.16892	2.96062	0.448924	1.68949	0.00695	0.0452439	yes
P28953	XLOC_023297	MRPL32	chr7:42971938-42977457	HC1	HC3	OK	34.2656	46.793	0.449534	1.82193	0.0016	0.0132577	yes
P2786	XLOC_001909	RHOC	chr1:113216933-113250025	HC1	HC3	OK	226.968	310.09	0.450198	2.14146	0.00055	0.00522993	yes
P26487	XLOC_020207	EDIL3	chr5:83236413-83680685	HC1	HC3	OK	30.7986	42.1115	0.451351	1.69273	0.00735	0.0474225	yes
P20792	XLOC_015880	TGM2	chr20:36756863-36793700	HC1	HC3	OK	94.8447	129.729	0.451858	2.5885	5e-05	0.000596367	yes
P9557	XLOC_007043	SPRY2	chr13:80910105-80915086	HC1	HC3	OK	16.1821	22.1437	0.452495	1.80468	0.0026	0.0199382	yes
P19205	XLOC_014567	CYP1B1	chr2:38294745-38303323	HC1	HC3	OK	195.169	267.098	0.452647	2.63193	5e-05	0.000596367	yes
P9414	XLOC_006921	SPG20	chr13:36875774-36944317	HC1	HC3	OK	9.60309	13.1441	0.452844	2.07605	0.0004	0.00394224	yes
P25831	XLOC_019731	UBE2B	chr5:133706866-133727799	HC1	HC3	OK	15.7074	21.505	0.453228	2.45361	5e-05	0.000596367	yes
P14374	XLOC_010928	NUFIP2	chr17:27582853-27621166	HC1	HC3	OK	5.27475	7.22512	0.453918	2.63204	0.0001	0.00112739	yes
P32797	XLOC_026405	FBXW5	chr9:139834774-139839206	HC1	HC3	OK	48.0605	65.852	0.454374	1.96545	0.0025	0.0193001	yes
P22953	XLOC_017557	FNDC3B	chr3:171757417-172118492	HC1	HC3	OK	20.6081	28.2379	0.454423	2.59724	5e-05	0.000596367	yes
P23800	XLOC_018173	CP	chr3:148847370-148939832	HC1	HC3	OK	13.4274	18.4048	0.454906	1.72026	0.00315	0.0236559	yes
P3007	XLOC_002068	CRTC2	chr1:153920147-153931132	HC1	HC3	OK	15.5054	21.2546	0.455001	2.34191	5e-05	0.000596367	yes
P4539	XLOC_003254	YME1L1	chr10:27399039-27443349	HC1	HC3	OK	20.8489	28.5944	0.455762	1.81179	0.0027	0.0206133	yes
P13952	XLOC_010629	SYNGR2	chr17:76164670-76169009	HC1	HC3	OK	18.7778	25.7633	0.456286	2.02028	0.0005	0.00482098	yes
P28702	XLOC_021846	EZR	chr6:159186772-159243272	HC1	HC3	OK	24.8351	34.1005	0.457413	2.46041	5e-05	0.000596367	yes
P26106	XLOC_019875	PTTG1	chr5:159848813-159855751	HC1	HC3	OK	12.091	16.6172	0.458743	1.74179	0.0021	0.0167369	yes
P6226	XLOC_004472	SIGIRR	chr11:405715-417397	HC1	HC3	OK	10.4584	14.3838	0.459777	1.96134	0.00125	0.0107517	yes
P16102	XLOC_012247	PDCD5	chr19:33072093-33078441	HC1	HC3	OK	80.5984	110.906	0.460516	1.96383	0.00095	0.00850006	yes
P2901	XLOC_002002	APH1A	chr1:150237796-150241609	HC1	HC3	OK	38.4179	52.8887	0.461183	1.91442	0.0007	0.00648629	yes
P32517	XLOC_026212	EPB41L4B	chr9:111934253-112083244	HC1	HC3	OK	4.84829	6.6759	0.461487	1.99355	0.0006	0.00565468	yes
P13323	XLOC_010150	UBB	chr17:16284106-16286059	HC1	HC3	OK	538.384	741.785	0.462366	2.61502	5e-05	0.000596367	yes
P28724	XLOC_021874	SFT2D1	chr6:166733215-166756094	HC1	HC3	OK	18.5919	25.6376	0.463588	2.11104	0.00075	0.006894	yes
P6786	XLOC_004891	AP5B1	chr11:65541368-65548062	HC1	HC3	OK	5.50088	7.58665	0.463801	2.29861	5e-05	0.000596367	yes
P26376	XLOC_020119	PPAP2A	chr5:54603575-54830906	HC1	HC3	OK	46.7538	64.5037	0.464299	1.85627	0.0012	0.010393	yes
P5085	XLOC_003624	ADAM12	chr10:127700953-128077127	HC1	HC3	OK	10.0053	13.8068	0.464619	2.50769	5e-05	0.000596367	yes
P1815	XLOC_001215	GALNT2	chr1:230193535-230417876	HC1	HC3	OK	95.9499	132.416	0.464729	2.61702	5e-05	0.000596367	yes
P24828	XLOC_018990	ADGRA3	chr4:22388996-22517677	HC1	HC3	OK	7.81187	10.784	0.465158	2.32917	0.0001	0.00112739	yes
P4515	XLOC_003240	DNAJC1	chr10:22045476-22292650	HC1	HC3	OK	31.5226	43.5679	0.466876	2.45605	5e-05	0.000596367	yes
P2633	XLOC_001796	GNG5	chr1:84944919-85040163	HC1	HC3	OK	185.864	257.104	0.468106	1.94044	0.0008	0.00730007	yes
P2690	XLOC_001841	ARHGAP29	chr1:94634462-94703307	HC1	HC3	OK	4.34538	6.01159	0.468264	1.93152	0.0032	0.0239271	yes
P17524	XLOC_013306	MYPOP	chr19:46393280-46405862	HC1	HC3	OK	9.83469	13.6086	0.468571	2.06325	0.00055	0.00522993	yes
P5069	XLOC_003610	CHST15	chr10:125767181-125853123	HC1	HC3	OK	10.5264	14.5684	0.468831	2.37097	5e-05	0.000596367	yes
P16983	XLOC_012944	TYK2	chr19:10461203-10491248	HC1	HC3	OK	21.9556	30.3878	0.468902	2.49855	0.0001	0.00112739	yes
P9922	XLOC_007351	GALNT16	chr14:69726680-69821386	HC1	HC3	OK	4.52103	6.25752	0.46894	1.6213	0.0066	0.0432308	yes
P27919	XLOC_021296	ATXN1	chr6:16299342-16761721	HC1	HC3	OK	2.11918	2.9345	0.469604	2.25757	0.00025	0.00260347	yes
P10282	XLOC_007697	RABGGTA	chr14:24734722-24740833	HC1	HC3	OK	11.6707	16.1831	0.471603	1.72632	0.00465	0.0323646	yes
P27514	XLOC_020989	TPBG	chr6:83072922-83077133	HC1	HC3	OK	23.0996	32.0336	0.471721	1.68089	0.0053	0.0361049	yes
P29981	XLOC_024073	PDK4	chr7:95212808-95225925	HC1	HC3	OK	5.43766	7.5425	0.472057	2.30056	0.0001	0.00112739	yes
P10311	XLOC_007724	SPTSSA	chr14:34902143-34931468	HC1	HC3	OK	5.84689	8.11114	0.472235	2.30083	0.0003	0.00307311	yes
P29323	XLOC_023552	BCAP29	chr7:107220421-107263766	HC1	HC3	OK	5.90966	8.19902	0.472377	1.77661	0.0062	0.0410988	yes
P30095	XLOC_024157	SYPL1	chr7:105730813-105753093	HC1	HC3	OK	35.7352	49.6038	0.473103	2.80541	5e-05	0.000596367	yes
P8717	XLOC_006278	TMBIM4	chr12:66530715-66563852	HC1	HC3	OK	22.0138	30.5684	0.473632	2.17769	0.0004	0.00394224	yes
P5830	XLOC_004174	IGHMBP2	chr11:68671318-68708069	HC1	HC3	OK	4.50583	6.26185	0.474796	2.04897	0.0004	0.00394224	yes
P9380	XLOC_006900	UBL3	chr13:30338544-30424820	HC1	HC3	OK	9.90799	13.781	0.476013	2.66351	5e-05	0.000596367	yes
P24289	XLOC_018582	TMEM165	chr4:56262079-56292342	HC1	HC3	OK	37.9897	52.8417	0.476071	2.62369	5e-05	0.000596367	yes
P25881	XLOC_019762	IGIP	chr5:139505520-139508391	HC1	HC3	OK	3.79534	5.27964	0.476208	2.16965	0.0005	0.00482098	yes
P25345	XLOC_019343	AGA	chr4:178351928-178363657	HC1	HC3	OK	3.95443	5.5025	0.47662	1.82537	0.002	0.0160326	yes
P10041	XLOC_007430	CALM1	chr14:90863326-90874619	HC1	HC3	OK	33.4162	46.5566	0.47844	2.72308	5e-05	0.000596367	yes
P9379	XLOC_006899	SLC7A1	chr13:30083550-30169825	HC1	HC3	OK	9.13503	12.7287	0.478609	2.55367	5e-05	0.000596367	yes
P5922	XLOC_004250	PCF11	chr11:82868136-82896844	HC1	HC3	OK	4.63599	6.46086	0.478849	1.80243	0.00185	0.0149782	yes
P27644	XLOC_021095	HINT3	chr6:126277860-126301389	HC1	HC3	OK	3.89441	5.43002	0.479553	2.16379	0.00025	0.00260347	yes
P16988	XLOC_012949	CDKN2D	chr19:10677137-10679655	HC1	HC3	OK	5.19072	7.23749	0.479555	1.64065	0.00595	0.0397089	yes
P31792	XLOC_025665	RAD23B	chr9:110045516-110094475	HC1	HC3	OK	23.2187	32.3748	0.479584	1.87528	0.002	0.0160326	yes
P14364	XLOC_010924	DHRS13	chr17:27224798-27230089	HC1	HC3	OK	3.3571	4.68274	0.480139	1.61423	0.00625	0.0413905	yes
P33539	XLOC_027017	FUNDC2	chrX:154255063-154285191	HC1	HC3	OK	14.1656	19.7661	0.480637	2.57683	5e-05	0.000596367	yes
P1180	XLOC_000837	ADAM15	chr1:155006281-155042029	HC1	HC3	OK	43.9048	61.2737	0.48089	1.86109	0.0022	0.0173832	yes
P295	XLOC_000215	TMEM50A	chr1:25664788-25747363	HC1	HC3	OK	58.9213	82.2531	0.481279	2.76635	5e-05	0.000596367	yes
P1491	XLOC_001005	CEP350	chr1:179923907-180084015	HC1	HC3	OK	2.21725	3.09534	0.48133	2.45057	5e-05	0.000596367	yes
P33497	XLOC_026988	SLC6A8	chrX:152953751-152962166	HC1	HC3	OK	9.22381	12.8793	0.481616	1.70969	0.0045	0.03164	yes
P17461	XLOC_013269	PLAUR	chr19:44150246-44174498	HC1	HC3	OK	23.2276	32.4433	0.482079	1.97098	0.001	0.00888975	yes
P18825	XLOC_014302	ARPC2	chr2:219081816-219119071	HC1	HC3	OK	181.251	253.186	0.482203	2.71321	5e-05	0.000596367	yes
P12169	XLOC_009277	MMP2	chr16:55512741-55620582	HC1	HC3	OK	746.073	1044.68	0.485671	2.10863	0.0004	0.00394224	yes
P3000	XLOC_002061	S100A16	chr1:153578816-153585514	HC1	HC3	OK	129.187	180.913	0.485833	2.56466	5e-05	0.000596367	yes
P15505	XLOC_011820	DYM	chr18:46567850-46987079	HC1	HC3	OK	11.8922	16.6676	0.487027	1.7932	0.00355	0.0260636	yes
P10379	XLOC_007776	GNPNAT1	chr14:53241910-53258386	HC1	HC3	OK	6.88566	9.6632	0.488906	2.56166	5e-05	0.000596367	yes
P3924	XLOC_002817	UBE2D1	chr10:60094738-60130513	HC1	HC3	OK	5.04117	7.08202	0.490401	2.30411	0.00025	0.00260347	yes
P181	XLOC_000132	EFHD2	chr1:15736390-15756839	HC1	HC3	OK	22.5399	31.6692	0.4906	2.59868	5e-05	0.000596367	yes
P15253	XLOC_011637	SMAD4	chr18:48556582-48611411	HC1	HC3	OK	3.53123	4.96253	0.490907	2.20241	0.00025	0.00260347	yes
P11366	XLOC_008651	SPPL2A	chr15:50999620-51057910	HC1	HC3	OK	19.0166	26.7389	0.491682	1.68625	0.0045	0.03164	yes
P13107	XLOC_009974	PIEZO1	chr16:88772890-88851628	HC1	HC3	OK	37.6247	52.906	0.491751	2.19587	0.0001	0.00112739	yes
P26784	XLOC_020410	RBM22	chr5:150070341-150080669	HC1	HC3	OK	12.9267	18.2094	0.49433	1.91926	0.0011	0.00963583	yes
P27566	XLOC_021037	SOBP	chr6:107811316-107982513	HC1	HC3	OK	3.27936	4.62375	0.495649	2.26908	0.0002	0.00213437	yes
P21089	XLOC_016145	BACE2	chr21:42539727-42654461	HC1	HC3	OK	12.2789	17.3357	0.497565	2.50884	5e-05	0.000596367	yes
P18245	XLOC_013878	TMSB10	chr2:85132762-85133799	HC1	HC3	OK	1841.32	2600.09	0.497823	2.88059	5e-05	0.000596367	yes
P32785	XLOC_026393	NOTCH1	chr9:139388895-139440238	HC1	HC3	OK	4.72219	6.66872	0.497956	2.49666	5e-05	0.000596367	yes
P31315	XLOC_025235	DERL1	chr8:124025403-124054663	HC1	HC3	OK	16.3046	23.0526	0.499649	2.70659	5e-05	0.000596367	yes
P23983	XLOC_018314	P3H2	chr3:189674516-189862635	HC1	HC3	OK	30.2213	42.7351	0.499857	1.90964	0.002	0.0160326	yes
P27432	XLOC_020918	CD2AP	chr6:47445524-47594996	HC1	HC3	OK	2.22759	3.15203	0.500797	2.35698	0.00015	0.00163623	yes
P21348	XLOC_016342	CSTB	chr21:45193545-45196256	HC1	HC3	OK	159.594	225.825	0.5008	2.74034	5e-05	0.000596367	yes
P22166	XLOC_016967	ARL8B	chr3:5163929-5222601	HC1	HC3	OK	22.2347	31.4651	0.500936	2.81493	5e-05	0.000596367	yes
P23802	XLOC_018175	TM4SF1	chr3:149086804-149104370	HC1	HC3	OK	89.4448	126.634	0.501591	2.90582	5e-05	0.000596367	yes
P33211	XLOC_026771	SH3BGRL	chrX:80369199-80554046	HC1	HC3	OK	34.5706	48.9687	0.502312	2.82395	5e-05	0.000596367	yes
P9349	XLOC_006866	LATS2	chr13:21547175-21635722	HC1	HC3	OK	21.5463	30.5326	0.502911	2.74406	5e-05	0.000596367	yes
P2273	XLOC_001564	FABP3	chr1:31838099-31845923	HC1	HC3	OK	5.45765	7.7339	0.502916	1.8537	0.0019	0.01532	yes
P4658	XLOC_003332	VSTM4	chr10:50222289-50323577	HC1	HC3	OK	6.32967	8.96986	0.502955	2.14769	0.0001	0.00112739	yes
P24371	XLOC_018649	USO1	chr4:76649705-76735442	HC1	HC3	OK	13.2702	18.8103	0.503328	2.40387	0.0001	0.00112739	yes
P12740	XLOC_009675	NPIPB3	chr16:21413454-21436658	HC1	HC3	OK	2.38884	3.38658	0.503522	1.91056	0.00135	0.0114758	yes
P25440	XLOC_019461	SUB1	chr5:32585604-32604185	HC1	HC3	OK	12.5459	17.805	0.505061	2.91729	5e-05	0.000596367	yes
P5128	XLOC_003688	IFITM2	chr11:307981-315956	HC1	HC3	OK	929.645	1319.5	0.505239	2.31541	0.0003	0.00307311	yes
P12009	XLOC_009168	IL4R	chr16:27325229-27376116	HC1	HC3	OK	15.7315	22.3307	0.50537	1.84978	0.00205	0.0163857	yes
P34063	XLOC_027399	ZDHHC9	chrX:128937263-128977910	HC1	HC3	OK	13.7629	19.5444	0.505973	2.73447	5e-05	0.000596367	yes
P28142	XLOC_021469	BAK1	chr6:33540322-33548070	HC1	HC3	OK	7.47869	10.6256	0.506692	2.25696	5e-05	0.000596367	yes
P29772	XLOC_023923	URGCP	chr7:43906156-43966010	HC1	HC3	OK	17.1876	24.4201	0.506703	2.03722	0.0004	0.00394224	yes
P9106	XLOC_006604	NUPL1	chr13:25875665-25916561	HC1	HC3	OK	3.38589	4.81177	0.507033	1.79609	0.0046	0.0321627	yes
P11519	XLOC_008761	NPTN	chr15:73735498-73925753	HC1	HC3	OK	63.9013	90.8617	0.507827	2.75774	5e-05	0.000596367	yes
P32494	XLOC_026186	ERP44	chr9:102741462-102861334	HC1	HC3	OK	10.046	14.2849	0.507867	2.81097	5e-05	0.000596367	yes
P5789	XLOC_004146	LRFN4	chr11:66615746-66725847	HC1	HC3	OK	36.4909	51.9289	0.509	1.83937	0.00425	0.030159	yes
P13155	XLOC_010032	RAP1GAP2	chr17:2699731-2941035	HC1	HC3	OK	2.07584	2.95436	0.50915	2.21597	0.0003	0.00307311	yes
P2275	XLOC_001566	COL16A1	chr1:32117847-32169768	HC1	HC3	OK	50.137	71.3602	0.509244	2.83836	5e-05	0.000596367	yes
P30734	XLOC_024730	CTHRC1	chr8:104383742-104395232	HC1	HC3	OK	13.0827	18.6316	0.510096	1.73904	0.00315	0.0236559	yes
P5034	XLOC_003593	CACUL1	chr10:120440493-120514758	HC1	HC3	OK	4.55599	6.48925	0.510287	2.6494	5e-05	0.000596367	yes
P25352	XLOC_019353	RWDD4	chr4:184560787-184580372	HC1	HC3	OK	13.3001	18.9452	0.510399	1.83056	0.0026	0.0199382	yes
P23066	XLOC_017645	HES1	chr3:193853930-193856401	HC1	HC3	OK	23.7026	33.7673	0.510579	2.43323	5e-05	0.000596367	yes
P4097	XLOC_002934	MINPP1	chr10:89264222-89313394	HC1	HC3	OK	8.28942	11.816	0.511399	2.08441	0.0005	0.00482098	yes
P4283	XLOC_003051	GSTO1	chr10:106013951-106027335	HC1	HC3	OK	79.1155	112.792	0.511633	2.67253	5e-05	0.000596367	yes
P23928	XLOC_018273	DCUN1D1	chr3:182655945-182703741	HC1	HC3	OK	2.51813	3.59033	0.511765	2.67501	5e-05	0.000596367	yes
P9884	XLOC_007323	HIF1A	chr14:62147758-62215807	HC1	HC3	OK	64.004	91.2701	0.511979	2.49774	5e-05	0.000596367	yes
P20948	XLOC_015980	APCDD1L	chr20:57032792-57090392	HC1	HC3	OK	34.5121	49.2266	0.512337	2.65528	5e-05	0.000596367	yes
P26735	XLOC_020382	NR3C1	chr5:142657495-142815077	HC1	HC3	OK	11.5516	16.4787	0.512515	2.36541	0.00035	0.00350712	yes
P28019	XLOC_021391	PPP1R18	chr6:30644163-30655672	HC1	HC3	OK	43.8941	62.6699	0.513748	2.72189	5e-05	0.000596367	yes
P27001	XLOC_020622	SMIM13	chr6:11094265-11138969	HC1	HC3	OK	1.35044	1.93032	0.515414	2.19563	0.00025	0.00260347	yes
P14870	XLOC_011301	ABCA5	chr17:67144147-67323323	HC1	HC3	OK	0.88628	1.26771	0.516386	1.80199	0.0047	0.0326631	yes
P12378	XLOC_009403	ZNRF1	chr16:75032914-75144892	HC1	HC3	OK	3.92957	5.62712	0.518027	1.92668	0.00105	0.0092685	yes
P9886	XLOC_007324	SNAPC1	chr14:62229074-62263146	HC1	HC3	OK	18.9825	27.2182	0.519905	2.86612	5e-05	0.000596367	yes
P30119	XLOC_024173	C7orf60	chr7:112459201-112579932	HC1	HC3	OK	3.03507	4.35553	0.52112	2.46248	0.0002	0.00213437	yes
P3364	XLOC_002293	EDEM3	chr1:184659624-184724041	HC1	HC3	OK	5.59941	8.03578	0.521164	2.85311	5e-05	0.000596367	yes
P27632	XLOC_021090	RNF217	chr6:125229391-125407484	HC1	HC3	OK	2.20835	3.17393	0.5233	1.82295	0.0043	0.0304668	yes
P27279	XLOC_020819	ITPR3	chr6:33589155-33679528	HC1	HC3	OK	27.6339	39.7524	0.524603	2.2935	0.00015	0.00163623	yes
P33716	XLOC_027139	ELK1	chrX:47494914-47510003	HC1	HC3	OK	12.0975	17.4082	0.525056	2.43197	5e-05	0.000596367	yes
P32144	XLOC_025891	PLGRKT	chr9:5357966-5438483	HC1	HC3	OK	13.0979	18.8533	0.525479	1.82593	0.00215	0.0170762	yes
P15354	XLOC_011713	YES1	chr18:721591-812327	HC1	HC3	OK	5.69602	8.19926	0.525539	2.75891	5e-05	0.000596367	yes
P2832	XLOC_001943	TBX15	chr1:119425533-119532179	HC1	HC3	OK	10.3278	14.8679	0.525661	1.93322	0.0011	0.00963583	yes
P13311	XLOC_010138	COX10	chr17:13932608-14111996	HC1	HC3	OK	2.28916	3.29891	0.527172	1.64321	0.00425	0.030159	yes
P31932	XLOC_025748	C9orf16	chr9:130922538-130926207	HC1	HC3	OK	100.044	144.177	0.527211	2.96886	5e-05	0.000596367	yes
P2073	XLOC_001401	MAD2L2	chr1:11734494-11751678	HC1	HC3	OK	23.5495	33.9669	0.528431	2.40202	0.00015	0.00163623	yes
P26225	XLOC_019964	SQSTM1	chr5:179224497-179285840	HC1	HC3	OK	255.28	368.651	0.530177	1.66498	0.0062	0.0410988	yes
P2074	XLOC_001403	MTHFR	chr1:11822249-11907840	HC1	HC3	OK	4.30232	6.21318	0.530217	2.00818	0.0004	0.00394224	yes
P24390	XLOC_018668	PRDM8	chr4:81106423-81125482	HC1	HC3	OK	2.46763	3.56425	0.530475	1.8169	0.0021	0.0167369	yes
P27544	XLOC_021017	MANEA	chr6:96025372-96057328	HC1	HC3	OK	1.25527	1.81414	0.531281	2.28703	0.00055	0.00522993	yes
P9287	XLOC_006811	ABHD13	chr13:108870762-108886603	HC1	HC3	OK	2.17477	3.14529	0.532329	2.52891	0.0001	0.00112739	yes
P3604	XLOC_002489	EGLN1	chr1:231499496-231560790	HC1	HC3	OK	9.93078	14.375	0.533578	3.00966	5e-05	0.000596367	yes
P19059	XLOC_014465	MBOAT2	chr2:8996700-9143876	HC1	HC3	OK	2.74844	3.97972	0.534053	1.721	0.0056	0.0378494	yes
P9538	XLOC_007025	KLF12	chr13:74260148-74708066	HC1	HC3	OK	1.44094	2.08648	0.534054	2.58712	5e-05	0.000596367	yes
P4132	XLOC_002960	TNKS2	chr10:93558150-93625232	HC1	HC3	OK	7.16548	10.3788	0.534499	2.89204	5e-05	0.000596367	yes
P28628	XLOC_021785	MAP3K5	chr6:136878186-137113656	HC1	HC3	OK	3.17718	4.60466	0.535349	1.86324	0.0017	0.0139688	yes
P14513	XLOC_011013	NR1D1	chr17:38218445-38256978	HC1	HC3	OK	12.1527	17.6232	0.536202	1.66016	0.0044	0.0311114	yes
P22900	XLOC_017517	TIPARP	chr3:156390959-156424557	HC1	HC3	OK	5.28518	7.6651	0.536352	2.64737	5e-05	0.000596367	yes
P18140	XLOC_013794	B3GNT2	chr2:62423261-62451866	HC1	HC3	OK	2.8862	4.1885	0.537265	2.28235	0.00025	0.00260347	yes
P20263	XLOC_015479	CHMP4B	chr20:32399109-32442173	HC1	HC3	OK	83.4101	121.103	0.537943	2.98022	5e-05	0.000596367	yes
P7820	XLOC_005631	FRS2	chr12:69864128-69973571	HC1	HC3	OK	2.51375	3.65382	0.539561	2.68604	5e-05	0.000596367	yes
P344	XLOC_000248	STX12	chr1:28099693-28150963	HC1	HC3	OK	12.3691	17.9939	0.540774	2.87697	5e-05	0.000596367	yes
P12190	XLOC_009299	NUP93	chr16:56764016-56878861	HC1	HC3	OK	8.02147	11.6809	0.542219	2.51932	5e-05	0.000596367	yes
P2336	XLOC_001601	STK40	chr1:36805219-36851528	HC1	HC3	OK	8.77659	12.7872	0.542969	2.40671	0.0001	0.00112739	yes
P13424	XLOC_010254	SUZ12	chr17:30264043-30328057	HC1	HC3	OK	4.13869	6.03356	0.543837	2.41692	0.00015	0.00163623	yes
P22695	XLOC_017360	ARHGAP31	chr3:119013219-119139677	HC1	HC3	OK	4.44915	6.48792	0.544224	2.72665	5e-05	0.000596367	yes
P20586	XLOC_015706	NSFL1C	chr20:1422806-1448337	HC1	HC3	OK	6.73487	9.82697	0.545097	1.7032	0.0033	0.0245815	yes
P6780	XLOC_004888	MAP3K11	chr11:65365225-65381769	HC1	HC3	OK	11.114	16.2168	0.545112	2.07848	0.0013	0.0111125	yes
P2586	XLOC_001754	JAK1	chr1:65210777-65432187	HC1	HC3	OK	40.4108	59.0336	0.546793	3.04476	5e-05	0.000596367	yes
P29116	XLOC_023410	POR	chr7:75544419-75677321	HC1	HC3	OK	31.988	46.7893	0.548648	2.39956	0.00015	0.00163623	yes
P2842	XLOC_001951	NOTCH2	chr1:120454175-120612317	HC1	HC3	OK	32.9981	48.2746	0.54888	3.07344	5e-05	0.000596367	yes
P3341	XLOC_002274	TOR1AIP2	chr1:179809101-179846941	HC1	HC3	OK	3.62472	5.31448	0.552056	2.27715	0.0004	0.00394224	yes
P20723	XLOC_015833	PLAGL2	chr20:30780306-30795546	HC1	HC3	OK	2.35361	3.45187	0.552503	2.40224	5e-05	0.000596367	yes
P28519	XLOC_021717	FYN	chr6:111981534-112194655	HC1	HC3	OK	25.2129	36.9898	0.552965	1.80021	0.002	0.0160326	yes
P5900	XLOC_004232	UVRAG	chr11:75526211-75855282	HC1	HC3	OK	3.50958	5.15134	0.553647	2.59068	5e-05	0.000596367	yes
P3556	XLOC_002437	LBR	chr1:225589203-225616557	HC1	HC3	OK	2.66619	3.91434	0.55399	2.45522	5e-05	0.000596367	yes
P34039	XLOC_027378	C1GALT1C1	chrX:119759528-119764005	HC1	HC3	OK	25.7645	37.8416	0.554591	3.00653	5e-05	0.000596367	yes
P25746	XLOC_019678	DMXL1	chr5:118406781-118584824	HC1	HC3	OK	1.48475	2.18267	0.555869	2.29939	0.0004	0.00394224	yes
P22130	XLOC_016934	MAPK11	chr22:50702141-50708822	HC1	HC3	OK	4.22218	6.21009	0.556627	1.99819	0.0025	0.0193001	yes
P21048	XLOC_016105	IL10RB	chr21:34602199-34669539	HC1	HC3	OK	27.766	40.8392	0.556635	2.20965	0.0001	0.00112739	yes
P13294	XLOC_010123	NTN1	chr17:8924858-9147317	HC1	HC3	OK	9.4613	13.9185	0.556894	2.88487	5e-05	0.000596367	yes
P24586	XLOC_018807	SMAD1	chr4:146402950-146480325	HC1	HC3	OK	3.57201	5.25746	0.557628	2.23907	0.0001	0.00112739	yes
P9206	XLOC_006703	WDFY2	chr13:52158483-52336331	HC1	HC3	OK	1.52929	2.25138	0.557947	1.5618	0.0072	0.0465418	yes
P16268	XLOC_012365	MAP3K10	chr19:40697650-40721482	HC1	HC3	OK	4.38814	6.46532	0.559112	1.88641	0.00325	0.0242353	yes
P14515	XLOC_011016	TOP2A	chr17:38544772-38574202	HC1	HC3	OK	2.85139	4.20228	0.559507	2.66442	5e-05	0.000596367	yes
P33698	XLOC_027122	CASK	chrX:41374188-41782316	HC1	HC3	OK	2.35105	3.46736	0.560535	1.99696	0.00135	0.0114758	yes
P5482	XLOC_003940	PTPRJ	chr11:48002109-48192394	HC1	HC3	OK	0.907985	1.33986	0.561339	2.16419	0.00035	0.00350712	yes
P803	XLOC_000549	SH3GLB1	chr1:87170252-87213867	HC1	HC3	OK	13.9312	20.5712	0.562303	3.13258	5e-05	0.000596367	yes
P33135	XLOC_026711	MSN	chrX:64887510-64961793	HC1	HC3	OK	115.214	170.198	0.562899	3.14589	5e-05	0.000596367	yes
P13077	XLOC_009947	COTL1	chr16:84599203-84651702	HC1	HC3	OK	76.1243	112.492	0.563395	3.10924	5e-05	0.000596367	yes
P484	XLOC_000336	RLF	chr1:40627040-40706593	HC1	HC3	OK	2.85332	4.21806	0.563941	2.74677	5e-05	0.000596367	yes
P1410	XLOC_000948	MPZL1	chr1:167691186-167761156	HC1	HC3	OK	23.1534	34.2401	0.564465	2.86651	5e-05	0.000596367	yes
P19610	XLOC_014923	ZEB2	chr2:145141941-145278465	HC1	HC3	OK	7.47408	11.0567	0.564952	2.68745	5e-05	0.000596367	yes
P11230	XLOC_008557	KATNBL1	chr15:34432874-34502297	HC1	HC3	OK	2.86661	4.24076	0.564978	2.3563	0.0002	0.00213437	yes
P10378	XLOC_007775	ERO1A	chr14:53106632-53162649	HC1	HC3	OK	12.0868	17.8921	0.565886	3.28634	5e-05	0.000596367	yes
P26414	XLOC_020143	ADAMTS6	chr5:64444562-64777704	HC1	HC3	OK	1.62675	2.41205	0.568266	2.53321	0.0001	0.00112739	yes
P30796	XLOC_024786	WISP1	chr8:134203248-134243937	HC1	HC3	OK	8.05069	11.9373	0.568288	1.58	0.0067	0.0438233	yes
P5400	XLOC_003888	FJX1	chr11:35639734-35642421	HC1	HC3	OK	4.39206	6.51955	0.569873	2.11394	0.00025	0.00260347	yes
P1419	XLOC_000952	SFT2D2	chr1:168195254-168212088	HC1	HC3	OK	4.58597	6.80801	0.570005	1.62944	0.0063	0.0416416	yes
P29911	XLOC_024029	FGL2	chr7:76751933-76924521	HC1	HC3	OK	1.9244	2.85864	0.570919	1.82693	0.0039	0.0281683	yes
P16383	XLOC_012446	BLOC1S3	chr19:45682002-45685058	HC1	HC3	OK	6.41975	9.54073	0.571582	2.47094	5e-05	0.000596367	yes
P1946	XLOC_001318	C1orf159	chr1:1017197-1051736	HC1	HC3	OK	4.93509	7.33712	0.572138	2.14043	0.0005	0.00482098	yes
P16446	XLOC_012512	PPP1R15A	chr19:49375648-49379319	HC1	HC3	OK	56.5851	84.1487	0.572521	2.64444	5e-05	0.000596367	yes
P18883	XLOC_014349	AGFG1	chr2:228336847-228425938	HC1	HC3	OK	3.49332	5.19733	0.573171	2.22694	0.0011	0.00963583	yes
P7031	XLOC_005069	DCUN1D5	chr11:102921412-102962944	HC1	HC3	OK	1.19313	1.77618	0.574025	2.8161	5e-05	0.000596367	yes
P15043	XLOC_011421	MAFG	chr17:79876144-79885587	HC1	HC3	OK	10.7462	16.0327	0.577191	2.99238	5e-05	0.000596367	yes
P21066	XLOC_016122	DOPEY2	chr21:37536838-37666572	HC1	HC3	OK	2.10527	3.14237	0.577849	2.55398	5e-05	0.000596367	yes
P30217	XLOC_024252	PTN	chr7:136912091-137028546	HC1	HC3	OK	6.62914	9.89565	0.577971	2.49106	5e-05	0.000596367	yes
P28490	XLOC_021704	CD164	chr6:109687716-109703762	HC1	HC3	OK	59.0797	88.2239	0.578507	2.93933	5e-05	0.000596367	yes
P8027	XLOC_005785	SDSL	chr12:113860194-113876081	HC1	HC3	OK	4.13471	6.18885	0.581884	1.97262	0.00175	0.0143029	yes
P1454	XLOC_000978	PRDX6	chr1:173446485-173457946	HC1	HC3	OK	75.0915	112.498	0.58318	3.2187	5e-05	0.000596367	yes
P10507	XLOC_007863	ENTPD5	chr14:74399694-74486026	HC1	HC3	OK	2.92736	4.38623	0.583381	1.87257	0.0016	0.0132577	yes
P30717	XLOC_024713	OSR2	chr8:99956630-99964389	HC1	HC3	OK	11.0925	16.6243	0.583704	1.7921	0.0022	0.0173832	yes
P26166	XLOC_019923	MSX2	chr5:174151574-174157902	HC1	HC3	OK	11.8552	17.7732	0.584182	2.89251	5e-05	0.000596367	yes
P13681	XLOC_010437	CALCOCO2	chr17:46908349-46942607	HC1	HC3	OK	19.2843	28.9234	0.584809	2.37785	5e-05	0.000596367	yes
P30749	XLOC_024736	EMC2	chr8:109455852-109499136	HC1	HC3	OK	20.4191	30.6325	0.58514	2.85019	5e-05	0.000596367	yes
P2323	XLOC_001595	PSMB2	chr1:36065142-36107445	HC1	HC3	OK	15.1821	22.7911	0.5861	3.24861	5e-05	0.000596367	yes
P8756	XLOC_006307	PHLDA1	chr12:76419226-76425556	HC1	HC3	OK	14.9361	22.4262	0.58638	3.36283	5e-05	0.000596367	yes
P13231	XLOC_010083	EIF5A	chr17:7210317-7215782	HC1	HC3	OK	101.456	152.388	0.586893	1.84146	0.0031	0.023344	yes
P26864	XLOC_020474	UBTD2	chr5:171636649-171710795	HC1	HC3	OK	10.2465	15.3935	0.587185	3.1291	5e-05	0.000596367	yes
P28481	XLOC_021700	OSTM1	chr6:108362612-108395941	HC1	HC3	OK	3.26016	4.89994	0.587821	2.80196	5e-05	0.000596367	yes
P881	XLOC_000600	SLC30A7	chr1:101361631-101447311	HC1	HC3	OK	4.32512	6.50333	0.58844	3.2672	5e-05	0.000596367	yes
P25492	XLOC_019498	MRPS30	chr5:44809026-44815618	HC1	HC3	OK	8.26785	12.4321	0.588481	2.54175	5e-05	0.000596367	yes
P27594	XLOC_021060	MARCKS	chr6:114178513-114184652	HC1	HC3	OK	67.3389	101.299	0.589102	3.53559	5e-05	0.000596367	yes
P8261	XLOC_005957	MFAP5	chr12:8798538-8815484	HC1	HC3	OK	2.73722	4.11765	0.589112	1.88259	0.00105	0.0092685	yes
P4433	XLOC_003165	LARP4B	chr10:852853-977645	HC1	HC3	OK	5.57285	8.39295	0.590764	3.09667	5e-05	0.000596367	yes
P25805	XLOC_019710	CHSY3	chr5:129240522-129522327	HC1	HC3	OK	2.3789	3.58835	0.593027	2.4207	5e-05	0.000596367	yes
P24723	XLOC_018918	SPON2	chr4:1160720-1202750	HC1	HC3	OK	19.3028	29.1302	0.593705	2.75121	5e-05	0.000596367	yes
P8803	XLOC_006336	LUM	chr12:91496368-91505542	HC1	HC3	OK	1904.67	2877.76	0.595405	3.15362	5e-05	0.000596367	yes
P15095	XLOC_011535	NDUFV2	chr18:9102627-9136718	HC1	HC3	OK	51.0083	77.1264	0.596495	3.06639	5e-05	0.000596367	yes
P9770	XLOC_007246	SRP54	chr14:35452103-35498773	HC1	HC3	OK	13.1046	19.8191	0.596818	2.15773	0.00035	0.00350712	yes
P30032	XLOC_024107	GAL3ST4	chr7:99756864-99766373	HC1	HC3	OK	5.98308	9.05711	0.598162	2.57354	5e-05	0.000596367	yes
P15078	XLOC_011511	NDC80	chr18:2571509-2616634	HC1	HC3	OK	1.34726	2.04098	0.599235	1.70901	0.0037	0.0270067	yes
P10648	XLOC_007970	CKB	chr14:103985994-103995397	HC1	HC3	OK	32.9324	49.9029	0.599617	2.85467	5e-05	0.000596367	yes
P2788	XLOC_001912	SLC16A1	chr1:113454469-113498975	HC1	HC3	OK	16.028	24.3118	0.601058	3.3825	5e-05	0.000596367	yes
P6664	XLOC_004812	FADS3	chr11:61640989-61659017	HC1	HC3	OK	59.4287	90.2626	0.602969	2.94312	5e-05	0.000596367	yes
P17454	XLOC_013264	ETHE1	chr19:44010869-44031396	HC1	HC3	OK	24.3448	36.9798	0.603125	2.09559	0.0001	0.00112739	yes
P30933	XLOC_024934	PSD3	chr8:18384812-18871196	HC1	HC3	OK	4.25793	6.4682	0.603213	1.97203	0.001	0.00888975	yes
P26117	XLOC_019883	MAT2B	chr5:162930069-162946359	HC1	HC3	OK	19.074	29.0139	0.605139	3.10499	5e-05	0.000596367	yes
P5342	XLOC_003848	HTATIP2	chr11:20385230-20405329	HC1	HC3	OK	15.3513	23.355	0.60537	1.86867	0.00325	0.0242353	yes
P9574	XLOC_007075	STK24	chr13:99102452-99229405	HC1	HC3	OK	24.6863	37.5681	0.605798	3.34365	5e-05	0.000596367	yes
P18150	XLOC_013802	LGALSL	chr2:64681326-64688517	HC1	HC3	OK	1.62882	2.47943	0.606185	2.45585	0.0002	0.00213437	yes
P12716	XLOC_009657	ARL6IP1	chr16:18802990-18812857	HC1	HC3	OK	20.6977	31.5518	0.608253	3.33129	5e-05	0.000596367	yes
P11437	XLOC_008697	CA12	chr15:63615595-63674309	HC1	HC3	OK	33.7267	51.4418	0.60905	2.3901	5e-05	0.000596367	yes
P15623	XLOC_011909	FSTL3	chr19:676388-683392	HC1	HC3	OK	6.01555	9.17601	0.60917	2.71889	5e-05	0.000596367	yes
P3706	XLOC_002660	FAM208B	chr10:5726800-5855512	HC1	HC3	OK	5.69903	8.71052	0.612042	1.57574	0.0077	0.0492657	yes
P32361	XLOC_026076	KLF9	chr9:72999512-73029573	HC1	HC3	OK	28.352	43.3467	0.612471	3.48135	5e-05	0.000596367	yes
P9830	XLOC_007289	STYX	chr14:53196882-53241705	HC1	HC3	OK	2.80974	4.29883	0.613509	2.98166	5e-05	0.000596367	yes
P5039	XLOC_003598	RGS10	chr10:121259320-121302694	HC1	HC3	OK	13.3328	20.4149	0.614646	2.07702	0.00035	0.00350712	yes
P2309	XLOC_001582	AK2	chr1:33473540-33502512	HC1	HC3	OK	12.1793	18.6734	0.616557	2.42918	5e-05	0.000596367	yes
P17962	XLOC_013666	RAB10	chr2:26256728-26360323	HC1	HC3	OK	30.482	46.7683	0.617572	3.56405	5e-05	0.000596367	yes
P29673	XLOC_023835	TWISTNB	chr7:19735084-19748660	HC1	HC3	OK	5.59314	8.58881	0.618799	3.14878	5e-05	0.000596367	yes
P29379	XLOC_023601	HILPDA	chr7:128095883-128099154	HC1	HC3	OK	14.0709	21.6111	0.619054	2.60182	5e-05	0.000596367	yes
P32417	XLOC_026109	GOLM1	chr9:88640384-88715116	HC1	HC3	OK	86.7494	133.33	0.620075	3.44831	5e-05	0.000596367	yes
P3813	XLOC_002736	WAC	chr10:28821516-28912041	HC1	HC3	OK	12.3202	18.9402	0.620425	2.72983	5e-05	0.000596367	yes
P29333	XLOC_023559	ZNF277	chr7:111846642-111983999	HC1	HC3	OK	3.94636	6.06893	0.62092	2.17746	0.0004	0.00394224	yes
P15357	XLOC_011717	LPIN2	chr18:2916991-3011945	HC1	HC3	OK	7.58891	11.6723	0.621122	3.24124	5e-05	0.000596367	yes
P18511	XLOC_014069	CCNT2	chr2:135676391-135716915	HC1	HC3	OK	1.73397	2.66985	0.622676	1.74417	0.00505	0.0346415	yes
P19935	XLOC_015152	CHPF	chr2:220403668-220415317	HC1	HC3	OK	88.2767	135.928	0.622739	2.64364	0.0001	0.00112739	yes
P31303	XLOC_025224	EXT1	chr8:118811601-119124058	HC1	HC3	OK	34.3202	52.9731	0.626203	3.44445	5e-05	0.000596367	yes
P27468	XLOC_020956	PTP4A1	chr6:64281916-64293493	HC1	HC3	OK	12.0496	18.6494	0.630145	3.69335	5e-05	0.000596367	yes
P8971	XLOC_006456	WSB2	chr12:118470496-118499979	HC1	HC3	OK	19.3531	29.9714	0.631024	3.21184	5e-05	0.000596367	yes
P286	XLOC_000212	CLIC4	chr1:25071759-25170815	HC1	HC3	OK	111.395	172.648	0.632144	3.82878	5e-05	0.000596367	yes
P30894	XLOC_024894	MFHAS1	chr8:8640875-8751131	HC1	HC3	OK	3.0348	4.70831	0.633606	2.88774	5e-05	0.000596367	yes
P14245	XLOC_010830	MYH3	chr17:10531842-10560626	HC1	HC3	OK	0.75528	1.17261	0.634646	2.12507	0.0006	0.00565468	yes
P11444	XLOC_008704	CSNK1G1	chr15:64457715-64648442	HC1	HC3	OK	1.90268	2.95737	0.636283	2.98628	5e-05	0.000596367	yes
P31365	XLOC_025291	AGO2	chr8:141541263-141645646	HC1	HC3	OK	3.02311	4.70061	0.636815	2.60604	5e-05	0.000596367	yes
P27144	XLOC_020727	HLA-A	chr6:29691116-29913661	HC1	HC3	OK	175.35	272.689	0.63702	3.19222	5e-05	0.000596367	yes
P32963	XLOC_026582	PRRG1	chrX:37208527-37316548	HC1	HC3	OK	3.27863	5.09903	0.637129	3.1124	5e-05	0.000596367	yes
P930	XLOC_000639	AHCYL1	chr1:110527386-110566364	HC1	HC3	OK	17.7646	27.6378	0.637641	1.76104	0.00385	0.0279095	yes
P10203	XLOC_007656	HNRNPC	chr14:21677295-21737638	HC1	HC3	OK	64.4956	100.384	0.638249	3.28951	5e-05	0.000596367	yes
P27747	XLOC_021175	ARMT1	chr6:151773392-151791234	HC1	HC3	OK	6.19902	9.67182	0.641748	3.0676	5e-05	0.000596367	yes
P22062	XLOC_016877	DESI1	chr22:41994031-42017061	HC1	HC3	OK	9.00026	14.0441	0.641928	3.22222	5e-05	0.000596367	yes
P31898	XLOC_025730	MVB12B	chr9:129089122-129269320	HC1	HC3	OK	1.79876	2.8081	0.642591	2.5449	0.0001	0.00112739	yes
P27392	XLOC_020896	MAD2L1BP	chr6:43597278-43608688	HC1	HC3	OK	19.2751	30.0987	0.642964	2.9373	5e-05	0.000596367	yes
P9662	XLOC_007184	ARHGEF40	chr14:21484921-21572863	HC1	HC3	OK	12.2626	19.1844	0.645675	2.95569	5e-05	0.000596367	yes
P2904	XLOC_002003	MCL1	chr1:150521844-150552214	HC1	HC3	OK	44.0738	68.9888	0.646441	2.21947	0.00025	0.00260347	yes
P9456	XLOC_006956	TSC22D1	chr13:45006278-45154568	HC1	HC3	OK	16.3056	25.5303	0.646845	1.96234	0.0008	0.00730007	yes
P31193	XLOC_025126	IMPA1	chr8:82569150-82598589	HC1	HC3	OK	2.74055	4.30601	0.651883	2.246	0.00025	0.00260347	yes
P5794	XLOC_004151	KDM2A	chr11:66886739-67025550	HC1	HC3	OK	13.0838	20.5662	0.652496	2.07457	0.00045	0.00440043	yes
P7408	XLOC_005357	ETV6	chr12:11802787-12079107	HC1	HC3	OK	5.97257	9.39803	0.654006	3.35868	5e-05	0.000596367	yes
P23451	XLOC_017918	SFMBT1	chr3:52937582-53080089	HC1	HC3	OK	1.54152	2.4268	0.654702	2.58808	5e-05	0.000596367	yes
P13800	XLOC_010503	RPS6KB1	chr17:57970406-58027786	HC1	HC3	OK	3.40383	5.36803	0.657234	2.23457	0.00105	0.0092685	yes
P18153	XLOC_013803	AFTPH	chr2:64751438-64820138	HC1	HC3	OK	3.61254	5.70127	0.658268	2.05191	0.00115	0.0100039	yes
P30041	XLOC_024116	LRCH4	chr7:100171633-100183811	HC1	HC3	OK	12.7142	20.0723	0.658764	2.51555	0.00015	0.00163623	yes
P7462	XLOC_005399	GOLT1B	chr12:21654698-21671337	HC1	HC3	OK	8.80621	13.9094	0.659465	3.55424	5e-05	0.000596367	yes
P4744	XLOC_003385	PPA1	chr10:71962585-71993190	HC1	HC3	OK	40.9082	64.6479	0.660213	3.50592	5e-05	0.000596367	yes
P23055	XLOC_017636	CCDC50	chr3:190984943-191116459	HC1	HC3	OK	4.5239	7.15014	0.660406	3.37702	5e-05	0.000596367	yes
P3698	XLOC_002655	AKR1C3	chr10:5090957-5149878	HC1	HC3	OK	28.5763	45.2006	0.661522	1.7294	0.00375	0.0273138	yes
P26244	XLOC_019985	ZDHHC11	chr5:795719-851101	HC1	HC3	OK	0.943502	1.49239	0.661527	1.62709	0.0071	0.0460465	yes
P15093	XLOC_011533	RAB12	chr18:8609442-8639380	HC1	HC3	OK	18.0191	28.5037	0.66162	3.43417	5e-05	0.000596367	yes
P13574	XLOC_010363	CNTNAP1	chr17:40834631-40852011	HC1	HC3	OK	13.0877	20.706	0.661838	3.52995	5e-05	0.000596367	yes
P20680	XLOC_015793	THBD	chr20:23026269-23030301	HC1	HC3	OK	0.735549	1.16418	0.662426	1.70106	0.0057	0.0384123	yes
P1611	XLOC_001092	ATP2B4	chr1:203595914-203713209	HC1	HC3	OK	21.726	34.4056	0.663218	3.64631	5e-05	0.000596367	yes
P133	XLOC_000097	AGTRAP	chr1:11796141-11814829	HC1	HC3	OK	37.8866	60.0718	0.664998	2.00885	0.001	0.00888975	yes
P32002	XLOC_025787	ABL1	chr9:133589267-133763062	HC1	HC3	OK	36.311	57.681	0.667689	3.43775	5e-05	0.000596367	yes
P7931	XLOC_005723	HCFC2	chr12:104458235-104500306	HC1	HC3	OK	2.28293	3.62734	0.668026	2.21236	0.0023	0.01808	yes
P13922	XLOC_010609	UBALD2	chr17:74261285-74267379	HC1	HC3	OK	19.9788	31.7562	0.668568	3.22786	5e-05	0.000596367	yes
P4203	XLOC_002998	PI4K2A	chr10:99400442-99436189	HC1	HC3	OK	13.5442	21.5333	0.668896	3.51672	5e-05	0.000596367	yes
P3467	XLOC_002369	ELK4	chr1:205577070-205602000	HC1	HC3	OK	2.16867	3.44788	0.668899	3.49225	5e-05	0.000596367	yes
P6667	XLOC_004815	FTH1	chr11:61717355-61735132	HC1	HC3	OK	6325.64	10068.5	0.670565	3.2175	5e-05	0.000596367	yes
P3451	XLOC_002357	PPP1R15B	chr1:204372491-204380945	HC1	HC3	OK	7.26108	11.5576	0.670589	3.58129	5e-05	0.000596367	yes
P11158	XLOC_008479	MCTP2	chr15:94841426-95027181	HC1	HC3	OK	2.0103	3.20537	0.67308	2.31852	0.0001	0.00112739	yes
P9604	XLOC_007112	COL4A1	chr13:110801304-110959504	HC1	HC3	OK	33.6932	53.7349	0.673404	3.78486	5e-05	0.000596367	yes
P14461	XLOC_010981	DDX52	chr17:35969789-36003493	HC1	HC3	OK	3.40449	5.43258	0.674199	2.98084	5e-05	0.000596367	yes
P27726	XLOC_021162	TAB2	chr6:149539059-149732749	HC1	HC3	OK	13.9638	22.2869	0.67451	3.48634	5e-05	0.000596367	yes
P31838	XLOC_025691	C9orf91	chr9:117373705-117408703	HC1	HC3	OK	1.89573	3.02768	0.675459	1.93328	0.0017	0.0139688	yes
P18176	XLOC_013827	MXD1	chr2:70142172-70170076	HC1	HC3	OK	1.45854	2.33034	0.676018	1.8264	0.0043	0.0304668	yes
P28835	XLOC_023213	ITGB8	chr7:20367923-20455382	HC1	HC3	OK	4.84292	7.74649	0.677665	2.83651	5e-05	0.000596367	yes
P28439	XLOC_021666	UBE2J1	chr6:90036343-90062619	HC1	HC3	OK	10.019	16.072	0.68181	3.76512	5e-05	0.000596367	yes
P7036	XLOC_005074	CASP4	chr11:104813593-104839325	HC1	HC3	OK	35.4649	56.9352	0.68293	2.85834	5e-05	0.000596367	yes
P1439	XLOC_000970	PRRC2C	chr1:171454665-171562650	HC1	HC3	OK	7.34726	11.8188	0.685804	2.03155	0.0008	0.00730007	yes
P23785	XLOC_018166	PLOD2	chr3:145787227-145879282	HC1	HC3	OK	52.1574	83.9642	0.686904	3.84456	5e-05	0.000596367	yes
P26549	XLOC_020259	REEP5	chr5:112196884-112258031	HC1	HC3	OK	33.1033	53.2952	0.687032	3.72282	5e-05	0.000596367	yes
P6363	XLOC_004579	MRPL17	chr11:6701615-6704632	HC1	HC3	OK	12.5175	20.1768	0.688747	3.44751	5e-05	0.000596367	yes
P9170	XLOC_006666	LACC1	chr13:44410488-44468068	HC1	HC3	OK	2.44402	3.94362	0.690265	2.74746	5e-05	0.000596367	yes
P9055	XLOC_006511	UBC	chr12:125396190-125399587	HC1	HC3	OK	298.004	481.694	0.692783	3.98036	5e-05	0.000596367	yes
P18538	XLOC_014100	ARL6IP6	chr2:153574406-153617767	HC1	HC3	OK	3.3031	5.34076	0.693226	2.54949	0.0001	0.00112739	yes
P5819	XLOC_004169	TCIRG1	chr11:67806461-67888858	HC1	HC3	OK	28.3524	45.8687	0.694038	2.40442	0.0001	0.00112739	yes
P2944	XLOC_002018	RFX5	chr1:151313046-151320367	HC1	HC3	OK	5.71609	9.25341	0.694958	2.4032	5e-05	0.000596367	yes
P1420	XLOC_000953	TBX19	chr1:168250277-168283664	HC1	HC3	OK	1.60248	2.59636	0.696182	2.30696	0.0001	0.00112739	yes
P26363	XLOC_020102	EMB	chr5:49692030-49737234	HC1	HC3	OK	0.795108	1.28902	0.697054	2.42066	0.0003	0.00307311	yes
P6129	XLOC_004392	OAF	chr11:120081746-120100717	HC1	HC3	OK	9.93044	16.1087	0.697911	2.07151	0.00035	0.00350712	yes
P8370	XLOC_006035	ABCC9	chr12:21950323-22089628	HC1	HC3	OK	0.902976	1.46524	0.69838	2.9696	5e-05	0.000596367	yes
P24830	XLOC_018994	DHX15	chr4:24529087-24586184	HC1	HC3	OK	23.714	38.5128	0.699597	3.83183	5e-05	0.000596367	yes
P10988	XLOC_008338	CD276	chr15:73976621-74006859	HC1	HC3	OK	31.556	51.3151	0.701468	2.05412	0.00115	0.0100039	yes
P6240	XLOC_004483	DEAF1	chr11:644219-705028	HC1	HC3	OK	19.3359	31.4627	0.702362	2.90917	5e-05	0.000596367	yes
P8110	XLOC_005844	ATP6V0A2	chr12:124196864-124246301	HC1	HC3	OK	2.10057	3.42356	0.704718	3.21654	5e-05	0.000596367	yes
P33699	XLOC_027124	MAOB	chrX:43625856-43741721	HC1	HC3	OK	2.63573	4.29987	0.706092	2.77935	5e-05	0.000596367	yes
P19843	XLOC_015084	INO80D	chr2:206858444-206950906	HC1	HC3	OK	0.756583	1.23495	0.706881	3.1863	5e-05	0.000596367	yes
P27746	XLOC_021174	AKAP12	chr6:151561133-151679694	HC1	HC3	OK	8.0629	13.172	0.708101	3.03428	5e-05	0.000596367	yes
P22952	XLOC_017556	TMEM212	chr3:171561138-171577108	HC1	HC3	OK	0.966455	1.5812	0.710248	1.81893	0.00385	0.0279095	yes
P25534	XLOC_019526	ZSWIM6	chr5:60628099-60841999	HC1	HC3	OK	2.93939	4.80925	0.710295	3.27954	5e-05	0.000596367	yes
P10099	XLOC_007482	WDR25	chr14:100842754-100996640	HC1	HC3	OK	4.65164	7.61231	0.710596	2.8691	5e-05	0.000596367	yes
P22523	XLOC_017213	PRKCD	chr3:53195222-53226733	HC1	HC3	OK	10.5534	17.2717	0.710708	3.47805	5e-05	0.000596367	yes
P5754	XLOC_004127	DRAP1	chr11:65686727-65689048	HC1	HC3	OK	151.019	247.284	0.711439	4.48031	5e-05	0.000596367	yes
P27537	XLOC_021009	PM20D2	chr6:89855768-89875288	HC1	HC3	OK	0.719042	1.17768	0.711803	2.33664	0.00035	0.00350712	yes
P22731	XLOC_017381	PARP15	chr3:122296448-122357894	HC1	HC3	OK	0.882865	1.44607	0.711874	2.14864	0.00145	0.0122429	yes
P606	XLOC_000422	FOXD2	chr1:47846467-47906364	HC1	HC3	OK	2.12433	3.48059	0.712328	2.44249	5e-05	0.000596367	yes
P12711	XLOC_009648	XYLT1	chr16:17196180-17564738	HC1	HC3	OK	5.16712	8.46641	0.712391	3.72833	5e-05	0.000596367	yes
P26630	XLOC_020311	C5orf15	chr5:133291197-133304406	HC1	HC3	OK	29.5013	48.3384	0.712391	4.08431	5e-05	0.000596367	yes
P11773	XLOC_008990	CRAMP1L	chr16:1664640-1727909	HC1	HC3	OK	3.60413	5.92657	0.717545	1.67058	0.0062	0.0410988	yes
P17914	XLOC_013621	KLF11	chr2:10183681-10194963	HC1	HC3	OK	1.7133	2.8186	0.718202	2.8401	5e-05	0.000596367	yes
P15512	XLOC_011826	MYO5B	chr18:47340392-47721451	HC1	HC3	OK	0.765304	1.25919	0.718392	2.8466	5e-05	0.000596367	yes
P18756	XLOC_014250	BMPR2	chr2:203241049-203432474	HC1	HC3	OK	5.1949	8.5556	0.719773	4.13082	5e-05	0.000596367	yes
P21133	XLOC_016164	AGPAT3	chr21:45285115-45407475	HC1	HC3	OK	13.1766	21.7053	0.720069	3.88654	5e-05	0.000596367	yes
P23536	XLOC_017974	PDZRN3	chr3:73431580-73677050	HC1	HC3	OK	6.70302	11.0472	0.720799	1.75376	0.0016	0.0132577	yes
P7326	XLOC_005294	LTBR	chr12:6456008-6500840	HC1	HC3	OK	52.015	85.813	0.722268	2.20833	0.00055	0.00522993	yes
P1061	XLOC_000752	CIART	chr1:150254942-150259504	HC1	HC3	OK	6.77931	11.2065	0.725126	2.3614	5e-05	0.000596367	yes
P29913	XLOC_024032	TMEM60	chr7:77423044-77427747	HC1	HC3	OK	16.8354	27.8336	0.725327	3.18289	5e-05	0.000596367	yes
P29960	XLOC_024060	CDK6	chr7:92234234-92546501	HC1	HC3	OK	4.32232	7.15096	0.726332	4.09117	5e-05	0.000596367	yes
P11979	XLOC_009146	NPIPB5	chr16:22524843-22547841	HC1	HC3	OK	1.01659	1.68375	0.727934	2.08984	0.0007	0.00648629	yes
P3620	XLOC_002511	ERO1B	chr1:236378421-236445339	HC1	HC3	OK	1.29788	2.15174	0.729351	3.11771	5e-05	0.000596367	yes
P20071	XLOC_015333	PSMF1	chr20:1093905-1148426	HC1	HC3	OK	22.5092	37.3544	0.730762	3.99023	5e-05	0.000596367	yes
P33832	XLOC_027216	AMER1	chrX:63404996-63425624	HC1	HC3	OK	0.629941	1.04605	0.731665	2.75722	5e-05	0.000596367	yes
P13347	XLOC_010177	TVP23B	chr17:18684581-18710026	HC1	HC3	OK	7.4599	12.3927	0.732265	3.48623	5e-05	0.000596367	yes
P15588	XLOC_011877	CYB5A	chr18:71920526-71959251	HC1	HC3	OK	22.2181	36.9126	0.732376	3.28683	5e-05	0.000596367	yes
P11198	XLOC_008527	ATP10A	chr15:25912264-26108358	HC1	HC3	OK	25.0599	41.6558	0.733136	3.80713	5e-05	0.000596367	yes
P30791	XLOC_024783	EFR3A	chr8:132916355-133025886	HC1	HC3	OK	10.1162	16.8461	0.735752	4.1653	5e-05	0.000596367	yes
P28821	XLOC_023202	ARL4A	chr7:12726451-12730558	HC1	HC3	OK	1.3609	2.26871	0.737311	2.55103	5e-05	0.000596367	yes
P29972	XLOC_024068	BET1	chr7:93620999-93633690	HC1	HC3	OK	3.99911	6.67873	0.739894	3.49003	5e-05	0.000596367	yes
P13050	XLOC_009925	KARS	chr16:75661621-75681585	HC1	HC3	OK	40.2481	67.2693	0.74103	3.7185	5e-05	0.000596367	yes
P10639	XLOC_007958	BEGAIN	chr14:101003483-101036131	HC1	HC3	OK	2.41327	4.03373	0.741123	2.40188	5e-05	0.000596367	yes
P3493	XLOC_002386	PLXNA2	chr1:208195587-208417665	HC1	HC3	OK	3.27464	5.47464	0.741429	3.03727	5e-05	0.000596367	yes
P29691	XLOC_023854	DFNA5	chr7:24737973-24797639	HC1	HC3	OK	7.40028	12.3916	0.743714	2.5388	5e-05	0.000596367	yes
P3814	XLOC_002738	BAMBI	chr10:28966423-28971868	HC1	HC3	OK	6.003	10.0679	0.746013	3.01817	5e-05	0.000596367	yes
P14946	XLOC_011340	H3F3B	chr17:73772514-73776016	HC1	HC3	OK	75.3992	126.581	0.747442	4.38217	5e-05	0.000596367	yes
P7925	XLOC_005715	DRAM1	chr12:102271104-102317401	HC1	HC3	OK	114.391	192.089	0.747799	4.24725	5e-05	0.000596367	yes
P10460	XLOC_007839	ZFP36L1	chr14:69254371-69262960	HC1	HC3	OK	208.851	350.765	0.748026	4.14841	5e-05	0.000596367	yes
P7019	XLOC_005059	TMEM123	chr11:102267055-102323775	HC1	HC3	OK	35.5022	59.6479	0.748564	4.45597	5e-05	0.000596367	yes
P26391	XLOC_020131	PLK2	chr5:57749809-57755966	HC1	HC3	OK	21.9534	36.8937	0.74893	3.99958	5e-05	0.000596367	yes
P16362	XLOC_012431	BCL3	chr19:45251977-45263301	HC1	HC3	OK	61.9399	104.403	0.753223	4.24684	5e-05	0.000596367	yes
P2358	XLOC_001615	YRDC	chr1:38268613-38275126	HC1	HC3	OK	4.81661	8.12251	0.753908	1.82431	0.0024	0.0186745	yes
P26566	XLOC_020269	CDO1	chr5:115140429-115152405	HC1	HC3	OK	3.7566	6.33593	0.75413	2.84526	5e-05	0.000596367	yes
P31016	XLOC_025000	RNF122	chr8:33405271-33424646	HC1	HC3	OK	2.34985	3.96586	0.755067	2.36309	0.0002	0.00213437	yes
P9185	XLOC_006685	RB1	chr13:48877882-49056026	HC1	HC3	OK	4.68303	7.90942	0.756129	3.82992	5e-05	0.000596367	yes
P2387	XLOC_001636	COL9A2	chr1:40766162-40782939	HC1	HC3	OK	0.89459	1.51248	0.757617	1.77464	0.0047	0.0326631	yes
P32509	XLOC_026205	KLF4	chr9:110247132-110252047	HC1	HC3	OK	21.8079	36.984	0.762049	3.98078	5e-05	0.000596367	yes
P2359	XLOC_001616	MTF1	chr1:38275238-38325292	HC1	HC3	OK	2.06971	3.51353	0.763493	3.5835	5e-05	0.000596367	yes
P17637	XLOC_013390	AKT1S1	chr19:50372289-50392007	HC1	HC3	OK	40.1944	68.2417	0.763658	2.29601	0.0002	0.00213437	yes
P5971	XLOC_004287	FUT4	chr11:94277016-94292389	HC1	HC3	OK	2.64575	4.49391	0.764295	2.94161	5e-05	0.000596367	yes
P11601	XLOC_008823	STARD5	chr15:81489218-81616524	HC1	HC3	OK	6.21347	10.5766	0.767404	2.19126	0.00045	0.00440043	yes
P30097	XLOC_024159	CCDC71L	chr7:106297210-106301634	HC1	HC3	OK	12.4953	21.2935	0.769023	4.26608	5e-05	0.000596367	yes
P31327	XLOC_025246	TMEM65	chr8:125323158-125384940	HC1	HC3	OK	1.54621	2.63966	0.771613	3.32771	5e-05	0.000596367	yes
P1483	XLOC_001000	SOAT1	chr1:179262848-179327814	HC1	HC3	OK	3.94518	6.74194	0.773074	3.9068	5e-05	0.000596367	yes
P9359	XLOC_006878	PARP4	chr13:24995068-25086948	HC1	HC3	OK	12.9699	22.1645	0.773079	4.20131	5e-05	0.000596367	yes
P33251	XLOC_026797	ARMCX1	chrX:100805513-100809675	HC1	HC3	OK	14.5757	24.9526	0.775626	3.91749	5e-05	0.000596367	yes
P15923	XLOC_012103	JUNB	chr19:12902309-12904125	HC1	HC3	OK	279.09	477.856	0.775844	4.65751	5e-05	0.000596367	yes
P2414	XLOC_001650	SLC2A1	chr1:43391045-43449029	HC1	HC3	OK	51.705	88.6372	0.777608	4.32173	5e-05	0.000596367	yes
P26518	XLOC_020230	GLRX	chr5:95149552-95158577	HC1	HC3	OK	52.2926	89.675	0.778098	3.68998	5e-05	0.000596367	yes
P22817	XLOC_017451	SLC35G2	chr3:136537860-136580905	HC1	HC3	OK	4.53826	7.79159	0.779779	1.65118	0.00455	0.0318939	yes
P6402	XLOC_004613	LYVE1	chr11:10562782-10715535	HC1	HC3	OK	1.45935	2.50653	0.780362	2.15449	0.0013	0.0111125	yes
P31903	XLOC_025732	ZBTB43	chr9:129567284-129600487	HC1	HC3	OK	2.20328	3.78446	0.780438	3.58218	5e-05	0.000596367	yes
P2835	XLOC_001946	ZNF697	chr1:120161999-120190390	HC1	HC3	OK	1.18295	2.03303	0.781238	2.98924	5e-05	0.000596367	yes
P6390	XLOC_004602	TMEM9B	chr11:8968747-8997830	HC1	HC3	OK	16.4803	28.3482	0.782517	2.78837	5e-05	0.000596367	yes
P3697	XLOC_002654	AKR1C1	chr10:5005453-5020158	HC1	HC3	OK	24.6291	42.3809	0.783051	3.8313	5e-05	0.000596367	yes
P21016	XLOC_016070	JAM2	chr21:27011593-27089895	HC1	HC3	OK	3.59639	6.20149	0.786067	2.94884	5e-05	0.000596367	yes
P21977	XLOC_016805	LARGE	chr22:33668932-34316416	HC1	HC3	OK	3.30133	5.6941	0.786418	2.83686	5e-05	0.000596367	yes
P18127	XLOC_013784	VRK2	chr2:58134785-58468515	HC1	HC3	OK	4.64328	8.02694	0.789705	1.92152	0.0017	0.0139688	yes
P27599	XLOC_021067	FAM26E	chr6:116817650-116880031	HC1	HC3	OK	1.62139	2.80653	0.791559	3.17189	5e-05	0.000596367	yes
P5873	XLOC_004212	RELT	chr11:73087404-73108519	HC1	HC3	OK	0.834018	1.44432	0.792238	2.05502	0.00105	0.0092685	yes
P28896	XLOC_023259	ZNRF2	chr7:30323922-30409265	HC1	HC3	OK	2.61939	4.54006	0.793481	3.26971	5e-05	0.000596367	yes
P31032	XLOC_025015	FGFR1	chr8:38268580-38326352	HC1	HC3	OK	58.9718	102.235	0.793787	2.63205	5e-05	0.000596367	yes
P30197	XLOC_024238	PLXNA4	chr7:131808090-132333447	HC1	HC3	OK	4.04419	7.0125	0.794077	4.13164	5e-05	0.000596367	yes
P13687	XLOC_010439	UBE2Z	chr17:46985730-47022214	HC1	HC3	OK	43.951	76.2317	0.794496	3.92586	5e-05	0.000596367	yes
P28177	XLOC_021486	FKBP5	chr6:35541361-35704724	HC1	HC3	OK	1.09264	1.89546	0.794729	2.68011	5e-05	0.000596367	yes
P12745	XLOC_009688	USP31	chr16:23072727-23160591	HC1	HC3	OK	0.725463	1.26109	0.797699	3.3279	5e-05	0.000596367	yes
P3539	XLOC_002422	DUSP10	chr1:221874761-221915518	HC1	HC3	OK	9.16306	15.9457	0.799265	2.97996	5e-05	0.000596367	yes
P31648	XLOC_025542	SMC5	chr9:72873877-72969789	HC1	HC3	OK	5.08972	8.86724	0.800899	2.43224	0.0002	0.00213437	yes
P32135	XLOC_025884	GLIS3	chr9:3824127-4300035	HC1	HC3	OK	3.16196	5.50953	0.801111	2.36192	5e-05	0.000596367	yes
P3189	XLOC_002164	IGSF8	chr1:160061128-160068618	HC1	HC3	OK	21.2447	37.076	0.80338	3.80612	5e-05	0.000596367	yes
P12941	XLOC_009845	RRAD	chr16:66955581-66959439	HC1	HC3	OK	2.51826	4.39746	0.804246	1.93678	0.0032	0.0239271	yes
P20430	XLOC_015591	CEBPB	chr20:48801139-48809227	HC1	HC3	OK	81.9214	143.266	0.806379	4.43686	5e-05	0.000596367	yes
P29100	XLOC_023397	CLIP2	chr7:73703804-73820273	HC1	HC3	OK	26.0009	45.477	0.806577	4.47484	5e-05	0.000596367	yes
P21005	XLOC_016056	USP25	chr21:17102343-17252390	HC1	HC3	OK	6.74396	11.811	0.808466	1.91134	0.00185	0.0149782	yes
P4239	XLOC_003018	LZTS2	chr10:102756863-102790914	HC1	HC3	OK	51.9579	91.0142	0.808748	4.37991	5e-05	0.000596367	yes
P18232	XLOC_013863	HK2	chr2:75059781-75120481	HC1	HC3	OK	11.0243	19.3255	0.809825	4.38541	5e-05	0.000596367	yes
P11085	XLOC_008413	WHAMM	chr15:83478379-83503613	HC1	HC3	OK	5.62074	9.85361	0.809893	3.76056	5e-05	0.000596367	yes
P6254	XLOC_004493	DUSP8	chr11:1575280-1593150	HC1	HC3	OK	2.56009	4.4887	0.810102	3.24216	5e-05	0.000596367	yes
P16478	XLOC_012531	FLT3LG	chr19:49977465-49989641	HC1	HC3	OK	11.8032	20.6951	0.810115	2.44912	0.00025	0.00260347	yes
P7217	XLOC_005196	CDON	chr11:125826648-125933187	HC1	HC3	OK	3.22014	5.64635	0.810196	2.05158	0.00115	0.0100039	yes
P15105	XLOC_011543	APCDD1	chr18:10454624-10488698	HC1	HC3	OK	1.50963	2.64772	0.810557	2.43292	0.00015	0.00163623	yes
P24583	XLOC_018802	SMARCA5	chr4:144434615-144478642	HC1	HC3	OK	8.5855	15.0595	0.810704	4.50834	5e-05	0.000596367	yes
P30367	XLOC_024440	CLDN23	chr8:8559665-8561617	HC1	HC3	OK	8.65386	15.1817	0.810919	3.48508	5e-05	0.000596367	yes
P1553	XLOC_001048	CFH	chr1:196621007-196716634	HC1	HC3	OK	38.1509	66.9901	0.81223	4.04818	5e-05	0.000596367	yes
P25496	XLOC_019501	ITGA1	chr5:52083720-52250675	HC1	HC3	OK	5.09379	8.9499	0.813134	2.8424	5e-05	0.000596367	yes
P1648	XLOC_001111	SRGAP2	chr1:206516074-206637783	HC1	HC3	OK	3.11005	5.46583	0.813503	1.80243	0.0021	0.0167369	yes
P29594	XLOC_023759	DNAJB6	chr7:157129709-157210133	HC1	HC3	OK	21.9101	38.5476	0.815045	3.36402	5e-05	0.000596367	yes
P15142	XLOC_011573	GATA6	chr18:19749397-19782491	HC1	HC3	OK	1.1783	2.07547	0.816733	2.4277	0.0001	0.00112739	yes
P12140	XLOC_009248	ORC6	chr16:46723557-46732306	HC1	HC3	OK	0.976296	1.7212	0.81802	1.70821	0.00585	0.0391933	yes
P8331	XLOC_006008	DUSP16	chr12:12626215-12715448	HC1	HC3	OK	1.57143	2.77122	0.818442	3.58826	5e-05	0.000596367	yes
P26865	XLOC_020475	SH3PXD2B	chr5:171752186-171881527	HC1	HC3	OK	18.0646	31.8612	0.818638	4.52791	5e-05	0.000596367	yes
P29353	XLOC_023571	MET	chr7:116312458-116438440	HC1	HC3	OK	5.47282	9.66526	0.820525	4.38307	5e-05	0.000596367	yes
P29131	XLOC_023424	PTPN12	chr7:77166772-77269388	HC1	HC3	OK	12.608	22.2999	0.822696	2.54521	5e-05	0.000596367	yes
P13244	XLOC_010093	CHRNB1	chr17:7348405-7360932	HC1	HC3	OK	2.43787	4.32035	0.825526	2.9366	5e-05	0.000596367	yes
P2655	XLOC_001815	GTF2B	chr1:89318320-89357301	HC1	HC3	OK	10.5307	18.6665	0.825851	3.94021	5e-05	0.000596367	yes
P6754	XLOC_004868	EHD1	chr11:64620198-64647185	HC1	HC3	OK	23.1479	41.0656	0.827048	2.94314	5e-05	0.000596367	yes
P11210	XLOC_008539	TJP1	chr15:29991570-30261002	HC1	HC3	OK	2.00623	3.56007	0.827423	1.87654	0.00165	0.0136147	yes
P4440	XLOC_003173	KLF6	chr10:3818187-3827473	HC1	HC3	OK	24.6979	43.8436	0.827978	3.45831	5e-05	0.000596367	yes
P29383	XLOC_023605	FAM71F2	chr7:128312319-128327926	HC1	HC3	OK	0.683786	1.21549	0.829918	2.84951	5e-05	0.000596367	yes
P2767	XLOC_001898	DENND2D	chr1:111728590-111747160	HC1	HC3	OK	2.07397	3.68844	0.830613	3.20739	5e-05	0.000596367	yes
P21198	XLOC_016210	NRIP1	chr21:16333555-16437126	HC1	HC3	OK	1.08394	1.92907	0.83163	3.65234	5e-05	0.000596367	yes
P1570	XLOC_001057	NEK7	chr1:198126107-198291548	HC1	HC3	OK	9.0188	16.0778	0.834066	3.11157	5e-05	0.000596367	yes
P25866	XLOC_019753	EGR1	chr5:137801180-137805004	HC1	HC3	OK	162.202	289.254	0.834544	4.65876	5e-05	0.000596367	yes
P14987	XLOC_011372	SOCS3	chr17:76352857-76356160	HC1	HC3	OK	28.81	51.3845	0.834766	4.50245	5e-05	0.000596367	yes
P12289	XLOC_009345	SLC9A5	chr16:67282854-67306094	HC1	HC3	OK	1.03424	1.84511	0.83513	2.56875	0.0001	0.00112739	yes
P31663	XLOC_025557	VPS13A	chr9:79791671-80032399	HC1	HC3	OK	1.6403	2.92999	0.836937	2.65902	0.00015	0.00163623	yes
P12108	XLOC_009224	STX4	chr16:31044415-31053122	HC1	HC3	OK	22.3932	40.0031	0.837053	2.93163	5e-05	0.000596367	yes
P22644	XLOC_017314	ALCAM	chr3:105085556-105295757	HC1	HC3	OK	27.8318	49.7366	0.837572	4.44802	5e-05	0.000596367	yes
P21755	XLOC_016636	TTC38	chr22:46663860-46689941	HC1	HC3	OK	6.4638	11.5588	0.83854	3.14763	5e-05	0.000596367	yes
P12446	XLOC_009457	FOXC2	chr16:86598750-86603331	HC1	HC3	OK	13.7585	24.6039	0.838566	4.02561	5e-05	0.000596367	yes
P425	XLOC_000291	KIAA1522	chr1:33207511-33240571	HC1	HC3	OK	3.33317	5.96516	0.839669	1.89613	0.0045	0.03164	yes
P22088	XLOC_016895	A4GALT	chr22:43086871-43117207	HC1	HC3	OK	40.1087	71.7945	0.839957	4.33309	5e-05	0.000596367	yes
P20301	XLOC_015504	TGIF2	chr20:35201875-35274619	HC1	HC3	OK	4.42115	7.93409	0.843643	2.49159	5e-05	0.000596367	yes
P1675	XLOC_001123	CD55	chr1:207494816-207534311	HC1	HC3	OK	3.75982	6.7489	0.843991	2.21992	0.0001	0.00112739	yes
P21915	XLOC_016761	XBP1	chr22:29189881-29196560	HC1	HC3	OK	48.8341	87.7429	0.845392	2.14232	0.00125	0.0107517	yes
P11428	XLOC_008691	RORA	chr15:60771376-61521502	HC1	HC3	OK	1.14614	2.05939	0.845442	2.18795	0.00155	0.0129445	yes
P18253	XLOC_013885	VAMP5	chr2:85811530-85820511	HC1	HC3	OK	87.1733	156.894	0.847827	4.49613	5e-05	0.000596367	yes
P7639	XLOC_005504	IGFBP6	chr12:53491435-53496128	HC1	HC3	OK	144.353	259.92	0.848469	5.07123	5e-05	0.000596367	yes
P27819	XLOC_021216	QKI	chr6:163835674-163999628	HC1	HC3	OK	4.83363	8.70576	0.848862	3.1041	5e-05	0.000596367	yes
P10155	XLOC_007609	ZBTB42	chr14:105267517-105271048	HC1	HC3	OK	0.995975	1.79438	0.849303	2.48043	5e-05	0.000596367	yes
P5281	XLOC_003807	ADM	chr11:10326526-10328949	HC1	HC3	OK	217.821	392.536	0.849682	4.74482	5e-05	0.000596367	yes
P29126	XLOC_023417	DTX2	chr7:76090971-76157199	HC1	HC3	OK	8.05289	14.5265	0.851105	2.97137	5e-05	0.000596367	yes
P1867	XLOC_001241	LGALS8	chr1:236681513-236767841	HC1	HC3	OK	3.64484	6.5759	0.85133	1.75162	0.00575	0.0386548	yes
P9744	XLOC_007227	KHNYN	chr14:24895675-24912111	HC1	HC3	OK	2.97128	5.36153	0.851559	1.79013	0.00255	0.0196312	yes
P808	XLOC_000553	LMO4	chr1:87794150-87814607	HC1	HC3	OK	21.7682	39.2986	0.852254	4.70181	5e-05	0.000596367	yes
P25836	XLOC_019734	SEC24A	chr5:133984474-134063601	HC1	HC3	OK	3.70029	6.6814	0.852511	3.55076	5e-05	0.000596367	yes
P23896	XLOC_018248	PLD1	chr3:171318194-171528284	HC1	HC3	OK	1.32795	2.40037	0.854051	1.77309	0.00275	0.0209486	yes
P9120	XLOC_006620	POMP	chr13:29233140-29253093	HC1	HC3	OK	24.2442	43.8297	0.854266	4.51886	5e-05	0.000596367	yes
P1802	XLOC_001205	GJC2	chr1:228337414-228347527	HC1	HC3	OK	0.990911	1.79214	0.854854	1.71921	0.00635	0.0418717	yes
P25176	XLOC_019218	ARSJ	chr4:114809446-114901006	HC1	HC3	OK	3.72197	6.73398	0.855393	2.016	0.0019	0.01532	yes
P30233	XLOC_024265	KDM7A	chr7:139784545-139876741	HC1	HC3	OK	3.57034	6.46311	0.856169	4.67304	5e-05	0.000596367	yes
P13260	XLOC_010101	CD68	chr17:7482804-7493488	HC1	HC3	OK	119.541	216.576	0.857369	4.20833	5e-05	0.000596367	yes
P188	XLOC_000137	DDI2	chr1:15943952-15989195	HC1	HC3	OK	0.964114	1.74884	0.859126	2.34267	0.00025	0.00260347	yes
P12677	XLOC_009624	LITAF	chr16:11641397-11681322	HC1	HC3	OK	46.5661	84.5093	0.85983	4.69267	5e-05	0.000596367	yes
P11129	XLOC_008450	ZNF710	chr15:90544722-90645786	HC1	HC3	OK	2.3949	4.34911	0.860757	2.33363	0.00015	0.00163623	yes
P11151	XLOC_008470	SLCO3A1	chr15:92396937-92715665	HC1	HC3	OK	8.38536	15.232	0.861162	3.11903	5e-05	0.000596367	yes
P28521	XLOC_021717	FYN	chr6:111981534-112194655	HC1	HC3	OK	14.5194	26.441	0.864798	2.04156	0.00035	0.00350712	yes
P7172	XLOC_005158	PVRL1	chr11:119508807-119599435	HC1	HC3	OK	1.34809	2.4558	0.865272	3.4496	5e-05	0.000596367	yes
P22696	XLOC_017361	POGLUT1	chr3:119187784-119213554	HC1	HC3	OK	3.50687	6.39933	0.867739	3.70715	5e-05	0.000596367	yes
P18442	XLOC_014015	INSIG2	chr2:118846049-118868238	HC1	HC3	OK	8.2272	15.0299	0.869363	3.58937	5e-05	0.000596367	yes
P23837	XLOC_018210	CCNL1	chr3:156864153-156879207	HC1	HC3	OK	19.9954	36.5357	0.869641	3.1886	5e-05	0.000596367	yes
P30955	XLOC_024951	TNFRSF10B	chr8:22844929-22941132	HC1	HC3	OK	18.341	33.6428	0.875228	1.80866	0.0046	0.0321627	yes
P5231	XLOC_003761	TRIM34	chr11:5617330-5665708	HC1	HC3	OK	2.79614	5.13315	0.876408	1.86447	0.00425	0.030159	yes
P18070	XLOC_013743	PKDCC	chr2:42275160-42285668	HC1	HC3	OK	6.02827	11.0836	0.878613	2.77862	5e-05	0.000596367	yes
P31758	XLOC_025640	STX17	chr9:102668914-102736818	HC1	HC3	OK	2.95972	5.44186	0.878638	4.43881	5e-05	0.000596367	yes
P28989	XLOC_023323	UPP1	chr7:48128199-48148330	HC1	HC3	OK	5.64026	10.3722	0.878883	1.8767	0.00295	0.0223364	yes
P31996	XLOC_025782	ASS1	chr9:133320093-133376661	HC1	HC3	OK	75.5059	139.041	0.88085	5.00712	5e-05	0.000596367	yes
P27161	XLOC_020739	HLA-E	chr6:30457182-30461982	HC1	HC3	OK	192.166	354.094	0.881781	4.96056	5e-05	0.000596367	yes
P10313	XLOC_007726	SNX6	chr14:35030617-35099366	HC1	HC3	OK	25.3462	46.7156	0.882138	4.60354	5e-05	0.000596367	yes
P29770	XLOC_023920	PSMA2	chr7:42956461-42971805	HC1	HC3	OK	40.5916	74.8334	0.8825	4.79989	5e-05	0.000596367	yes
P30399	XLOC_024474	ZDHHC2	chr8:17013835-17080241	HC1	HC3	OK	2.18306	4.02748	0.883527	2.26691	0.002	0.0160326	yes
P19933	XLOC_015151	DNPEP	chr2:220236763-220252662	HC1	HC3	OK	15.0963	27.8613	0.884069	3.34352	5e-05	0.000596367	yes
P2682	XLOC_001835	TMED5	chr1:93615298-93646246	HC1	HC3	OK	4.68814	8.65354	0.884274	2.06778	0.0012	0.010393	yes
P10551	XLOC_007896	GTF2A1	chr14:81641795-81687575	HC1	HC3	OK	1.53988	2.84829	0.88728	1.91404	0.00445	0.0314327	yes
P19487	XLOC_014800	RNF149	chr2:101892062-101925178	HC1	HC3	OK	12.7355	23.5681	0.88798	4.71672	5e-05	0.000596367	yes
P32572	XLOC_026247	TNC	chr9:117781853-117880571	HC1	HC3	OK	48.8242	90.4355	0.889293	1.62827	0.0053	0.0361049	yes
P31355	XLOC_025281	ST3GAL1	chr8:134467090-134584183	HC1	HC3	OK	5.61891	10.4079	0.889313	4.58803	5e-05	0.000596367	yes
P29103	XLOC_023398	GTF2IRD1	chr7:73868119-74016920	HC1	HC3	OK	5.0523	9.37431	0.891772	1.76537	0.00385	0.0279095	yes
P29912	XLOC_024030	GSAP	chr7:76940067-77054760	HC1	HC3	OK	0.936971	1.73865	0.891891	2.69114	5e-05	0.000596367	yes
P19082	XLOC_014485	FAM49A	chr2:16730729-16847134	HC1	HC3	OK	2.63224	4.89154	0.893998	2.33462	0.00025	0.00260347	yes
P4863	XLOC_003482	PDLIM1	chr10:96997324-97050905	HC1	HC3	OK	1.60938	2.99104	0.894143	2.19848	0.00025	0.00260347	yes
P30790	XLOC_024777	MYC	chr8:128748314-128753680	HC1	HC3	OK	25.1666	46.7791	0.894355	4.70369	5e-05	0.000596367	yes
P19003	XLOC_014408	TWIST2	chr2:239756672-239832244	HC1	HC3	OK	7.39817	13.8075	0.900209	2.6213	5e-05	0.000596367	yes
P19898	XLOC_015120	IGFBP5	chr2:217536778-217560272	HC1	HC3	OK	134.563	251.786	0.903922	4.32688	5e-05	0.000596367	yes
P11075	XLOC_008396	MESDC1	chr15:81293294-81296345	HC1	HC3	OK	6.05797	11.3532	0.906199	3.81059	5e-05	0.000596367	yes
P23746	XLOC_018138	MSL2	chr3:135867759-135914688	HC1	HC3	OK	1.12424	2.10772	0.906736	1.83353	0.00395	0.0284995	yes
P6392	XLOC_004603	NRIP3	chr11:9002122-9025596	HC1	HC3	OK	0.595091	1.11616	0.907358	2.42009	0.00015	0.00163623	yes
P24223	XLOC_018528	TBC1D1	chr4:37892704-38140796	HC1	HC3	OK	9.38709	17.6121	0.907816	3.88294	5e-05	0.000596367	yes
P16251	XLOC_012351	ZFP36	chr19:39897486-39900052	HC1	HC3	OK	77.6267	145.909	0.910448	5.01845	5e-05	0.000596367	yes
P11490	XLOC_008745	TLE3	chr15:70340127-70390256	HC1	HC3	OK	3.39458	6.38106	0.910564	2.18919	0.00055	0.00522993	yes
P24503	XLOC_018737	CCDC109B	chr4:110481354-110608872	HC1	HC3	OK	9.85712	18.5311	0.91071	4.0319	5e-05	0.000596367	yes
P1656	XLOC_001115	DYRK3	chr1:206808880-206823316	HC1	HC3	OK	4.04384	7.6033	0.910898	2.91485	5e-05	0.000596367	yes
P27090	XLOC_020679	BTN2A1	chr6:26421618-26482737	HC1	HC3	OK	5.70144	10.7325	0.912588	1.54525	0.0077	0.0492657	yes
P17909	XLOC_013616	ASAP2	chr2:9346893-9563643	HC1	HC3	OK	4.92224	9.27232	0.913614	2.05611	0.00095	0.00850006	yes
P3734	XLOC_002685	OPTN	chr10:13142081-13200517	HC1	HC3	OK	26.7555	50.5258	0.917185	3.33584	5e-05	0.000596367	yes
P28518	XLOC_021716	TRAF3IP2	chr6:111620233-111927477	HC1	HC3	OK	21.5168	40.6635	0.918274	3.29231	5e-05	0.000596367	yes
P22598	XLOC_017277	ARL13B	chr3:93698982-93774522	HC1	HC3	OK	1.10157	2.08186	0.918313	2.01739	0.0023	0.01808	yes
P13755	XLOC_010464	ABCC3	chr17:48712217-48769063	HC1	HC3	OK	20.036	37.9064	0.919844	4.9166	5e-05	0.000596367	yes
P25010	XLOC_019109	SCARB2	chr4:77079891-77135052	HC1	HC3	OK	61.8287	117.035	0.920593	4.84139	5e-05	0.000596367	yes
P25344	XLOC_019342	VEGFC	chr4:177604684-177713899	HC1	HC3	OK	49.3111	93.4326	0.922013	5.05019	5e-05	0.000596367	yes
P22656	XLOC_017328	PVRL3	chr3:110790605-110913016	HC1	HC3	OK	1.12885	2.14133	0.923653	3.33319	5e-05	0.000596367	yes
P13852	XLOC_010548	KPNA2	chr17:66031847-66042970	HC1	HC3	OK	14.9798	28.4232	0.924046	4.64605	5e-05	0.000596367	yes
P18148	XLOC_013799	UGP2	chr2:64068097-64118696	HC1	HC3	OK	22.837	43.3673	0.925234	3.6632	5e-05	0.000596367	yes
P31699	XLOC_025586	CKS2	chr9:91926109-91931618	HC1	HC3	OK	16.3618	31.092	0.926213	3.76872	5e-05	0.000596367	yes
P14839	XLOC_011275	ICAM2	chr17:62073430-62097994	HC1	HC3	OK	3.22649	6.13626	0.927394	2.39394	0.0001	0.00112739	yes
P30820	XLOC_024813	GSDMD	chr8:144519824-144645231	HC1	HC3	OK	26.6323	50.6531	0.92747	3.21665	5e-05	0.000596367	yes
P10597	XLOC_007921	LGMN	chr14:93170151-93215047	HC1	HC3	OK	43.2661	82.2916	0.927506	5.07693	5e-05	0.000596367	yes
P26623	XLOC_020308	ZCCHC10	chr5:132332676-132362296	HC1	HC3	OK	1.8079	3.43916	0.927743	2.25235	0.00095	0.00850006	yes
P4134	XLOC_002962	2016-03-05	chr10:94050915-94113725	HC1	HC3	OK	4.12993	7.86806	0.929891	3.74416	5e-05	0.000596367	yes
P2821	XLOC_001935	CD58	chr1:117057155-117113715	HC1	HC3	OK	5.51631	10.5184	0.931142	3.09314	5e-05	0.000596367	yes
P32241	XLOC_025964	BAG1	chr9:33252469-33282067	HC1	HC3	OK	7.12074	13.5956	0.933038	2.94619	5e-05	0.000596367	yes
P18731	XLOC_014239	CFLAR	chr2:201980826-202037502	HC1	HC3	OK	2.5113	4.79754	0.933862	1.90093	0.0059	0.0394707	yes
P21531	XLOC_016493	KREMEN1	chr22:29469065-29564321	HC1	HC3	OK	4.33295	8.2953	0.936946	2.14897	0.0003	0.00307311	yes
P6002	XLOC_004307	BIRC2	chr11:102217912-102249401	HC1	HC3	OK	13.0668	25.0658	0.93981	2.549	5e-05	0.000596367	yes
P2574	XLOC_001737	JUN	chr1:59246462-59249785	HC1	HC3	OK	85.3848	164.067	0.942233	5.27279	5e-05	0.000596367	yes
P7596	XLOC_005480	DIP2B	chr12:50898767-51142450	HC1	HC3	OK	2.09007	4.01646	0.94237	4.54039	5e-05	0.000596367	yes
P16865	XLOC_012858	TICAM1	chr19:4815935-4831754	HC1	HC3	OK	13.4391	25.8401	0.943177	4.91467	5e-05	0.000596367	yes
P23330	XLOC_017840	COL7A1	chr3:48601495-48632593	HC1	HC3	OK	1.61753	3.11036	0.943285	2.8023	5e-05	0.000596367	yes
P13777	XLOC_010484	MSI2	chr17:55333930-55758106	HC1	HC3	OK	4.25707	8.19011	0.944023	3.66781	5e-05	0.000596367	yes
P21656	XLOC_016563	MAFF	chr22:38597938-38612517	HC1	HC3	OK	33.4309	64.506	0.948253	5.12896	5e-05	0.000596367	yes
P14363	XLOC_010923	FLOT2	chr17:27206355-27224715	HC1	HC3	OK	9.48247	18.3364	0.951379	2.12746	0.0001	0.00112739	yes
P16368	XLOC_012435	PVRL2	chr19:45349392-45392485	HC1	HC3	OK	22.8938	44.3744	0.954774	3.74835	5e-05	0.000596367	yes
P2283	XLOC_001570	PTP4A2	chr1:32372021-32403988	HC1	HC3	OK	6.35736	12.3258	0.95518	2.08029	0.00105	0.0092685	yes
P30965	XLOC_024958	STC1	chr8:23699433-23712320	HC1	HC3	OK	5.43246	10.5357	0.955606	4.74444	5e-05	0.000596367	yes
P14947	XLOC_011342	UNC13D	chr17:73823307-73840798	HC1	HC3	OK	0.639087	1.24147	0.957959	2.51579	0.00035	0.00350712	yes
P30828	XLOC_024820	GRINA	chr8:145064225-145067583	HC1	HC3	OK	145.753	283.414	0.959386	5.54614	5e-05	0.000596367	yes
P1503	XLOC_001012	IER5	chr1:181057637-181059979	HC1	HC3	OK	19.2109	37.3576	0.959477	4.81049	5e-05	0.000596367	yes
P1577	XLOC_001062	CAMSAP2	chr1:200708685-200829835	HC1	HC3	OK	4.22599	8.21885	0.959648	3.60657	5e-05	0.000596367	yes
P33925	XLOC_027294	SYTL4	chrX:99928815-99987135	HC1	HC3	OK	2.48641	4.83581	0.95969	4.07792	5e-05	0.000596367	yes
P2657	XLOC_001816	RBMXL1	chr1:89386891-89458643	HC1	HC3	OK	2.24343	4.36628	0.960701	2.79326	5e-05	0.000596367	yes
P30751	XLOC_024738	ENY2	chr8:110346551-110358189	HC1	HC3	OK	6.73453	13.1269	0.962878	3.81561	5e-05	0.000596367	yes
P168	XLOC_000127	PDPN	chr1:13910251-13944501	HC1	HC3	OK	86.3202	168.491	0.964903	2.96965	5e-05	0.000596367	yes
P167	XLOC_000127	PDPN	chr1:13910251-13944501	HC1	HC3	OK	70.2129	137.057	0.964967	2.52949	5e-05	0.000596367	yes
P15183	XLOC_011597	RNF138	chr18:29671817-29711524	HC1	HC3	OK	1.46415	2.86087	0.966388	3.31241	5e-05	0.000596367	yes
P12358	XLOC_009387	IL34	chr16:70613797-70694856	HC1	HC3	OK	6.01412	11.765	0.968081	1.9274	0.00155	0.0129445	yes
P20880	XLOC_015940	PREX1	chr20:47240792-47444420	HC1	HC3	OK	3.0836	6.03444	0.968603	4.54461	5e-05	0.000596367	yes
P190	XLOC_000139	SLC25A34	chr1:16062808-16067887	HC1	HC3	OK	0.738045	1.44466	0.968946	2.18714	0.0004	0.00394224	yes
P27234	XLOC_020780	HSPA1B	chr6:31795511-31798031	HC1	HC3	OK	11.2852	22.1063	0.970032	4.81268	5e-05	0.000596367	yes
P10044	XLOC_007433	C14orf159	chr14:91580356-91720224	HC1	HC3	OK	5.12744	10.0532	0.971349	2.22232	0.00015	0.00163623	yes
P2456	XLOC_001670	TESK2	chr1:45794913-45956840	HC1	HC3	OK	1.90098	3.72726	0.971372	2.44974	0.00025	0.00260347	yes
P24686	XLOC_018887	ING2	chr4:184426202-184433581	HC1	HC3	OK	3.09894	6.07853	0.971945	2.27485	0.00035	0.00350712	yes
P18460	XLOC_014024	RALB	chr2:121010413-121052286	HC1	HC3	OK	17.6311	34.6076	0.972971	5.13785	5e-05	0.000596367	yes
P1059	XLOC_000751	C1orf54	chr1:150244686-150253383	HC1	HC3	OK	8.10605	15.9125	0.973089	2.2212	0.00015	0.00163623	yes
P22594	XLOC_017275	C3orf38	chr3:88101099-88207115	HC1	HC3	OK	5.3704	10.5548	0.974802	2.39366	0.0001	0.00112739	yes
P32508	XLOC_026201	ABCA1	chr9:107543283-107690527	HC1	HC3	OK	2.33376	4.59305	0.976794	3.90319	5e-05	0.000596367	yes
P26561	XLOC_020266	FEM1C	chr5:114856607-114880591	HC1	HC3	OK	2.72742	5.3699	0.977359	4.92601	5e-05	0.000596367	yes
P31484	XLOC_025408	JAK2	chr9:4985129-5128429	HC1	HC3	OK	3.83312	7.55522	0.978955	2.81382	5e-05	0.000596367	yes
P28249	XLOC_021530	CCND3	chr6:41902670-42016632	HC1	HC3	OK	17.4932	34.5177	0.980541	3.66052	5e-05	0.000596367	yes
P17638	XLOC_013391	NUP62	chr19:50392449-50437193	HC1	HC3	OK	17.7379	35.0444	0.982349	3.81089	5e-05	0.000596367	yes
P13862	XLOC_010566	SOX9	chr17:70117160-70122560	HC1	HC3	OK	15.2259	30.2109	0.988538	5.25019	5e-05	0.000596367	yes
P15306	XLOC_011674	SERPINB8	chr18:61637262-61656608	HC1	HC3	OK	1.52779	3.03695	0.991176	1.9366	0.00335	0.02486	yes
P30201	XLOC_024243	AKR1B1	chr7:134127106-134143888	HC1	HC3	OK	101.715	202.479	0.993232	5.4961	5e-05	0.000596367	yes
P26830	XLOC_020441	CLINT1	chr5:157212750-157286183	HC1	HC3	OK	3.89343	7.76447	0.995843	2.32852	0.00015	0.00163623	yes
P22978	XLOC_017588	YEATS2	chr3:183415605-183530413	HC1	HC3	OK	9.49654	18.951	0.9968	5.37629	5e-05	0.000596367	yes
P1499	XLOC_001011	MR1	chr1:181002560-181031074	HC1	HC3	OK	3.03194	6.05378	0.997593	2.68422	5e-05	0.000596367	yes
P5	XLOC_000010	PLEKHN1	chr1:901876-910484	HC1	HC3	OK	0.928339	1.85508	0.998758	2.02994	0.005	0.034384	yes
P3299	XLOC_002230	KIFAP3	chr1:169890403-170043879	HC1	HC3	OK	5.14859	10.2896	0.99893	2.60792	5e-05	0.000596367	yes
P11189	XLOC_008516	NIPA1	chr15:23043278-23086843	HC1	HC3	OK	1.18309	2.36537	0.999508	2.12498	0.0024	0.0186745	yes
P24514	XLOC_018745	ALPK1	chr4:113218498-113363764	HC1	HC3	OK	1.70429	3.40908	1.00022	2.13962	0.0015	0.012611	yes
P25703	XLOC_019635	ERAP2	chr5:96211643-96255406	HC1	HC3	OK	11.4952	23.0357	1.00284	5.51061	5e-05	0.000596367	yes
P10073	XLOC_007453	SERPINA3	chr14:95078713-95090390	HC1	HC3	OK	81.9133	164.452	1.0055	5.61688	5e-05	0.000596367	yes
P2745	XLOC_001882	PSMA5	chr1:109941652-109969108	HC1	HC3	OK	8.60366	17.2791	1.006	5.42202	5e-05	0.000596367	yes
P31033	XLOC_025015	FGFR1	chr8:38268580-38326352	HC1	HC3	OK	17.8718	36.0316	1.01158	2.06405	0.00055	0.00522993	yes
P20110	XLOC_015361	CDC25B	chr20:3767418-3786768	HC1	HC3	OK	33.9677	68.5675	1.01336	4.54461	5e-05	0.000596367	yes
P103	XLOC_000075	SPSB1	chr1:9352940-9429590	HC1	HC3	OK	9.95493	20.1131	1.01465	5.09389	5e-05	0.000596367	yes
P8924	XLOC_006419	VPS29	chr12:110929327-110939945	HC1	HC3	OK	5.31105	10.774	1.02049	1.79108	0.00305	0.023043	yes
P22931	XLOC_017529	IL12A	chr3:159631189-159924879	HC1	HC3	OK	0.779984	1.58298	1.02113	1.71346	0.005	0.034384	yes
P6243	XLOC_004486	SLC25A22	chr11:790474-805250	HC1	HC3	OK	7.01194	14.2555	1.02363	3.33742	5e-05	0.000596367	yes
P4907	XLOC_003500	AVPI1	chr10:99437180-99447015	HC1	HC3	OK	53.367	108.511	1.02382	5.69142	5e-05	0.000596367	yes
P31231	XLOC_025165	GEM	chr8:95261484-95274547	HC1	HC3	OK	28.881	58.7491	1.02444	5.56436	5e-05	0.000596367	yes
P11632	XLOC_008846	NMB	chr15:85198359-85201802	HC1	HC3	OK	10.7578	21.9101	1.02622	3.39053	5e-05	0.000596367	yes
P27233	XLOC_020779	HSPA1A	chr6:31783290-31785719	HC1	HC3	OK	24.2248	49.4691	1.03004	5.73752	5e-05	0.000596367	yes
P18641	XLOC_014167	HOXD4	chr2:177016112-177017949	HC1	HC3	OK	2.67515	5.46302	1.03008	2.72795	5e-05	0.000596367	yes
P22561	XLOC_017236	ATXN7	chr3:63850232-63989274	HC1	HC3	OK	1.56682	3.20076	1.03057	2.41299	0.00025	0.00260347	yes
P8925	XLOC_006420	PPTC7	chr12:110971083-111021064	HC1	HC3	OK	2.20668	4.51135	1.03168	4.72976	5e-05	0.000596367	yes
P15374	XLOC_011725	EPB41L3	chr18:5392379-5628990	HC1	HC3	OK	1.62487	3.3236	1.03242	1.92092	0.00455	0.0318939	yes
P27326	XLOC_020852	TBC1D22B	chr6:37179953-37300747	HC1	HC3	OK	2.65806	5.43962	1.03313	1.93634	0.0023	0.01808	yes
P33570	XLOC_027038	PRKX	chrX:3522383-3631675	HC1	HC3	OK	1.34158	2.74592	1.03335	4.36935	5e-05	0.000596367	yes
P6781	XLOC_004889	RELA	chr11:65421066-65430443	HC1	HC3	OK	49.1298	100.65	1.03467	4.71914	5e-05	0.000596367	yes
P28057	XLOC_021415	ABHD16A	chr6:31654725-31671137	HC1	HC3	OK	14.3618	29.4688	1.03695	2.7947	5e-05	0.000596367	yes
P571	XLOC_000393	PLK3	chr1:45266035-45272957	HC1	HC3	OK	16.4585	33.8591	1.04071	5.15318	5e-05	0.000596367	yes
P34286	XLOC_027613	EIF1AY	chrY:22737596-22755040	HC1	HC3	OK	3.52266	7.25063	1.04144	2.67334	0.0004	0.00394224	yes
P25233	XLOC_019265	TBC1D9	chr4:141541935-141677471	HC1	HC3	OK	2.86851	5.90438	1.04148	4.82746	5e-05	0.000596367	yes
P30674	XLOC_024677	CA2	chr8:86351055-86393721	HC1	HC3	OK	8.79179	18.0983	1.04162	4.68884	5e-05	0.000596367	yes
P6029	XLOC_004333	SIK2	chr11:111473114-111637169	HC1	HC3	OK	4.07653	8.40387	1.04371	4.28185	5e-05	0.000596367	yes
P22266	XLOC_017028	KAT2B	chr3:20081523-20195896	HC1	HC3	OK	2.97529	6.15018	1.0476	4.46562	5e-05	0.000596367	yes
P13814	XLOC_010515	TLK2	chr17:60556385-60692841	HC1	HC3	OK	3.16705	6.54888	1.04811	2.67965	5e-05	0.000596367	yes
P28699	XLOC_021844	DYNLT1	chr6:159057504-159065818	HC1	HC3	OK	60.0398	124.206	1.04874	3.01968	5e-05	0.000596367	yes
P15476	XLOC_011805	PSTPIP2	chr18:43563501-43652250	HC1	HC3	OK	2.88109	5.96952	1.051	4.51865	5e-05	0.000596367	yes
P27483	XLOC_020967	OGFRL1	chr6:71998476-72011975	HC1	HC3	OK	4.00827	8.30827	1.05157	2.96319	5e-05	0.000596367	yes
P30117	XLOC_024171	DOCK4	chr7:111366163-111846462	HC1	HC3	OK	1.9596	4.07255	1.05537	5.03194	5e-05	0.000596367	yes
P30725	XLOC_024716	SPAG1	chr8:101170262-101254132	HC1	HC3	OK	0.832647	1.73162	1.05635	3.1578	5e-05	0.000596367	yes
P11369	XLOC_008655	DMXL2	chr15:51739920-51914967	HC1	HC3	OK	1.08989	2.26985	1.05841	2.46823	5e-05	0.000596367	yes
P13986	XLOC_010651	BAIAP2	chr17:79008946-79156964	HC1	HC3	OK	3.01633	6.29355	1.06108	1.7511	0.0069	0.0449609	yes
P13661	XLOC_010420	ITGB3	chr17:45331207-45401267	HC1	HC3	OK	1.24546	2.6058	1.06505	4.34289	5e-05	0.000596367	yes
P18087	XLOC_013754	PRKCE	chr2:45879042-46415129	HC1	HC3	OK	1.35013	2.82603	1.06567	4.34478	5e-05	0.000596367	yes
P14849	XLOC_011285	GNA13	chr17:63005406-63052920	HC1	HC3	OK	2.48728	5.20865	1.06634	2.2499	0.00435	0.0307736	yes
P14846	XLOC_011281	SMURF2	chr17:62538465-62658386	HC1	HC3	OK	3.24841	6.83357	1.0729	2.66189	0.0002	0.00213437	yes
P17968	XLOC_013669	EPT1	chr2:26531040-26618759	HC1	HC3	OK	0.94351	1.9912	1.07753	4.75922	5e-05	0.000596367	yes
P7599	XLOC_005483	METTL7A	chr12:51318533-51326300	HC1	HC3	OK	9.24514	19.5409	1.07973	5.61395	5e-05	0.000596367	yes
P11663	XLOC_008870	ANPEP	chr15:90328122-90358072	HC1	HC3	OK	56.3663	119.315	1.08187	2.55175	0.00095	0.00850006	yes
P13768	XLOC_010475	STXBP4	chr17:53046125-53241449	HC1	HC3	OK	0.586961	1.24389	1.08352	3.89619	5e-05	0.000596367	yes
P10909	XLOC_008282	RAB8B	chr15:63481727-63560002	HC1	HC3	OK	5.50009	11.6598	1.08402	4.21161	5e-05	0.000596367	yes
P7788	XLOC_005610	RASSF3	chr12:65004292-65091347	HC1	HC3	OK	2.34298	4.96969	1.08481	4.06497	5e-05	0.000596367	yes
P7469	XLOC_005408	RASSF8	chr12:26105713-26232825	HC1	HC3	OK	5.50455	11.6861	1.0861	3.15872	5e-05	0.000596367	yes
P32910	XLOC_026541	SCML1	chrX:17755568-17773108	HC1	HC3	OK	5.92921	12.6318	1.09115	4.66323	5e-05	0.000596367	yes
P15377	XLOC_011730	LAMA1	chr18:6941742-7117813	HC1	HC3	OK	1.1195	2.38507	1.09117	2.48032	0.0002	0.00213437	yes
P8761	XLOC_006310	OSBPL8	chr12:76745563-76953589	HC1	HC3	OK	3.17023	6.75506	1.09138	2.9812	5e-05	0.000596367	yes
P15079	XLOC_011512	SMCHD1	chr18:2655885-2805015	HC1	HC3	OK	2.80201	5.9729	1.09197	4.27784	5e-05	0.000596367	yes
P30602	XLOC_024615	SDCBP	chr8:59465727-59495419	HC1	HC3	OK	47.3321	101.235	1.09681	4.33669	5e-05	0.000596367	yes
P32209	XLOC_025939	CDKN2B	chr9:21994789-22121093	HC1	HC3	OK	1.12486	2.40738	1.09772	3.79071	5e-05	0.000596367	yes
P10366	XLOC_007766	SAV1	chr14:51100297-51135071	HC1	HC3	OK	11.436	24.5	1.0992	5.78988	5e-05	0.000596367	yes
P15390	XLOC_011744	PTPN2	chr18:12785476-12884334	HC1	HC3	OK	9.66524	20.7436	1.10179	2.74558	0.00015	0.00163623	yes
P25019	XLOC_019117	ANTXR2	chr4:80822770-80994626	HC1	HC3	OK	6.40339	13.772	1.10483	3.27595	5e-05	0.000596367	yes
P9852	XLOC_007306	PSMA3	chr14:58711522-58764855	HC1	HC3	OK	44.0591	94.8067	1.10555	4.88015	5e-05	0.000596367	yes
P14840	XLOC_011276	ERN1	chr17:62120389-62207502	HC1	HC3	OK	1.47985	3.19372	1.10978	4.04672	5e-05	0.000596367	yes
P1186	XLOC_000840	EFNA1	chr1:155100348-155107386	HC1	HC3	OK	1.55948	3.36712	1.11045	2.80302	5e-05	0.000596367	yes
P8834	XLOC_006355	CDK17	chr12:96672038-96794366	HC1	HC3	OK	1.66558	3.59785	1.11111	2.47171	5e-05	0.000596367	yes
P22358	XLOC_017090	EIF1B	chr3:39850404-40353915	HC1	HC3	OK	35.8591	77.5221	1.11227	5.47503	5e-05	0.000596367	yes
P32900	XLOC_026537	TXLNG	chrX:16804554-16862642	HC1	HC3	OK	1.30923	2.83319	1.11372	2.239	0.00015	0.00163623	yes
P7465	XLOC_005402	ETNK1	chr12:22778075-22843608	HC1	HC3	OK	1.53032	3.3123	1.11401	2.39598	0.0058	0.038934	yes
P18427	XLOC_014004	PSD4	chr2:113931559-113960677	HC1	HC3	OK	0.609689	1.32024	1.11466	3.26067	5e-05	0.000596367	yes
P6822	XLOC_004917	CLCF1	chr11:67085309-67159158	HC1	HC3	OK	11.703	25.4131	1.1187	2.74791	5e-05	0.000596367	yes
P27872	XLOC_021264	LYRM4	chr6:4995279-5261183	HC1	HC3	OK	12.3227	26.799	1.12086	4.48002	5e-05	0.000596367	yes
P7463	XLOC_005400	SPX	chr12:21679255-21685265	HC1	HC3	OK	1.08926	2.36915	1.12102	1.89277	0.0005	0.00482098	yes
P26967	XLOC_020590	RIPK1	chr6:3064238-3115471	HC1	HC3	OK	6.73639	14.6883	1.12462	2.05747	0.0054	0.0367136	yes
P14281	XLOC_010863	RASD1	chr17:17397752-17399709	HC1	HC3	OK	25.1254	55.0389	1.1313	5.61374	5e-05	0.000596367	yes
P8430	XLOC_006070	CPNE8	chr12:39046001-39299420	HC1	HC3	OK	2.09774	4.60199	1.13342	4.91394	5e-05	0.000596367	yes
P17563	XLOC_013334	NAPA	chr19:47987538-48018515	HC1	HC3	OK	60.1698	132.042	1.13388	5.45363	5e-05	0.000596367	yes
P20075	XLOC_015339	SIRPA	chr20:1874812-1921227	HC1	HC3	OK	80.8889	177.525	1.13401	6.35159	5e-05	0.000596367	yes
P28549	XLOC_021740	MAN1A1	chr6:119498365-119670931	HC1	HC3	OK	14.9714	32.932	1.13728	6.60814	5e-05	0.000596367	yes
P27660	XLOC_021107	AKAP7	chr6:131456825-131604675	HC1	HC3	OK	0.533757	1.17462	1.13794	2.60783	0.0001	0.00112739	yes
P10447	XLOC_007828	MAX	chr14:65381078-65569413	HC1	HC3	OK	11.3495	24.9777	1.13802	2.50148	5e-05	0.000596367	yes
P24587	XLOC_018808	MMAA	chr4:146540539-146581187	HC1	HC3	OK	1.32512	2.91842	1.13906	5.19444	5e-05	0.000596367	yes
P27088	XLOC_020678	BTN3A1	chr6:26402464-26415444	HC1	HC3	OK	4.18893	9.22936	1.13965	1.90945	0.0051	0.0348977	yes
P6699	XLOC_004831	NXF1	chr11:62554873-62572964	HC1	HC3	OK	8.77942	19.3548	1.14049	1.73885	0.00625	0.0413905	yes
P9823	XLOC_007283	GNG2	chr14:52327021-52436518	HC1	HC3	OK	0.838816	1.84923	1.1405	3.61422	5e-05	0.000596367	yes
P29350	XLOC_023570	CAV1	chr7:116164838-116201239	HC1	HC3	OK	58.6375	129.62	1.1444	6.33828	5e-05	0.000596367	yes
P1657	XLOC_001116	MAPKAPK2	chr1:206858364-206907630	HC1	HC3	OK	2.90153	6.41454	1.14453	1.73268	0.0041	0.0293666	yes
P31488	XLOC_025411	PDCD1LG2	chr9:5510544-5571282	HC1	HC3	OK	1.84514	4.08683	1.14725	4.18822	5e-05	0.000596367	yes
P21062	XLOC_016116	CLIC6	chr21:36041687-36090519	HC1	HC3	OK	2.30254	5.11603	1.1518	4.79388	5e-05	0.000596367	yes
P16367	XLOC_012435	PVRL2	chr19:45349392-45392485	HC1	HC3	OK	12.4996	27.8341	1.15497	4.01405	5e-05	0.000596367	yes
P25811	XLOC_019716	PDLIM4	chr5:131593350-131609147	HC1	HC3	OK	13.5806	30.2506	1.15541	3.30397	5e-05	0.000596367	yes
P6001	XLOC_004307	BIRC2	chr11:102217912-102249401	HC1	HC3	OK	7.54152	16.8726	1.16176	3.46288	5e-05	0.000596367	yes
P21047	XLOC_016104	IFNAR2	chr21:34602199-34669539	HC1	HC3	OK	6.31654	14.1402	1.1626	1.90871	0.0006	0.00565468	yes
P21504	XLOC_016469	GGT1	chr22:24979717-25024972	HC1	HC3	OK	0.706178	1.58334	1.16486	1.78268	0.003	0.0227025	yes
P26832	XLOC_020441	CLINT1	chr5:157212750-157286183	HC1	HC3	OK	3.31948	7.457	1.16764	2.11444	0.00075	0.006894	yes
P7553	XLOC_005451	CCDC184	chr12:48577365-48579709	HC1	HC3	OK	1.36718	3.07135	1.16767	3.16833	5e-05	0.000596367	yes
P13099	XLOC_009966	SLC7A5	chr16:87863628-87903100	HC1	HC3	OK	41.1959	92.5503	1.16774	6.55143	5e-05	0.000596367	yes
P33694	XLOC_027119	CXorf38	chrX:40486172-40506819	HC1	HC3	OK	2.98912	6.73214	1.17135	5.28938	5e-05	0.000596367	yes
P4114	XLOC_002945	FAS	chr10:90692440-90776780	HC1	HC3	OK	13.4308	30.2594	1.17184	3.73239	5e-05	0.000596367	yes
P20052	XLOC_015237	STK25	chr2:242295663-242448987	HC1	HC3	OK	10.3726	23.3779	1.17237	2.78731	5e-05	0.000596367	yes
P28970	XLOC_023312	ZMIZ2	chr7:44788164-44811391	HC1	HC3	OK	8.59717	19.3932	1.17362	2.15903	0.00485	0.0335029	yes
P29741	XLOC_023895	NT5C3A	chr7:33053724-33102409	HC1	HC3	OK	3.81456	8.61501	1.17534	2.16562	0.0055	0.0372832	yes
P10817	XLOC_008219	B2M	chr15:45003684-45010357	HC1	HC3	OK	640.678	1448.52	1.1769	6.63125	5e-05	0.000596367	yes
P25247	XLOC_019277	OTUD4	chr4:146054801-146100832	HC1	HC3	OK	5.5338	12.515	1.17731	6.51096	5e-05	0.000596367	yes
P28040	XLOC_021404	HLA-C	chr6:31236525-31324989	HC1	HC3	OK	97.3277	220.177	1.17774	4.18893	5e-05	0.000596367	yes
P4701	XLOC_003354	IPMK	chr10:59951277-60027694	HC1	HC3	OK	0.749063	1.69474	1.1779	4.82916	5e-05	0.000596367	yes
P15937	XLOC_012114	IER2	chr19:13261281-13265718	HC1	HC3	OK	51.7396	117.062	1.17793	6.45492	5e-05	0.000596367	yes
P13226	XLOC_010080	ACADVL	chr17:7093209-7128594	HC1	HC3	OK	28.8613	65.3217	1.17843	1.84495	0.0021	0.0167369	yes
P20315	XLOC_015511	CTNNBL1	chr20:36322356-36500531	HC1	HC3	OK	14.6272	33.2244	1.18359	5.89574	5e-05	0.000596367	yes
P30453	XLOC_024512	SLC25A37	chr8:23386362-23432976	HC1	HC3	OK	10.6351	24.1974	1.18602	1.63583	0.00555	0.0375667	yes
P32542	XLOC_026226	PTBP3	chr9:114758831-115112545	HC1	HC3	OK	2.58177	5.87441	1.18608	2.11413	0.00155	0.0129445	yes
P5323	XLOC_003838	SAA1	chr11:18287807-18291523	HC1	HC3	OK	16.0473	36.5524	1.18763	4.14009	5e-05	0.000596367	yes
P14674	XLOC_011141	ARHGAP27	chr17:43471267-43510282	HC1	HC3	OK	1.29412	2.95413	1.19076	1.87164	0.00235	0.0183684	yes
P3543	XLOC_002426	AIDA	chr1:222791443-222885864	HC1	HC3	OK	26.7844	61.1922	1.19196	5.00963	5e-05	0.000596367	yes
P25494	XLOC_019499	PARP8	chr5:49961732-50142356	HC1	HC3	OK	1.13013	2.58713	1.19486	4.65867	5e-05	0.000596367	yes
P3215	XLOC_002178	USF1	chr1:161009040-161015769	HC1	HC3	OK	4.08923	9.3663	1.19565	1.69026	0.00515	0.0352223	yes
P22564	XLOC_017246	KBTBD8	chr3:67048726-67061632	HC1	HC3	OK	0.615042	1.40912	1.19604	3.84024	5e-05	0.000596367	yes
P25527	XLOC_019518	GPBP1	chr5:56469774-56560506	HC1	HC3	OK	4.91409	11.318	1.20362	3.39952	5e-05	0.000596367	yes
P26960	XLOC_020581	FOXQ1	chr6:1312674-1314993	HC1	HC3	OK	13.2483	30.5463	1.20519	5.50982	5e-05	0.000596367	yes
P9719	XLOC_007216	PSME1	chr14:24605366-24610797	HC1	HC3	OK	65.0461	150.153	1.20689	5.30493	5e-05	0.000596367	yes
P25473	XLOC_019479	EGFLAM	chr5:38258510-38465582	HC1	HC3	OK	4.82437	11.1594	1.20985	4.99099	5e-05	0.000596367	yes
P18529	XLOC_014089	MBD5	chr2:148602085-149271115	HC1	HC3	OK	1.09022	2.52751	1.21309	2.11259	0.0008	0.00730007	yes
P13985	XLOC_010651	BAIAP2	chr17:79008946-79156964	HC1	HC3	OK	3.10893	7.21555	1.21469	2.80171	5e-05	0.000596367	yes
P30465	XLOC_024520	PPP2R2A	chr8:26149006-26230195	HC1	HC3	OK	4.04632	9.41982	1.21909	3.87665	5e-05	0.000596367	yes
P3501	XLOC_002393	SLC30A1	chr1:211748380-211752099	HC1	HC3	OK	4.87995	11.3811	1.22171	5.19753	5e-05	0.000596367	yes
P11057	XLOC_008381	PSMA4	chr15:78832746-78841706	HC1	HC3	OK	46.5226	108.547	1.22232	5.9251	5e-05	0.000596367	yes
P27078	XLOC_020676	BTN3A2	chr6:26365386-26378548	HC1	HC3	OK	2.81651	6.5785	1.22385	2.94275	5e-05	0.000596367	yes
P6396	XLOC_004606	DENND5A	chr11:9160374-9286873	HC1	HC3	OK	25.1002	58.6304	1.22395	5.72833	5e-05	0.000596367	yes
P27852	XLOC_021251	SERPINB9	chr6:2884221-2903546	HC1	HC3	OK	2.85583	6.68532	1.22709	5.55296	5e-05	0.000596367	yes
P2484	XLOC_001688	PDZK1IP1	chr1:47649260-47655771	HC1	HC3	OK	1.69909	3.97973	1.22791	2.30073	0.002	0.0160326	yes
P10541	XLOC_007891	SPTLC2	chr14:77972339-78083110	HC1	HC3	OK	9.34906	21.9334	1.23024	6.87374	5e-05	0.000596367	yes
P13583	XLOC_010369	AOC2	chr17:40996608-41002724	HC1	HC3	OK	1.45631	3.41962	1.23152	3.39133	5e-05	0.000596367	yes
P25833	XLOC_019733	JADE2	chr5:133860065-133918920	HC1	HC3	OK	3.54589	8.35998	1.23735	3.87735	5e-05	0.000596367	yes
P18783	XLOC_014260	NRP2	chr2:206547203-206662857	HC1	HC3	OK	4.16868	9.84918	1.24041	2.39414	0.0001	0.00112739	yes
P23577	XLOC_018014	CD47	chr3:107761940-107809935	HC1	HC3	OK	13.3737	31.6075	1.24086	6.69958	5e-05	0.000596367	yes
P3365	XLOC_002294	FAM129A	chr1:184760158-184943718	HC1	HC3	OK	5.35129	12.6997	1.24684	6.51687	5e-05	0.000596367	yes
P30405	XLOC_024477	PDGFRL	chr8:17433941-17500642	HC1	HC3	OK	16.0959	38.349	1.2525	6.26378	5e-05	0.000596367	yes
P7644	XLOC_005508	ESPL1	chr12:53662082-53687427	HC1	HC3	OK	1.0942	2.60806	1.2531	4.70979	5e-05	0.000596367	yes
P27818	XLOC_021216	QKI	chr6:163835674-163999628	HC1	HC3	OK	1.18746	2.83628	1.25613	2.49583	0.00205	0.0163857	yes
P27942	XLOC_021312	C6orf62	chr6:24667262-24719403	HC1	HC3	OK	33.9322	81.0741	1.25659	6.7777	5e-05	0.000596367	yes
P14413	XLOC_010958	SLFN12	chr17:33737940-33760195	HC1	HC3	OK	1.26188	3.0223	1.26007	3.2505	5e-05	0.000596367	yes
P9004	XLOC_006477	CAMKK2	chr12:121675486-121736111	HC1	HC3	OK	4.57198	10.9637	1.26184	2.5699	5e-05	0.000596367	yes
P3712	XLOC_002663	PFKFB3	chr10:6186842-6277507	HC1	HC3	OK	8.5418	20.4947	1.26264	3.85312	5e-05	0.000596367	yes
P6660	XLOC_004807	SYT7	chr11:61281187-61348344	HC1	HC3	OK	1.21184	2.91022	1.26392	3.8271	5e-05	0.000596367	yes
P19302	XLOC_014647	PELI1	chr2:64319785-64371605	HC1	HC3	OK	1.95986	4.7174	1.26724	5.35321	5e-05	0.000596367	yes
P16973	XLOC_012935	COL5A3	chr19:10070235-10121161	HC1	HC3	OK	10.0015	24.0758	1.26737	3.3406	5e-05	0.000596367	yes
P9986	XLOC_007391	FOS	chr14:75745480-75748944	HC1	HC3	OK	42.0044	101.197	1.26855	5.84283	5e-05	0.000596367	yes
P5393	XLOC_003887	CD44	chr11:35160416-35253949	HC1	HC3	OK	206.999	498.793	1.26882	6.78771	5e-05	0.000596367	yes
P6485	XLOC_004673	BDNF	chr11:27528398-27743605	HC1	HC3	OK	1.8643	4.4996	1.27116	3.80882	5e-05	0.000596367	yes
P7479	XLOC_005413	ARNTL2	chr12:27485786-27599567	HC1	HC3	OK	2.21559	5.35802	1.27401	2.5267	5e-05	0.000596367	yes
P23449	XLOC_017916	TMEM110	chr3:52847005-52931597	HC1	HC3	OK	6.90758	16.7231	1.27559	5.7549	5e-05	0.000596367	yes
P29606	XLOC_023772	MICALL2	chr7:1473905-1499109	HC1	HC3	OK	20.9578	50.7685	1.27645	5.68777	5e-05	0.000596367	yes
P1607	XLOC_001089	BTG2	chr1:203274663-203278729	HC1	HC3	OK	11.8278	28.8178	1.28478	6.57278	5e-05	0.000596367	yes
P7713	XLOC_005559	SUOX	chr12:56391042-56399309	HC1	HC3	OK	7.47723	18.2322	1.28591	5.93962	5e-05	0.000596367	yes
P26332	XLOC_020071	LIFR	chr5:38475064-38671318	HC1	HC3	OK	1.55343	3.79383	1.2882	6.59243	5e-05	0.000596367	yes
P870	XLOC_000593	HIAT1	chr1:100435344-100548929	HC1	HC3	OK	8.82644	21.5912	1.29054	2.53727	5e-05	0.000596367	yes
P7996	XLOC_005766	SH2B3	chr12:111843751-111889427	HC1	HC3	OK	5.47321	13.4079	1.29262	4.65971	5e-05	0.000596367	yes
P30600	XLOC_024615	SDCBP	chr8:59465727-59495419	HC1	HC3	OK	22.1646	54.3178	1.29316	3.28775	5e-05	0.000596367	yes
P28802	XLOC_023184	USP42	chr7:6144549-6201195	HC1	HC3	OK	3.68459	9.02995	1.29322	6.07189	5e-05	0.000596367	yes
P23879	XLOC_018241	PHC3	chr3:169805367-169899537	HC1	HC3	OK	0.943372	2.31467	1.29491	2.59951	0.0024	0.0186745	yes
P1762	XLOC_001177	MIA3	chr1:222791443-222885864	HC1	HC3	OK	6.1549	15.2683	1.31073	2.83527	5e-05	0.000596367	yes
P7315	XLOC_005286	NDUFA9	chr12:4758263-4796720	HC1	HC3	OK	16.2282	40.3857	1.31534	6.48904	5e-05	0.000596367	yes
P13434	XLOC_010259	ZNF207	chr17:30677127-30697468	HC1	HC3	OK	4.60692	11.4673	1.31566	2.31929	0.0011	0.00963583	yes
P32340	XLOC_026023	SHB	chr9:37915894-38069210	HC1	HC3	OK	4.32634	10.8012	1.31997	6.52622	5e-05	0.000596367	yes
P14756	XLOC_011215	C17orf67	chr17:54869273-54911256	HC1	HC3	OK	0.919147	2.29653	1.32109	2.9115	0.0001	0.00112739	yes
P28373	XLOC_021625	MB21D1	chr6:74134183-74162043	HC1	HC3	OK	1.58232	3.95443	1.32143	3.45037	5e-05	0.000596367	yes
P2906	XLOC_002003	MCL1	chr1:150521844-150552214	HC1	HC3	OK	18.197	45.4821	1.32159	2.60062	5e-05	0.000596367	yes
P21832	XLOC_016689	HIRA	chr22:19318174-19419219	HC1	HC3	OK	5.56205	13.9068	1.3221	2.34105	0.00145	0.0122429	yes
P9367	XLOC_006887	USP12	chr13:27640286-27746033	HC1	HC3	OK	4.24161	10.6268	1.32502	6.76006	5e-05	0.000596367	yes
P33362	XLOC_026888	XIAP	chrX:122993661-123047829	HC1	HC3	OK	0.893084	2.24201	1.32792	1.97487	0.0039	0.0281683	yes
P27003	XLOC_020624	HIVEP1	chr6:12012723-12165232	HC1	HC3	OK	3.40258	8.55423	1.33001	5.08581	5e-05	0.000596367	yes
P16852	XLOC_012849	STAP2	chr19:4324039-4338847	HC1	HC3	OK	1.92427	4.84976	1.3336	2.69315	5e-05	0.000596367	yes
P26506	XLOC_020222	ARRDC3	chr5:90664540-90716532	HC1	HC3	OK	17.6898	44.6129	1.33454	5.85134	5e-05	0.000596367	yes
P9179	XLOC_006680	LRCH1	chr13:47127295-47327175	HC1	HC3	OK	2.80711	7.08255	1.33518	6.15224	5e-05	0.000596367	yes
P722	XLOC_000497	MIER1	chr1:67390577-67454302	HC1	HC3	OK	2.18226	5.5108	1.33644	3.58541	5e-05	0.000596367	yes
P18870	XLOC_014341	ACSL3	chr2:223725731-223809328	HC1	HC3	OK	11.1363	28.2013	1.3405	7.34969	5e-05	0.000596367	yes
P24703	XLOC_018899	KLKB1	chr4:187148671-187179625	HC1	HC3	OK	1.03148	2.6152	1.34221	3.90111	5e-05	0.000596367	yes
P2887	XLOC_001996	HIST2H2BE	chr1:149856009-149858232	HC1	HC3	OK	1.30662	3.3138	1.34264	3.8174	5e-05	0.000596367	yes
P26695	XLOC_020361	HBEGF	chr5:139712427-139726188	HC1	HC3	OK	3.45739	8.78463	1.3453	5.59132	5e-05	0.000596367	yes
P125	XLOC_000090	ANGPTL7	chr1:11166587-11322608	HC1	HC3	OK	1.15194	2.93171	1.34768	1.75032	0.0059	0.0394707	yes
P14412	XLOC_010957	SLFN11	chr17:33677328-33700720	HC1	HC3	OK	1.61095	4.10071	1.34796	5.70802	5e-05	0.000596367	yes
P10364	XLOC_007764	CDKL1	chr14:50796228-50864122	HC1	HC3	OK	0.988835	2.51984	1.34953	2.41222	0.00035	0.00350712	yes
P21424	XLOC_016408	COMT	chr22:19863040-20004309	HC1	HC3	OK	19.4588	49.6456	1.35125	1.95052	0.0006	0.00565468	yes
P30584	XLOC_024599	RGS20	chr8:54764367-54871864	HC1	HC3	OK	1.71562	4.40468	1.36031	2.33321	0.00045	0.00440043	yes
P8574	XLOC_006175	KRT8	chr12:53290970-53346685	HC1	HC3	OK	0.867999	2.22968	1.36107	1.84001	0.0052	0.0355114	yes
P30622	XLOC_024634	C8orf46	chr8:67405490-67430759	HC1	HC3	OK	0.718946	1.84969	1.36333	3.98922	5e-05	0.000596367	yes
P21520	XLOC_016482	ASPHD2	chr22:26825279-26840978	HC1	HC3	OK	3.42912	8.8244	1.36366	5.97451	5e-05	0.000596367	yes
P29583	XLOC_023750	INSIG1	chr7:155089485-155101945	HC1	HC3	OK	11.4798	29.5958	1.3663	4.24047	5e-05	0.000596367	yes
P10458	XLOC_007838	ZFYVE26	chr14:68213236-68283306	HC1	HC3	OK	4.18664	10.8019	1.36741	7.09856	5e-05	0.000596367	yes
P24558	XLOC_018785	C4orf33	chr4:130014828-130033843	HC1	HC3	OK	2.25364	5.8166	1.36792	4.85584	5e-05	0.000596367	yes
P11464	XLOC_008719	IGDCC4	chr15:65673824-65715410	HC1	HC3	OK	0.704262	1.82571	1.37427	4.75075	5e-05	0.000596367	yes
P28277	XLOC_021549	GTPBP2	chr6:43543877-43596983	HC1	HC3	OK	2.98579	7.74195	1.37459	1.84841	0.0036	0.0263465	yes
P9724	XLOC_007219	REC8	chr14:24641233-24658124	HC1	HC3	OK	1.07382	2.79494	1.38006	1.88673	0.00415	0.0296631	yes
P14098	XLOC_010737	ANKFY1	chr17:4066664-4167274	HC1	HC3	OK	3.29503	8.59452	1.38312	2.77462	5e-05	0.000596367	yes
P18715	XLOC_014232	SPATS2L	chr2:201170603-201346986	HC1	HC3	OK	6.14234	16.0267	1.38362	5.75435	5e-05	0.000596367	yes
P28276	XLOC_021549	GTPBP2	chr6:43543877-43596983	HC1	HC3	OK	11.0704	28.9033	1.38452	3.35004	5e-05	0.000596367	yes
P9126	XLOC_006627	MEDAG	chr13:31456698-31506745	HC1	HC3	OK	33.5266	87.5942	1.38553	7.51675	5e-05	0.000596367	yes
P19971	XLOC_015175	PID1	chr2:229888688-230136057	HC1	HC3	OK	15.8153	41.4535	1.39017	7.08105	5e-05	0.000596367	yes
P9865	XLOC_007312	DAAM1	chr14:59655380-59838123	HC1	HC3	OK	1.77012	4.6397	1.39018	6.29134	5e-05	0.000596367	yes
P9819	XLOC_007280	TMX1	chr14:51706885-51724372	HC1	HC3	OK	5.47664	14.3762	1.39232	7.61166	5e-05	0.000596367	yes
P5791	XLOC_004148	SYT12	chr11:66790189-66818334	HC1	HC3	OK	7.85311	20.6597	1.39548	7.11991	5e-05	0.000596367	yes
P32933	XLOC_026557	SAT1	chrX:23801261-23804340	HC1	HC3	OK	68.4393	180.108	1.39596	4.60328	5e-05	0.000596367	yes
P23533	XLOC_017974	PDZRN3	chr3:73431580-73677050	HC1	HC3	OK	6.50681	17.1289	1.39641	3.47797	5e-05	0.000596367	yes
P28132	XLOC_021466	TAPBP	chr6:33267286-33285719	HC1	HC3	OK	53.916	142.014	1.39724	6.62095	5e-05	0.000596367	yes
P19494	XLOC_014814	UXS1	chr2:106709758-106810795	HC1	HC3	OK	15.6055	41.2654	1.40288	4.74219	5e-05	0.000596367	yes
P26551	XLOC_020260	MCC	chr5:112312406-112824527	HC1	HC3	OK	3.5016	9.31428	1.41143	5.8522	5e-05	0.000596367	yes
P13586	XLOC_010370	AOC3	chr17:41003200-41010147	HC1	HC3	OK	0.507951	1.35406	1.41453	2.00823	0.0076	0.048739	yes
P25164	XLOC_019207	ELOVL6	chr4:110970228-111119820	HC1	HC3	OK	0.797608	2.13327	1.41932	4.27466	5e-05	0.000596367	yes
P21662	XLOC_016567	GTPBP1	chr22:39101806-39130189	HC1	HC3	OK	7.63241	20.4396	1.42115	5.2691	5e-05	0.000596367	yes
P29569	XLOC_023738	NUB1	chr7:151038846-151076755	HC1	HC3	OK	17.4766	46.8454	1.42249	3.13834	5e-05	0.000596367	yes
P10874	XLOC_008263	CGNL1	chr15:57668702-57842925	HC1	HC3	OK	2.31264	6.20806	1.4246	6.78188	5e-05	0.000596367	yes
P21790	XLOC_016657	NCAPH2	chr22:50946644-50968514	HC1	HC3	OK	4.51455	12.1879	1.4328	2.61483	5e-05	0.000596367	yes
P32436	XLOC_026130	NFIL3	chr9:94171326-94186908	HC1	HC3	OK	21.6789	58.5391	1.43311	7.62926	5e-05	0.000596367	yes
P16978	XLOC_012939	S1PR2	chr19:10332108-10341948	HC1	HC3	OK	2.33488	6.32923	1.43868	5.81892	5e-05	0.000596367	yes
P21109	XLOC_016155	SLC37A1	chr21:43919741-44001550	HC1	HC3	OK	1.72455	4.67496	1.43874	5.14376	5e-05	0.000596367	yes
P7012	XLOC_005052	MAML2	chr11:95709756-96076344	HC1	HC3	OK	4.02585	10.9139	1.4388	7.50433	5e-05	0.000596367	yes
P26794	XLOC_020414	TNIP1	chr5:150409097-150467221	HC1	HC3	OK	69.8228	189.419	1.43981	6.57643	5e-05	0.000596367	yes
P27794	XLOC_021204	WTAP	chr6:160147325-160177352	HC1	HC3	OK	50.2877	136.547	1.44112	6.24125	5e-05	0.000596367	yes
P24119	XLOC_018438	MSX1	chr4:4861391-4865660	HC1	HC3	OK	5.58057	15.1901	1.44465	5.71593	5e-05	0.000596367	yes
P24538	XLOC_018771	FGF2	chr4:123747862-123844159	HC1	HC3	OK	5.74993	15.7621	1.45485	7.94643	5e-05	0.000596367	yes
P19790	XLOC_015046	STAT4	chr2:191894301-192016322	HC1	HC3	OK	4.85757	13.3293	1.45629	4.78952	5e-05	0.000596367	yes
P6513	XLOC_004689	ABTB2	chr11:34172533-34379555	HC1	HC3	OK	2.77801	7.64045	1.45961	5.93184	5e-05	0.000596367	yes
P14859	XLOC_011292	C17orf58	chr17:65987214-65989765	HC1	HC3	OK	2.5596	7.05222	1.46216	2.48411	0.0001	0.00112739	yes
P454	XLOC_000313	ADPRHL2	chr1:36554452-36559533	HC1	HC3	OK	19.6004	54.1498	1.46607	7.49321	5e-05	0.000596367	yes
P23186	XLOC_017742	ZNF385D	chr3:21462489-21792816	HC1	HC3	OK	1.54674	4.27502	1.4667	2.13939	0.0001	0.00112739	yes
P22476	XLOC_017176	SEMA3B	chr3:50304989-50314602	HC1	HC3	OK	1.73466	4.80334	1.46938	2.42297	0.0013	0.0111125	yes
P8402	XLOC_006047	BHLHE41	chr12:26272958-26278003	HC1	HC3	OK	2.13385	5.91865	1.47181	6.17786	5e-05	0.000596367	yes
P9301	XLOC_006820	ING1	chr13:111293755-111373555	HC1	HC3	OK	1.99147	5.53922	1.47585	1.96155	0.00155	0.0129445	yes
P23508	XLOC_017958	LRIG1	chr3:66119284-66550845	HC1	HC3	OK	18.8851	52.5339	1.476	7.41713	5e-05	0.000596367	yes
P10992	XLOC_008342	PML	chr15:74287013-74346431	HC1	HC3	OK	10.3919	28.9233	1.47678	2.37067	0.0038	0.0276342	yes
P21200	XLOC_016211	BTG3	chr21:18965967-18985268	HC1	HC3	OK	8.54126	23.7961	1.4782	4.80426	5e-05	0.000596367	yes
P24040	XLOC_018360	KIAA0226	chr3:197398196-197511317	HC1	HC3	OK	2.44396	6.82698	1.48203	2.88643	5e-05	0.000596367	yes
P28860	XLOC_023234	NFE2L3	chr7:26191846-26226756	HC1	HC3	OK	0.681664	1.90551	1.48304	4.19608	5e-05	0.000596367	yes
P879	XLOC_000599	VCAM1	chr1:101185192-101206182	HC1	HC3	OK	400.684	1128.77	1.49422	5.8557	5e-05	0.000596367	yes
P11152	XLOC_008470	SLCO3A1	chr15:92396937-92715665	HC1	HC3	OK	7.50648	21.2069	1.49833	3.50659	5e-05	0.000596367	yes
P13962	XLOC_010636	C1QTNF1	chr17:77015290-77045959	HC1	HC3	OK	36.3734	102.774	1.49852	6.44345	5e-05	0.000596367	yes
P9779	XLOC_007249	PSMA6	chr14:35747763-35787756	HC1	HC3	OK	37.9311	107.569	1.50381	5.38077	5e-05	0.000596367	yes
P710	XLOC_000493	PDE4B	chr1:66258192-66840367	HC1	HC3	OK	6.93023	19.7245	1.50901	2.72319	5e-05	0.000596367	yes
P31306	XLOC_025226	TNFRSF11B	chr8:119935795-119964383	HC1	HC3	OK	21.9785	62.5618	1.50919	8.15839	5e-05	0.000596367	yes
P14110	XLOC_010743	CXCL16	chr17:4634702-4643223	HC1	HC3	OK	9.86276	28.0859	1.50978	6.07759	5e-05	0.000596367	yes
P27093	XLOC_020680	BTN3A3	chr6:26421618-26482737	HC1	HC3	OK	5.27045	15.0137	1.51028	3.41931	5e-05	0.000596367	yes
P32860	XLOC_026505	TBL1X	chrX:9431334-9687780	HC1	HC3	OK	1.88223	5.36302	1.5106	2.34867	0.0003	0.00307311	yes
P22955	XLOC_017558	ECT2	chr3:172468474-172546601	HC1	HC3	OK	0.585608	1.66901	1.51099	2.26029	0.00035	0.00350712	yes
P33742	XLOC_027151	PIM2	chrX:48770458-48776413	HC1	HC3	OK	2.19786	6.29146	1.5173	5.4198	5e-05	0.000596367	yes
P12965	XLOC_009866	PSMB10	chr16:67968328-68002597	HC1	HC3	OK	32.7838	93.9866	1.51947	3.16088	5e-05	0.000596367	yes
P16507	XLOC_012556	ATF5	chr19:50392449-50437193	HC1	HC3	OK	14.1394	40.6282	1.52276	4.49539	5e-05	0.000596367	yes
P14049	XLOC_010699	SLC43A2	chr17:1472547-1532180	HC1	HC3	OK	3.8361	11.025	1.52306	2.07571	0.0067	0.0438233	yes
P6658	XLOC_004806	CPSF7	chr11:61170041-61197464	HC1	HC3	OK	3.05281	8.78348	1.52466	2.08009	0.0007	0.00648629	yes
P6275	XLOC_004515	PHLDA2	chr11:2949502-2950650	HC1	HC3	OK	12.4687	35.9251	1.52668	5.56097	5e-05	0.000596367	yes
P20120	XLOC_015367	SMOX	chr20:4129425-4168476	HC1	HC3	OK	14.433	41.6141	1.5277	5.91123	5e-05	0.000596367	yes
P23247	XLOC_017780	CSRNP1	chr3:39183336-39195102	HC1	HC3	OK	10.2009	29.4215	1.52818	7.27261	5e-05	0.000596367	yes
P7419	XLOC_005367	GPRC5A	chr12:13043955-13067477	HC1	HC3	OK	3.22124	9.34887	1.53718	6.19305	5e-05	0.000596367	yes
P14519	XLOC_011018	CCR7	chr17:38710021-38721736	HC1	HC3	OK	0.372521	1.08637	1.54413	2.30274	0.0016	0.0132577	yes
P4308	XLOC_003067	ACSL5	chr10:114133915-114188138	HC1	HC3	OK	2.0095	5.86582	1.5455	3.8092	5e-05	0.000596367	yes
P12436	XLOC_009444	CRISPLD2	chr16:84853586-84943116	HC1	HC3	OK	7.4767	21.8492	1.54711	8.00497	5e-05	0.000596367	yes
P22857	XLOC_017480	CHST2	chr3:142838617-142842856	HC1	HC3	OK	7.46905	21.8779	1.55048	7.66844	5e-05	0.000596367	yes
P5967	XLOC_004283	PANX1	chr11:93862093-93918764	HC1	HC3	OK	7.0842	20.8206	1.55533	6.68953	5e-05	0.000596367	yes
P23465	XLOC_017928	WNT5A	chr3:55499742-55521670	HC1	HC3	OK	19.5725	57.5409	1.55576	3.13262	5e-05	0.000596367	yes
P15087	XLOC_011516	TGIF1	chr18:3411924-3458411	HC1	HC3	OK	9.86448	29.0346	1.55746	3.66003	5e-05	0.000596367	yes
P24501	XLOC_018736	SEC24B	chr4:110351118-110461615	HC1	HC3	OK	0.666374	1.96306	1.5587	2.35635	0.00055	0.00522993	yes
P2787	XLOC_001910	PPM1J	chr1:113252615-113257950	HC1	HC3	OK	0.639203	1.88306	1.55873	2.55152	0.0004	0.00394224	yes
P30802	XLOC_024794	DENND3	chr8:142138719-142205900	HC1	HC3	OK	6.09123	17.9759	1.56126	6.40489	5e-05	0.000596367	yes
P26867	XLOC_020476	DUSP1	chr5:172193995-172198203	HC1	HC3	OK	102.755	303.307	1.56157	8.33858	5e-05	0.000596367	yes
P17907	XLOC_013615	ID2	chr2:8822112-8824583	HC1	HC3	OK	95.471	282.396	1.56458	8.69949	5e-05	0.000596367	yes
P4128	XLOC_002958	PCGF5	chr10:92922768-93044088	HC1	HC3	OK	4.13912	12.2461	1.56492	8.26579	5e-05	0.000596367	yes
P27325	XLOC_020851	PIM1	chr6:37137921-37143206	HC1	HC3	OK	13.5118	40.0872	1.56892	3.86472	5e-05	0.000596367	yes
P14514	XLOC_011015	GJD3	chr17:38516904-38520945	HC1	HC3	OK	4.72785	14.1316	1.57967	7.41265	5e-05	0.000596367	yes
P7475	XLOC_005410	FGFR1OP2	chr12:27091304-27119581	HC1	HC3	OK	0.766664	2.29209	1.58	1.9922	0.00745	0.0479331	yes
P24477	XLOC_018718	NFKB1	chr4:103422485-103538459	HC1	HC3	OK	8.18242	24.5381	1.58443	3.169	5e-05	0.000596367	yes
P9827	XLOC_007286	PTGER2	chr14:52781015-52795322	HC1	HC3	OK	8.68158	26.0379	1.58458	7.58994	5e-05	0.000596367	yes
P26987	XLOC_020607	DSP	chr6:7541869-7586946	HC1	HC3	OK	0.475597	1.42737	1.58555	2.42678	0.001	0.00888975	yes
P9723	XLOC_007218	IRF9	chr14:24630421-24635844	HC1	HC3	OK	22.707	68.5158	1.5933	5.16773	5e-05	0.000596367	yes
P22137	XLOC_016938	TYMP	chr22:50946644-50968514	HC1	HC3	OK	52.9969	160.012	1.5942	4.80273	5e-05	0.000596367	yes
P368	XLOC_000261	RAB42	chr1:28918711-28922799	HC1	HC3	OK	1.00086	3.0231	1.59479	2.29928	0.0001	0.00112739	yes
P30812	XLOC_024805	LY6E	chr8:144099901-144103827	HC1	HC3	OK	163.42	493.864	1.59553	9.09466	5e-05	0.000596367	yes
P3361	XLOC_002292	COLGALT2	chr1:183898795-184006904	HC1	HC3	OK	0.68379	2.06871	1.59711	2.15409	0.00135	0.0114758	yes
P31534	XLOC_025451	DNAJA1	chr9:33025208-33039932	HC1	HC3	OK	95.5919	291.511	1.60859	8.57819	5e-05	0.000596367	yes
P27027	XLOC_020640	RNF144B	chr6:18387580-18469105	HC1	HC3	OK	2.8672	8.74409	1.60867	7.80203	5e-05	0.000596367	yes
P30040	XLOC_024115	SAP25	chr7:100169852-100171270	HC1	HC3	OK	1.86391	5.68989	1.61007	2.62039	0.0028	0.0212707	yes
P21065	XLOC_016121	CBR3	chr21:37504064-37528606	HC1	HC3	OK	21.5401	65.8455	1.61206	7.2221	5e-05	0.000596367	yes
P5658	XLOC_004072	RARRES3	chr11:63304272-63313930	HC1	HC3	OK	20.5348	62.8909	1.61478	7.17937	5e-05	0.000596367	yes
P10819	XLOC_008221	TRIM69	chr15:45028559-45060027	HC1	HC3	OK	0.621899	1.90479	1.61488	2.63364	0.0004	0.00394224	yes
P3961	XLOC_002848	SRGN	chr10:70847827-70864567	HC1	HC3	OK	54.9766	168.782	1.61827	9.10769	5e-05	0.000596367	yes
P6638	XLOC_004792	PATL1	chr11:59404191-59436511	HC1	HC3	OK	5.94156	18.25	1.61898	4.66118	5e-05	0.000596367	yes
P14238	XLOC_010824	GAS7	chr17:9813925-10101868	HC1	HC3	OK	2.48187	7.62351	1.61903	5.1275	5e-05	0.000596367	yes
P7030	XLOC_005068	MMP13	chr11:102813720-102826463	HC1	HC3	OK	32.9788	101.373	1.62006	9.39964	5e-05	0.000596367	yes
P145	XLOC_000105	TNFRSF1B	chr1:12226999-12269277	HC1	HC3	OK	5.18128	16.0323	1.6296	7.73949	5e-05	0.000596367	yes
P6506	XLOC_004685	CSTF3	chr11:33106129-33183037	HC1	HC3	OK	4.56763	14.1352	1.62978	7.2543	5e-05	0.000596367	yes
P13925	XLOC_010610	SPHK1	chr17:74380689-74383941	HC1	HC3	OK	12.7064	39.5083	1.6366	5.36985	5e-05	0.000596367	yes
P27284	XLOC_020827	UHRF1BP1	chr6:34759793-34845291	HC1	HC3	OK	1.51368	4.72754	1.64303	7.74243	5e-05	0.000596367	yes
P19617	XLOC_014928	RBM43	chr2:152104727-152118389	HC1	HC3	OK	2.73632	8.55482	1.6445	7.63812	5e-05	0.000596367	yes
P25354	XLOC_019357	IRF2	chr4:185308875-185395726	HC1	HC3	OK	11.0257	34.5523	1.64791	8.28784	5e-05	0.000596367	yes
P19973	XLOC_015176	DNER	chr2:230222344-230579286	HC1	HC3	OK	1.0676	3.3494	1.64953	5.16553	5e-05	0.000596367	yes
P22704	XLOC_017365	MAATS1	chr3:119421868-119485949	HC1	HC3	OK	0.352286	1.10747	1.65245	4.04463	5e-05	0.000596367	yes
P13561	XLOC_010354	STAT5A	chr17:40439564-40463960	HC1	HC3	OK	8.54203	26.8622	1.65293	4.61543	5e-05	0.000596367	yes
P1649	XLOC_001112	IKBKE	chr1:206643585-206670323	HC1	HC3	OK	2.32594	7.3169	1.65342	5.35708	5e-05	0.000596367	yes
P25530	XLOC_019518	GPBP1	chr5:56469774-56560506	HC1	HC3	OK	2.39778	7.54526	1.65387	2.44137	0.0007	0.00648629	yes
P27329	XLOC_020854	CMTR1	chr6:37400906-37449284	HC1	HC3	OK	7.79888	24.564	1.65521	6.37737	5e-05	0.000596367	yes
P14626	XLOC_011108	MEOX1	chr17:41717757-41739276	HC1	HC3	OK	2.75504	8.68374	1.65624	3.54874	5e-05	0.000596367	yes
P15111	XLOC_011549	CHMP1B	chr18:11689013-11908796	HC1	HC3	OK	27.9024	88.1939	1.66029	8.37283	5e-05	0.000596367	yes
P31214	XLOC_025148	NBN	chr8:90945518-90996952	HC1	HC3	OK	3.34689	10.5792	1.66034	5.18523	5e-05	0.000596367	yes
P18975	XLOC_014393	ACKR3	chr2:237476454-237491002	HC1	HC3	OK	95.6791	302.698	1.6616	9.00069	5e-05	0.000596367	yes
P19819	XLOC_015069	CLK1	chr2:201717731-201729467	HC1	HC3	OK	3.5377	11.202	1.66287	3.33643	5e-05	0.000596367	yes
P1060	XLOC_000752	CIART	chr1:150254942-150259504	HC1	HC3	OK	1.15501	3.65886	1.66349	2.27862	0.00085	0.00770026	yes
P4444	XLOC_003177	AKR1C2	chr10:5029820-5060225	HC1	HC3	OK	7.81816	24.8066	1.66582	3.01475	5e-05	0.000596367	yes
P11843	XLOC_009044	IL32	chr16:3115312-3119820	HC1	HC3	OK	14.8943	47.3723	1.66929	6.51207	5e-05	0.000596367	yes
P1542	XLOC_001034	PLA2G4A	chr1:186798031-186958113	HC1	HC3	OK	11.4952	36.6265	1.67186	8.8974	5e-05	0.000596367	yes
P15763	XLOC_012009	TNFSF9	chr19:6531009-6535939	HC1	HC3	OK	3.14003	10.0778	1.68234	5.70679	5e-05	0.000596367	yes
P20850	XLOC_015931	ELMO2	chr20:44994687-45035271	HC1	HC3	OK	10.3834	33.3685	1.6842	6.7476	5e-05	0.000596367	yes
P22527	XLOC_017215	IL17RB	chr3:53880576-53916229	HC1	HC3	OK	1.24008	3.98914	1.68564	3.17558	5e-05	0.000596367	yes
P10268	XLOC_007691	PSME2	chr14:24612573-24615855	HC1	HC3	OK	66.8287	215.687	1.6904	8.99447	5e-05	0.000596367	yes
P13312	XLOC_010139	HS3ST3B1	chr17:14204366-14252721	HC1	HC3	OK	0.374376	1.21148	1.69422	3.35861	5e-05	0.000596367	yes
P6904	XLOC_004975	PGM2L1	chr11:74041356-74109510	HC1	HC3	OK	2.54864	8.28063	1.70001	9.0137	5e-05	0.000596367	yes
P12158	XLOC_009265	CYLD	chr16:50775960-50835846	HC1	HC3	OK	3.91623	12.7313	1.70084	4.23047	5e-05	0.000596367	yes
P27051	XLOC_020659	TRIM38	chr6:25962916-25989156	HC1	HC3	OK	4.11575	13.3931	1.70226	6.38077	5e-05	0.000596367	yes
P33439	XLOC_026949	FMR1	chrX:146993468-147032647	HC1	HC3	OK	1.10435	3.60682	1.70754	2.4	0.00065	0.00608845	yes
P4443	XLOC_003177	AKR1C2	chr10:5029820-5060225	HC1	HC3	OK	11.5616	37.8397	1.71056	8.16819	5e-05	0.000596367	yes
P20069	XLOC_015331	RBCK1	chr20:388708-412764	HC1	HC3	OK	40.0184	131.191	1.71293	8.79214	5e-05	0.000596367	yes
P32138	XLOC_025887	AK3	chr9:4709556-4742043	HC1	HC3	OK	3.23956	10.6235	1.7134	2.20119	0.00275	0.0209486	yes
P24411	XLOC_018680	ARHGAP24	chr4:86396283-86923823	HC1	HC3	OK	0.413531	1.35638	1.71369	2.44	0.00015	0.00163623	yes
P3037	XLOC_002080	ADAR	chr1:154554533-154600456	HC1	HC3	OK	24.2116	79.6475	1.71793	7.40956	5e-05	0.000596367	yes
P9722	XLOC_007217	RNF31	chr14:24615886-24629927	HC1	HC3	OK	3.88546	12.8162	1.72181	4.20324	5e-05	0.000596367	yes
P32593	XLOC_026261	TRAF1	chr9:123661805-123691451	HC1	HC3	OK	3.45553	11.4547	1.72896	5.08464	5e-05	0.000596367	yes
P13597	XLOC_010379	TMEM106A	chr17:41363845-41372057	HC1	HC3	OK	0.622928	2.06838	1.73136	2.54062	0.00115	0.0100039	yes
P17539	XLOC_013321	PRKD2	chr19:47150820-47220384	HC1	HC3	OK	10.0752	33.6715	1.74072	7.46718	5e-05	0.000596367	yes
P28037	XLOC_021402	POU5F1	chr6:31132113-31138470	HC1	HC3	OK	0.641111	2.14285	1.74088	2.27533	0.0069	0.0449609	yes
P12859	XLOC_009789	N4BP1	chr16:48274602-48658037	HC1	HC3	OK	5.45873	18.3766	1.75123	6.24832	5e-05	0.000596367	yes
P28663	XLOC_021819	ZC3H12D	chr6:149768765-149806148	HC1	HC3	OK	0.364588	1.23632	1.76171	4.12756	5e-05	0.000596367	yes
P20428	XLOC_015588	RNF114	chr20:48552913-48570424	HC1	HC3	OK	21.6134	73.3679	1.76322	3.71912	5e-05	0.000596367	yes
P30432	XLOC_024498	SLC39A14	chr8:22224761-22291640	HC1	HC3	OK	115.94	393.771	1.76397	9.63707	5e-05	0.000596367	yes
P1104	XLOC_000778	SNX27	chr1:151584661-151671559	HC1	HC3	OK	0.404021	1.37343	1.76528	2.22117	0.00345	0.0254514	yes
P22903	XLOC_017521	PTX3	chr3:156977531-157221415	HC1	HC3	OK	216.034	734.556	1.76562	9.76271	5e-05	0.000596367	yes
P4260	XLOC_003032	NFKB2	chr10:104153866-104182895	HC1	HC3	OK	16.8893	57.7237	1.77305	4.15928	5e-05	0.000596367	yes
P9203	XLOC_006699	FAM124A	chr13:51796469-51858377	HC1	HC3	OK	2.17997	7.46327	1.7755	4.57076	5e-05	0.000596367	yes
P5728	XLOC_004107	POLA2	chr11:65029322-65090099	HC1	HC3	OK	1.61599	5.54428	1.77858	3.87279	5e-05	0.000596367	yes
P23903	XLOC_018252	NCEH1	chr3:172348434-172429008	HC1	HC3	OK	3.80483	13.0582	1.77905	3.64818	5e-05	0.000596367	yes
P24833	XLOC_018996	LGI2	chr4:25000470-25032414	HC1	HC3	OK	0.512156	1.76065	1.78145	5.99668	5e-05	0.000596367	yes
P4990	XLOC_003558	ITPRIP	chr10:106068756-106098251	HC1	HC3	OK	10.0484	34.6857	1.78738	9.63233	5e-05	0.000596367	yes
P18448	XLOC_014018	DBI	chr2:120124499-120130127	HC1	HC3	OK	4.04052	14.0256	1.79545	1.84307	0.0034	0.0251633	yes
P261	XLOC_000193	EPHB2	chr1:23037330-23247993	HC1	HC3	OK	0.528523	1.84961	1.80719	3.11483	5e-05	0.000596367	yes
P23990	XLOC_018320	MB21D2	chr3:192514604-192635950	HC1	HC3	OK	1.162	4.07006	1.80844	6.36995	5e-05	0.000596367	yes
P8006	XLOC_005773	TRAFD1	chr12:112563348-112591408	HC1	HC3	OK	15.7925	55.455	1.81207	9.52799	5e-05	0.000596367	yes
P8490	XLOC_006115	RND1	chr12:49250915-49259653	HC1	HC3	OK	0.933169	3.27872	1.81292	4.02522	5e-05	0.000596367	yes
P21813	XLOC_016677	BID	chr22:18214057-18257431	HC1	HC3	OK	8.06395	28.3828	1.81546	5.33873	5e-05	0.000596367	yes
P26247	XLOC_019988	SLC12A7	chr5:1050488-1112172	HC1	HC3	OK	7.83098	27.5659	1.81562	6.50132	5e-05	0.000596367	yes
P15291	XLOC_011664	ZCCHC2	chr18:60190657-60253976	HC1	HC3	OK	1.71614	6.05533	1.81904	3.85703	5e-05	0.000596367	yes
P20820	XLOC_015912	SDC4	chr20:43953928-43977064	HC1	HC3	OK	103.443	365.684	1.82176	10.1996	5e-05	0.000596367	yes
P28395	XLOC_021641	FAM46A	chr6:82455446-82462428	HC1	HC3	OK	16.1132	57.1127	1.82557	10.6185	5e-05	0.000596367	yes
P25120	XLOC_019180	SLC39A8	chr4:103172197-103266655	HC1	HC3	OK	0.719797	2.55715	1.82888	2.53545	0.00015	0.00163623	yes
P18642	XLOC_014168	HOXD3	chr2:177028804-177037826	HC1	HC3	OK	1.18678	4.23812	1.83638	4.8819	5e-05	0.000596367	yes
P10793	XLOC_008205	TMEM62	chr15:43425721-43477341	HC1	HC3	OK	0.715304	2.5547	1.83653	2.62556	0.00015	0.00163623	yes
P9443	XLOC_006941	ELF1	chr13:41506054-41593508	HC1	HC3	OK	4.5416	16.2608	1.84013	5.07178	5e-05	0.000596367	yes
P31153	XLOC_025097	MSC	chr8:72753776-72987819	HC1	HC3	OK	17.7226	63.666	1.84493	6.58537	5e-05	0.000596367	yes
P32437	XLOC_026132	ROR2	chr9:94484877-94712444	HC1	HC3	OK	1.4032	5.06192	1.85097	6.51543	5e-05	0.000596367	yes
P1718	XLOC_001148	ATF3	chr1:212738675-212794119	HC1	HC3	OK	3.65186	13.2043	1.85431	6.13721	5e-05	0.000596367	yes
P27649	XLOC_021099	RSPO3	chr6:127440047-127520626	HC1	HC3	OK	3.27775	11.8711	1.85667	9.12822	5e-05	0.000596367	yes
P2817	XLOC_001929	NGF	chr1:115828536-115880857	HC1	HC3	OK	29.5059	107.556	1.86601	6.38556	5e-05	0.000596367	yes
P26974	XLOC_020594	PRPF4B	chr6:4021568-4065217	HC1	HC3	OK	0.626161	2.28614	1.86831	2.00747	0.0038	0.0276342	yes
P8645	XLOC_006221	STAT2	chr12:56734969-56754037	HC1	HC3	OK	32.9405	120.385	1.86972	6.78494	5e-05	0.000596367	yes
P6019	XLOC_004324	ZC3H12C	chr11:109964086-110042566	HC1	HC3	OK	1.43286	5.23777	1.87006	9.44232	5e-05	0.000596367	yes
P25168	XLOC_019209	TIFA	chr4:113196781-113207059	HC1	HC3	OK	1.39493	5.0998	1.87025	6.93555	5e-05	0.000596367	yes
P28709	XLOC_021851	SOD2	chr6:160098528-160114353	HC1	HC3	OK	669.014	2448.01	1.8715	5.74971	5e-05	0.000596367	yes
P28603	XLOC_021775	SGK1	chr6:134490383-134639196	HC1	HC3	OK	36.2658	133.278	1.87775	9.695	5e-05	0.000596367	yes
P13554	XLOC_010351	CNP	chr17:40118758-40190044	HC1	HC3	OK	18.9258	69.583	1.87838	7.69346	5e-05	0.000596367	yes
P32755	XLOC_026359	SLC2A6	chr9:136336215-136344276	HC1	HC3	OK	7.07895	26.1204	1.88357	6.95629	5e-05	0.000596367	yes
P32925	XLOC_026551	SMS	chrX:21958690-22012955	HC1	HC3	OK	10.4186	38.6266	1.89043	8.99003	5e-05	0.000596367	yes
P19788	XLOC_015045	STAT1	chr2:191832354-191878976	HC1	HC3	OK	69.9556	259.632	1.89196	9.82657	5e-05	0.000596367	yes
P5426	XLOC_003909	CD82	chr11:44587140-44643290	HC1	HC3	OK	61.0241	226.741	1.8936	9.19605	5e-05	0.000596367	yes
P6612	XLOC_004767	SLC43A3	chr11:57174425-57195053	HC1	HC3	OK	28.3101	105.457	1.89726	8.64254	5e-05	0.000596367	yes
P30096	XLOC_024158	NAMPT	chr7:105888731-105925638	HC1	HC3	OK	15.6306	58.2586	1.8981	10.8954	5e-05	0.000596367	yes
P25752	XLOC_019680	TNFAIP8	chr5:118604386-118730299	HC1	HC3	OK	2.32803	8.68049	1.89867	4.62517	5e-05	0.000596367	yes
P33700	XLOC_027125	NDP	chrX:43808023-43832921	HC1	HC3	OK	0.578839	2.15918	1.89925	3.81882	5e-05	0.000596367	yes
P9606	XLOC_007114	RAB20	chr13:111175412-111214084	HC1	HC3	OK	1.43302	5.35257	1.90117	4.54715	5e-05	0.000596367	yes
P19962	XLOC_015165	DOCK10	chr2:225629806-225907330	HC1	HC3	OK	0.391818	1.46478	1.90243	5.98992	5e-05	0.000596367	yes
P27536	XLOC_021008	PNRC1	chr6:89790428-89795140	HC1	HC3	OK	32.6829	122.479	1.90593	10.5306	5e-05	0.000596367	yes
P3803	XLOC_002733	MASTL	chr10:27443684-27475848	HC1	HC3	OK	1.44139	5.41377	1.90917	3.51824	5e-05	0.000596367	yes
P18132	XLOC_013788	REL	chr2:61108629-61155291	HC1	HC3	OK	0.319902	1.20555	1.91399	6.06326	5e-05	0.000596367	yes
P32319	XLOC_026013	RNF38	chr9:36336398-36401195	HC1	HC3	OK	0.951299	3.59346	1.9174	2.61407	0.001	0.00888975	yes
P28287	XLOC_021554	NFKBIE	chr6:44225902-44233525	HC1	HC3	OK	4.05425	15.4849	1.93335	8.20019	5e-05	0.000596367	yes
P17687	XLOC_013437	VSIG10L	chr19:51834794-51845378	HC1	HC3	OK	0.715707	2.73457	1.93387	5.02538	5e-05	0.000596367	yes
P13559	XLOC_010354	STAT5A	chr17:40439564-40463960	HC1	HC3	OK	4.15878	15.9831	1.94231	2.38219	0.00485	0.0335029	yes
P31757	XLOC_025639	NR4A3	chr9:102584136-102629296	HC1	HC3	OK	1.50803	5.80703	1.94513	3.28493	5e-05	0.000596367	yes
P8791	XLOC_006330	DUSP6	chr12:89741601-89746636	HC1	HC3	OK	12.0127	46.3105	1.94677	5.60694	5e-05	0.000596367	yes
P9253	XLOC_006774	GPR180	chr13:95254103-95286899	HC1	HC3	OK	1.06858	4.12061	1.94717	8.1739	5e-05	0.000596367	yes
P24424	XLOC_018688	IBSP	chr4:88720701-88733601	HC1	HC3	OK	0.39511	1.52677	1.95016	2.93723	0.0009	0.0081212	yes
P11290	XLOC_008598	EHD4	chr15:42188189-42264771	HC1	HC3	OK	8.36968	32.4223	1.95374	8.82588	5e-05	0.000596367	yes
P9194	XLOC_006691	PHF11	chr13:50069800-50103219	HC1	HC3	OK	5.67935	22.0033	1.95392	3.41395	5e-05	0.000596367	yes
P28108	XLOC_021453	TAP2	chr6:32789609-32806600	HC1	HC3	OK	8.16009	31.6266	1.95448	4.92262	5e-05	0.000596367	yes
P18401	XLOC_013992	FBLN7	chr2:112895961-112946074	HC1	HC3	OK	5.87668	22.8722	1.96052	2.18982	0.00715	0.0462619	yes
P2389	XLOC_001639	CITED4	chr1:41326727-41328018	HC1	HC3	OK	1.7544	6.84923	1.96496	3.00634	0.00075	0.006894	yes
P27371	XLOC_020885	KLC4	chr6:43027331-43042837	HC1	HC3	OK	0.875247	3.42621	1.96885	2.28991	0.00095	0.00850006	yes
P12152	XLOC_009259	PAPD5	chr16:50186828-50269219	HC1	HC3	OK	0.683864	2.68813	1.97482	2.44082	0.0031	0.023344	yes
P8618	XLOC_006209	ITGA7	chr12:56075329-56106089	HC1	HC3	OK	0.562357	2.21708	1.9791	2.47407	0.00025	0.00260347	yes
P3769	XLOC_002707	ARL5B	chr10:18948312-18966940	HC1	HC3	OK	0.949272	3.74282	1.97923	7.2742	5e-05	0.000596367	yes
P15149	XLOC_011577	C18orf8	chr18:21083433-21166811	HC1	HC3	OK	2.70221	10.7155	1.98749	2.28859	0.0017	0.0139688	yes
P11372	XLOC_008656	LYSMD2	chr15:52015260-52043650	HC1	HC3	OK	1.63934	6.5039	1.98819	3.05058	0.00075	0.006894	yes
P32700	XLOC_026334	PTGES	chr9:132500614-132515344	HC1	HC3	OK	40.1725	160.117	1.99485	10.7346	5e-05	0.000596367	yes
P26941	XLOC_020532	GFPT2	chr5:179727699-179780315	HC1	HC3	OK	21.2707	84.7839	1.99492	10.7319	5e-05	0.000596367	yes
P6843	XLOC_004933	UNC93B1	chr11:67758570-67771595	HC1	HC3	OK	18.0823	72.2922	1.99926	10.511	5e-05	0.000596367	yes
P30788	XLOC_024770	TRIB1	chr8:126442562-126450647	HC1	HC3	OK	0.708127	2.83555	2.00155	2.02158	0.00235	0.0183684	yes
P29742	XLOC_023895	NT5C3A	chr7:33053724-33102409	HC1	HC3	OK	2.9172	11.742	2.00902	2.96323	5e-05	0.000596367	yes
P3460	XLOC_002363	NUAK2	chr1:205271190-205290919	HC1	HC3	OK	0.796057	3.21706	2.0148	2.42302	0.00175	0.0143029	yes
P13454	XLOC_010275	SLFN5	chr17:33570085-33597114	HC1	HC3	OK	6.35929	25.7004	2.01486	11.0769	5e-05	0.000596367	yes
P27562	XLOC_021033	AIM1	chr6:106959729-107018324	HC1	HC3	OK	0.560939	2.26712	2.01495	7.36005	5e-05	0.000596367	yes
P964	XLOC_000665	MOV10	chr1:113216933-113250025	HC1	HC3	OK	9.90839	40.697	2.0382	3.89738	5e-05	0.000596367	yes
P10998	XLOC_008342	PML	chr15:74287013-74346431	HC1	HC3	OK	5.37073	22.2043	2.04765	4.61357	5e-05	0.000596367	yes
P16910	XLOC_012886	C3	chr19:6677845-6720693	HC1	HC3	OK	1.75968	7.30187	2.05296	8.90397	5e-05	0.000596367	yes
P28107	XLOC_021453	TAP2	chr6:32789609-32806600	HC1	HC3	OK	3.72425	15.5208	2.05918	6.09009	5e-05	0.000596367	yes
P30316	XLOC_024330	PRKAG2	chr7:151253200-151576308	HC1	HC3	OK	0.32961	1.38141	2.06732	2.18404	0.0014	0.0118425	yes
P8799	XLOC_006332	ATP2B1	chr12:89981821-90102522	HC1	HC3	OK	4.19231	17.5812	2.06822	3.27293	5e-05	0.000596367	yes
P13975	XLOC_010646	RNF213	chr17:78234659-78429395	HC1	HC3	OK	7.88182	33.236	2.07614	10.9697	5e-05	0.000596367	yes
P3793	XLOC_002721	KIAA1217	chr10:23983674-24836777	HC1	HC3	OK	0.46133	1.95351	2.0822	2.14912	0.001	0.00888975	yes
P27198	XLOC_020762	MICB	chr6:31462657-31478901	HC1	HC3	OK	2.20538	9.43165	2.09648	5.89606	5e-05	0.000596367	yes
P26581	XLOC_020285	2016-03-03	chr5:126203405-126366500	HC1	HC3	OK	0.738547	3.15962	2.09699	6.631	5e-05	0.000596367	yes
P21981	XLOC_016810	RBFOX2	chr22:36134782-36424585	HC1	HC3	OK	0.699466	2.99469	2.09808	1.95618	0.0018	0.0146508	yes
P18525	XLOC_014080	KYNU	chr2:143635194-143799885	HC1	HC3	OK	1.43901	6.17433	2.1012	5.30618	5e-05	0.000596367	yes
P32457	XLOC_026146	NINJ1	chr9:95883770-95896570	HC1	HC3	OK	76.9916	331.312	2.10542	12.1486	5e-05	0.000596367	yes
P10079	XLOC_007462	BDKRB2	chr14:96671134-96711205	HC1	HC3	OK	14.7853	63.7717	2.10876	9.69672	5e-05	0.000596367	yes
P27242	XLOC_020784	CFB	chr6:31865561-31919861	HC1	HC3	OK	77.9547	338.747	2.1195	9.6095	5e-05	0.000596367	yes
P21619	XLOC_016540	APOL1	chr22:36649116-36663577	HC1	HC3	OK	24.8859	108.185	2.1201	11.2871	5e-05	0.000596367	yes
P1461	XLOC_000984	RABGAP1L	chr1:174128551-174964445	HC1	HC3	OK	0.304258	1.33299	2.1313	3.5532	5e-05	0.000596367	yes
P5233	XLOC_003762	TRIM22	chr11:5710816-5732093	HC1	HC3	OK	20.9659	92.3057	2.13838	9.11796	5e-05	0.000596367	yes
P2464	XLOC_001677	PIK3R3	chr1:46505811-46651634	HC1	HC3	OK	0.497995	2.20469	2.14637	3.72608	5e-05	0.000596367	yes
P30680	XLOC_024685	OSGIN2	chr8:90914095-90940095	HC1	HC3	OK	3.003	13.2957	2.14649	3.69233	5e-05	0.000596367	yes
P8	XLOC_000012	AGRN	chr1:955502-991499	HC1	HC3	OK	13.2751	58.8128	2.14741	12.0574	5e-05	0.000596367	yes
P31640	XLOC_025538	TJP2	chr9:71736179-71870124	HC1	HC3	OK	1.99277	8.8374	2.14884	2.65207	0.00705	0.04583	yes
P32568	XLOC_026245	TNFSF15	chr9:117546914-117568408	HC1	HC3	OK	1.38889	6.17329	2.1521	4.03488	5e-05	0.000596367	yes
P12181	XLOC_009289	MT1E	chr16:56659584-56661026	HC1	HC3	OK	4.64617	20.8179	2.16371	2.53337	0.0005	0.00482098	yes
P14974	XLOC_011358	RHBDF2	chr17:74466974-74497509	HC1	HC3	OK	5.74829	25.8532	2.16914	6.14879	5e-05	0.000596367	yes
P31743	XLOC_025629	TDRD7	chr9:100174301-100258405	HC1	HC3	OK	1.96113	8.82498	2.1699	2.96815	5e-05	0.000596367	yes
P22967	XLOC_017575	USP13	chr3:179370932-179507189	HC1	HC3	OK	1.03087	4.65353	2.17446	3.16811	5e-05	0.000596367	yes
P33988	XLOC_027341	ACSL4	chrX:108884563-108976621	HC1	HC3	OK	9.31953	42.5607	2.19119	12.0052	5e-05	0.000596367	yes
P31322	XLOC_025240	FBXO32	chr8:124510126-124553493	HC1	HC3	OK	7.05064	32.3194	2.19657	11.5153	5e-05	0.000596367	yes
P2659	XLOC_001817	GBP3	chr1:89472359-89488549	HC1	HC3	OK	26.0951	121.652	2.22091	10.7596	5e-05	0.000596367	yes
P17602	XLOC_013359	PLEKHA4	chr19:49340227-49371889	HC1	HC3	OK	24.8662	116.389	2.2267	10.3122	5e-05	0.000596367	yes
P7044	XLOC_005076	CASP1	chr11:104896236-104905884	HC1	HC3	OK	2.61446	12.2671	2.2302	6.82343	5e-05	0.000596367	yes
P14996	XLOC_011379	LGALS3BP	chr17:76967334-76976061	HC1	HC3	OK	0.934344	4.39057	2.23238	5.42818	5e-05	0.000596367	yes
P30228	XLOC_024259	ZC3HAV1	chr7:138728265-138794465	HC1	HC3	OK	5.88412	27.738	2.23697	4.35838	5e-05	0.000596367	yes
P19953	XLOC_015162	SERPINE2	chr2:224839764-224904036	HC1	HC3	OK	294.227	1389.48	2.23954	2.72248	0.00025	0.00260347	yes
P4297	XLOC_003059	DUSP5	chr10:112257624-112271302	HC1	HC3	OK	15.9914	75.9434	2.24763	11.5402	5e-05	0.000596367	yes
P29440	XLOC_023641	TMEM140	chr7:134671258-134857646	HC1	HC3	OK	18.5239	88.2213	2.25174	8.65309	5e-05	0.000596367	yes
P31698	XLOC_025585	S1PR3	chr9:91605777-91620069	HC1	HC3	OK	1.09363	5.21802	2.25437	8.28357	5e-05	0.000596367	yes
P8531	XLOC_006142	SLC11A2	chr12:51373537-51422058	HC1	HC3	OK	1.27911	6.10706	2.25534	2.25952	0.00255	0.0196312	yes
P29075	XLOC_023385	FZD9	chr7:72848108-72850450	HC1	HC3	OK	0.985855	4.70751	2.25552	4.55441	5e-05	0.000596367	yes
P28039	XLOC_021404	HLA-B	chr6:31236525-31324989	HC1	HC3	OK	70.4432	338.001	2.2625	8.15713	5e-05	0.000596367	yes
P31289	XLOC_025214	NUDCD1	chr8:110253147-110346350	HC1	HC3	OK	3.179	15.3419	2.27083	11.1177	5e-05	0.000596367	yes
P20520	XLOC_015655	OGFR	chr20:61431978-61445352	HC1	HC3	OK	25.3599	122.799	2.27568	6.83327	5e-05	0.000596367	yes
P28600	XLOC_021771	SLC18B1	chr6:133090506-133119747	HC1	HC3	OK	1.11055	5.3847	2.27759	7.00038	5e-05	0.000596367	yes
P4259	XLOC_003032	NFKB2	chr10:104153866-104182895	HC1	HC3	OK	9.83273	47.9011	2.2844	3.02625	5e-05	0.000596367	yes
P10637	XLOC_007957	WARS	chr14:100800124-100842680	HC1	HC3	OK	37.2725	182.01	2.28784	7.04208	5e-05	0.000596367	yes
P21774	XLOC_016648	PIM3	chr22:50354142-50357720	HC1	HC3	OK	22.1372	108.327	2.29085	11.8348	5e-05	0.000596367	yes
P19789	XLOC_015045	STAT1	chr2:191832354-191878976	HC1	HC3	OK	16.4264	81.3673	2.30843	4.38161	5e-05	0.000596367	yes
P32431	XLOC_026122	SEMA4D	chr9:91975705-92094611	HC1	HC3	OK	0.463331	2.29575	2.30885	5.4908	5e-05	0.000596367	yes
P22332	XLOC_017073	MYD88	chr3:38179968-38184512	HC1	HC3	OK	11.4717	56.9625	2.31194	5.93819	5e-05	0.000596367	yes
P15283	XLOC_011659	PMAIP1	chr18:57567191-57571538	HC1	HC3	OK	1.79417	8.91852	2.31349	7.91342	5e-05	0.000596367	yes
P27561	XLOC_021032	PRDM1	chr6:106534194-106557814	HC1	HC3	OK	0.30915	1.53983	2.31639	2.65143	5e-05	0.000596367	yes
P2661	XLOC_001819	GBP2	chr1:89570415-89591842	HC1	HC3	OK	13.9624	70.8699	2.34362	9.75213	5e-05	0.000596367	yes
P24615	XLOC_018831	TLR2	chr4:154605440-154627242	HC1	HC3	OK	1.04422	5.30568	2.34511	2.48157	5e-05	0.000596367	yes
P26859	XLOC_020470	KCNMB1	chr5:169780490-170163637	HC1	HC3	OK	0.83763	4.26065	2.34669	4.72949	5e-05	0.000596367	yes
P28111	XLOC_021454	PSMB8	chr6:32808493-32821867	HC1	HC3	OK	31.725	161.692	2.34956	5.87925	5e-05	0.000596367	yes
P12109	XLOC_009224	STX4	chr16:31044415-31053122	HC1	HC3	OK	1.65843	8.45878	2.35064	2.35105	0.0005	0.00482098	yes
P6329	XLOC_004557	UBQLNL	chr11:5535622-5537956	HC1	HC3	OK	0.321779	1.64672	2.35546	3.93683	5e-05	0.000596367	yes
P17540	XLOC_013321	PRKD2	chr19:47150820-47220384	HC1	HC3	OK	1.66927	8.54553	2.35595	3.64794	5e-05	0.000596367	yes
P13443	XLOC_010267	CCL11	chr17:32612686-32615199	HC1	HC3	OK	0.607236	3.12356	2.36286	2.91242	0.0003	0.00307311	yes
P18159	XLOC_013810	MEIS1	chr2:66662266-66799891	HC1	HC3	OK	0.760279	3.91538	2.36455	4.61496	5e-05	0.000596367	yes
P13284	XLOC_010115	ALOX15B	chr17:7942357-7952451	HC1	HC3	OK	1.24853	6.43429	2.36555	4.25049	5e-05	0.000596367	yes
P25312	XLOC_019321	DDX60	chr4:169137441-169247106	HC1	HC3	OK	0.852979	4.40349	2.36807	3.48899	5e-05	0.000596367	yes
P28027	XLOC_021395	IER3	chr6:30710975-30712327	HC1	HC3	OK	126.322	652.803	2.36954	13.0933	5e-05	0.000596367	yes
P10321	XLOC_007730	NFKBIA	chr14:35870580-35874080	HC1	HC3	OK	53.1954	280.038	2.39625	12.7865	5e-05	0.000596367	yes
P23098	XLOC_017687	OXTR	chr3:8792094-8811300	HC1	HC3	OK	0.247615	1.30644	2.39948	4.60929	5e-05	0.000596367	yes
P4123	XLOC_002951	IFIT5	chr10:91174324-91180759	HC1	HC3	OK	4.46299	23.592	2.40222	12.7276	5e-05	0.000596367	yes
P15847	XLOC_012055	C19orf66	chr19:10196794-10213425	HC1	HC3	OK	14.6476	77.4971	2.40348	8.86055	5e-05	0.000596367	yes
P21616	XLOC_016538	APOL6	chr22:36044423-36064456	HC1	HC3	OK	5.72198	30.4612	2.41239	13.7762	5e-05	0.000596367	yes
P27796	XLOC_021204	WTAP	chr6:160147325-160177352	HC1	HC3	OK	12.2638	65.3497	2.41378	6.0842	5e-05	0.000596367	yes
P20884	XLOC_015943	ZNFX1	chr20:47862438-47905795	HC1	HC3	OK	18.7824	100.13	2.41442	11.4804	5e-05	0.000596367	yes
P24434	XLOC_018692	HERC6	chr4:89299890-89364249	HC1	HC3	OK	0.676778	3.63758	2.42622	2.82059	5e-05	0.000596367	yes
P5944	XLOC_004259	PRSS23	chr11:86502100-86666440	HC1	HC3	OK	15.8526	85.2541	2.42705	2.62003	0.00765	0.049014	yes
P18729	XLOC_014239	CFLAR	chr2:201980826-202037502	HC1	HC3	OK	1.55518	8.36895	2.42797	4.59339	5e-05	0.000596367	yes
P28038	XLOC_021402	POU5F1	chr6:31132113-31138470	HC1	HC3	OK	0.362806	1.95391	2.42909	2.74268	0.00105	0.0092685	yes
P18730	XLOC_014239	CFLAR	chr2:201980826-202037502	HC1	HC3	OK	1.25015	6.7369	2.42998	3.58709	5e-05	0.000596367	yes
P10638	XLOC_007957	WARS	chr14:100800124-100842680	HC1	HC3	OK	32.288	174.982	2.43814	6.24724	5e-05	0.000596367	yes
P6512	XLOC_004688	LMO2	chr11:33880122-33913836	HC1	HC3	OK	0.93911	5.10584	2.44278	5.06784	5e-05	0.000596367	yes
P28744	XLOC_021901	DLL1	chr6:170591293-170599697	HC1	HC3	OK	0.373045	2.06879	2.47136	4.12737	5e-05	0.000596367	yes
P3349	XLOC_002284	RGS16	chr1:182567757-182573548	HC1	HC3	OK	16.0275	89.083	2.4746	12.9263	5e-05	0.000596367	yes
P16974	XLOC_012936	ANGPTL6	chr19:10196794-10213425	HC1	HC3	OK	8.63368	48.1086	2.47825	5.06486	5e-05	0.000596367	yes
P11289	XLOC_008596	SPTBN5	chr15:42120282-42186275	HC1	HC3	OK	0.30563	1.70353	2.47867	4.64112	5e-05	0.000596367	yes
P31126	XLOC_025072	CYP7B1	chr8:65502358-65711348	HC1	HC3	OK	1.11721	6.22972	2.47927	4.27732	5e-05	0.000596367	yes
P10999	XLOC_008342	PML	chr15:74287013-74346431	HC1	HC3	OK	2.18849	12.2803	2.48833	3.22218	5e-05	0.000596367	yes
P12182	XLOC_009290	MT1M	chr16:56666533-56667898	HC1	HC3	OK	5.27275	29.6156	2.48973	4.14141	5e-05	0.000596367	yes
P10453	XLOC_007834	TMEM229B	chr14:67936982-67982021	HC1	HC3	OK	0.724722	4.09044	2.49676	7.8125	5e-05	0.000596367	yes
P27261	XLOC_020800	PSMB9	chr6:32821895-32828451	HC1	HC3	OK	17.5939	100.985	2.52099	11.7673	5e-05	0.000596367	yes
P4920	XLOC_003512	SLC25A28	chr10:101370274-101380221	HC1	HC3	OK	33.863	195.255	2.52757	11.2348	5e-05	0.000596367	yes
P13023	XLOC_009913	MLKL	chr16:74705752-74734990	HC1	HC3	OK	2.50114	14.4223	2.52764	6.78117	5e-05	0.000596367	yes
P28507	XLOC_021711	DDO	chr6:110713382-110736753	HC1	HC3	OK	0.677627	3.91405	2.5301	3.7448	5e-05	0.000596367	yes
P927	XLOC_000638	CSF1	chr1:110453229-110473616	HC1	HC3	OK	81.8215	472.752	2.53053	13.266	5e-05	0.000596367	yes
P31059	XLOC_025028	PLAT	chr8:42032235-42065194	HC1	HC3	OK	1.78539	10.3328	2.53292	9.17619	5e-05	0.000596367	yes
P21670	XLOC_016571	APOBEC3F	chr22:39436672-39451975	HC1	HC3	OK	1.34748	7.89654	2.55096	10.004	5e-05	0.000596367	yes
P6616	XLOC_004770	UBE2L6	chr11:57319127-57335803	HC1	HC3	OK	42.7238	254.134	2.57248	13.5817	5e-05	0.000596367	yes
P31426	XLOC_025330	PARP10	chr8:145051319-145060635	HC1	HC3	OK	16.4189	97.7504	2.57375	14.472	5e-05	0.000596367	yes
P25749	XLOC_019680	TNFAIP8	chr5:118604386-118730299	HC1	HC3	OK	3.97391	23.6731	2.57462	9.41398	5e-05	0.000596367	yes
P9991	XLOC_007395	FLVCR2	chr14:76041246-76114512	HC1	HC3	OK	0.180944	1.07833	2.57518	3.49675	5e-05	0.000596367	yes
P15846	XLOC_012055	C19orf66	chr19:10196794-10213425	HC1	HC3	OK	1.22648	7.35013	2.58325	2.3875	0.00015	0.00163623	yes
P12180	XLOC_009287	MT2A	chr16:56642477-56643409	HC1	HC3	OK	1468.63	8888.7	2.5975	14.8507	5e-05	0.000596367	yes
P929	XLOC_000638	CSF1	chr1:110453229-110473616	HC1	HC3	OK	4.58765	27.8045	2.59949	2.17918	0.00095	0.00850006	yes
P19200	XLOC_014560	EIF2AK2	chr2:37311593-37384190	HC1	HC3	OK	1.84441	11.2192	2.60474	3.32414	5e-05	0.000596367	yes
P16907	XLOC_012884	CD70	chr19:6585849-6591163	HC1	HC3	OK	7.09313	43.8752	2.62891	9.3856	5e-05	0.000596367	yes
P27085	XLOC_020678	BTN3A1	chr6:26402464-26415444	HC1	HC3	OK	1.81557	11.2456	2.63087	3.48367	5e-05	0.000596367	yes
P18916	XLOC_014364	B3GNT7	chr2:232260334-232265875	HC1	HC3	OK	0.372553	2.3166	2.63649	5.22426	5e-05	0.000596367	yes
P6333	XLOC_004559	TRIM5	chr11:5684424-5706339	HC1	HC3	OK	5.00995	31.436	2.64955	9.24165	5e-05	0.000596367	yes
P13441	XLOC_010265	CCL2	chr17:32581680-32584228	HC1	HC3	OK	678.467	4358.92	2.68362	14.7496	5e-05	0.000596367	yes
P21990	XLOC_016813	APOL2	chr22:36622254-36636000	HC1	HC3	OK	14.4568	94.0889	2.70227	12.4464	5e-05	0.000596367	yes
P12188	XLOC_009298	MT1X	chr16:56716381-56718108	HC1	HC3	OK	22.5442	147.905	2.71384	9.31349	5e-05	0.000596367	yes
P20136	XLOC_015379	BMP2	chr20:6748744-6761533	HC1	HC3	OK	6.01315	39.6449	2.72094	12.9813	5e-05	0.000596367	yes
P30742	XLOC_024734	ZFPM2	chr8:106331146-107072731	HC1	HC3	OK	0.414079	2.73489	2.7235	7.17799	5e-05	0.000596367	yes
P18735	XLOC_014239	CFLAR	chr2:201980826-202037502	HC1	HC3	OK	1.06308	7.02448	2.72414	2.95563	0.00105	0.0092685	yes
P1944	XLOC_001316	HES4	chr1:934341-935552	HC1	HC3	OK	8.67004	57.6514	2.73324	7.88993	5e-05	0.000596367	yes
P3320	XLOC_002262	KIAA0040	chr1:175126122-175162229	HC1	HC3	OK	0.519943	3.49224	2.74773	8.05524	5e-05	0.000596367	yes
P2306	XLOC_001581	RNF19B	chr1:33402046-33430414	HC1	HC3	OK	1.02877	6.91947	2.74974	2.74768	0.00015	0.00163623	yes
P19616	XLOC_014926	RND3	chr2:151324706-151344209	HC1	HC3	OK	43.917	302.169	2.7825	15.8579	5e-05	0.000596367	yes
P10895	XLOC_008276	C2CD4A	chr15:62359175-62363116	HC1	HC3	OK	0.603629	4.2297	2.80882	6.88601	5e-05	0.000596367	yes
P8863	XLOC_006374	IGF1	chr12:102789644-102874378	HC1	HC3	OK	0.203351	1.43459	2.8186	5.15411	5e-05	0.000596367	yes
P4838	XLOC_003457	CH25H	chr10:90965693-90967071	HC1	HC3	OK	10.5364	76.0208	2.85102	13.2628	5e-05	0.000596367	yes
P21671	XLOC_016572	APOBEC3G	chr22:39473009-39483748	HC1	HC3	OK	4.14514	30.0856	2.85958	11.9763	5e-05	0.000596367	yes
P7027	XLOC_005065	MMP1	chr11:102654406-102714342	HC1	HC3	OK	150.033	1092.9	2.86482	13.1973	5e-05	0.000596367	yes
P19981	XLOC_015179	SP110	chr2:231032855-231090444	HC1	HC3	OK	7.68069	56.1229	2.86928	10.6843	5e-05	0.000596367	yes
P14803	XLOC_011256	BRIP1	chr17:59756546-59940920	HC1	HC3	OK	0.179616	1.32628	2.88439	7.37695	5e-05	0.000596367	yes
P22727	XLOC_017380	DTX3L	chr3:122246759-122294049	HC1	HC3	OK	6.30899	46.9717	2.89631	10.4124	5e-05	0.000596367	yes
P28112	XLOC_021454	TAP1	chr6:32808493-32821867	HC1	HC3	OK	16.8666	126.848	2.91086	7.14563	5e-05	0.000596367	yes
P28185	XLOC_021492	ETV7	chr6:36320264-36355577	HC1	HC3	OK	0.38361	2.90274	2.9197	2.8382	0.0003	0.00307311	yes
P1593	XLOC_001078	GPR37L1	chr1:202092028-202098634	HC1	HC3	OK	0.456174	3.45588	2.9214	5.61959	5e-05	0.000596367	yes
P5127	XLOC_003688	IFITM1	chr11:307981-315956	HC1	HC3	OK	126.652	979.681	2.95144	6.90179	5e-05	0.000596367	yes
P179	XLOC_000130	TMEM51	chr1:15479027-15546974	HC1	HC3	OK	0.404841	3.15259	2.96111	3.78381	5e-05	0.000596367	yes
P16030	XLOC_012185	IFI30	chr19:18284589-18288934	HC1	HC3	OK	6.64975	51.8207	2.96216	11.1594	5e-05	0.000596367	yes
P21985	XLOC_016811	APOL3	chr22:36535987-36562225	HC1	HC3	OK	17.2667	135.742	2.9748	13.1425	5e-05	0.000596367	yes
P28842	XLOC_023221	IL6	chr7:22765013-22771702	HC1	HC3	OK	451.454	3597.81	2.99447	15.69	5e-05	0.000596367	yes
P23779	XLOC_018160	XRN1	chr3:142025448-142166904	HC1	HC3	OK	0.92321	7.39283	3.0014	2.58559	0.0042	0.0299429	yes
P4454	XLOC_003185	IL15RA	chr10:5993463-6020150	HC1	HC3	OK	5.88345	47.7976	3.0222	7.02361	5e-05	0.000596367	yes
P6303	XLOC_004530	TRIM21	chr11:4406124-4414926	HC1	HC3	OK	11.6436	95.3649	3.03392	15.1719	5e-05	0.000596367	yes
P10068	XLOC_007450	PPP4R4	chr14:94640648-94746072	HC1	HC3	OK	0.175863	1.44865	3.04218	4.9697	5e-05	0.000596367	yes
P15630	XLOC_011915	AZU1	chr19:827830-832017	HC1	HC3	OK	0.227988	1.89414	3.05451	1.94907	0.0056	0.0378494	yes
P21986	XLOC_016811	APOL3	chr22:36535987-36562225	HC1	HC3	OK	3.79377	31.7984	3.06725	5.00968	5e-05	0.000596367	yes
P24700	XLOC_018896	TLR3	chr4:186990308-187007796	HC1	HC3	OK	2.10655	17.774	3.07682	13.4604	5e-05	0.000596367	yes
P2304	XLOC_001581	RNF19B	chr1:33402046-33430414	HC1	HC3	OK	2.13261	18.4199	3.11057	3.71482	5e-05	0.000596367	yes
P6649	XLOC_004801	SLC15A3	chr11:60691912-60719257	HC1	HC3	OK	10.3268	90.9616	3.13886	9.50428	5e-05	0.000596367	yes
P1692	XLOC_001132	HSD11B1	chr1:209859524-209908295	HC1	HC3	OK	2.18422	19.3699	3.14862	9.60274	5e-05	0.000596367	yes
P22446	XLOC_017152	TREX1	chr3:48488113-48509134	HC1	HC3	OK	2.10865	18.8181	3.15773	3.967	5e-05	0.000596367	yes
P23649	XLOC_018069	PARP9	chr3:122246759-122294049	HC1	HC3	OK	8.65709	77.4696	3.16168	10.1556	5e-05	0.000596367	yes
P15855	XLOC_012061	ICAM1	chr19:10380664-10399260	HC1	HC3	OK	67.4762	618.473	3.19626	17.5675	5e-05	0.000596367	yes
P7334	XLOC_005303	LAG3	chr12:6881669-6887621	HC1	HC3	OK	0.706442	6.48054	3.19747	5.76001	5e-05	0.000596367	yes
P15435	XLOC_011781	GAREM	chr18:29843483-30050447	HC1	HC3	OK	0.178112	1.63536	3.19875	4.88651	5e-05	0.000596367	yes
P22448	XLOC_017152	TREX1	chr3:48488113-48509134	HC1	HC3	OK	4.03318	37.6937	3.22433	6.05935	5e-05	0.000596367	yes
P8514	XLOC_006130	FAM186B	chr12:49976657-49999433	HC1	HC3	OK	0.117325	1.12454	3.26075	3.25343	0.00035	0.00350712	yes
P25078	XLOC_019148	PPM1K	chr4:89178760-89205983	HC1	HC3	OK	0.759703	7.28949	3.26231	13.3828	5e-05	0.000596367	yes
P27713	XLOC_021152	STX11	chr6:144471653-144513076	HC1	HC3	OK	0.22112	2.17138	3.29571	7.30679	5e-05	0.000596367	yes
P2046	XLOC_001378	TNFRSF9	chr1:7975930-8003225	HC1	HC3	OK	0.20657	2.0359	3.30096	7.54118	5e-05	0.000596367	yes
P22447	XLOC_017152	TREX1	chr3:48488113-48509134	HC1	HC3	OK	0.824941	8.18797	3.31114	3.47916	0.00075	0.006894	yes
P29481	XLOC_023671	MTRNR2L6	chr7:142374130-142375525	HC1	HC3	OK	1.69786	16.8617	3.31196	11.1426	5e-05	0.000596367	yes
P24184	XLOC_018500	LAP3	chr4:17578926-17609590	HC1	HC3	OK	20.817	207.551	3.31764	17.5772	5e-05	0.000596367	yes
P14757	XLOC_011217	TRIM25	chr17:54964643-54991409	HC1	HC3	OK	7.21976	72.8676	3.33525	10.8205	5e-05	0.000596367	yes
P10080	XLOC_007463	BDKRB1	chr14:96722546-96731278	HC1	HC3	OK	43.8799	448.755	3.3543	16.6766	5e-05	0.000596367	yes
P11116	XLOC_008441	ISG20	chr15:89178867-89199789	HC1	HC3	OK	8.51267	87.2098	3.35681	12.4665	5e-05	0.000596367	yes
P17640	XLOC_013391	IL4I1	chr19:50392449-50437193	HC1	HC3	OK	2.09505	21.6993	3.37259	3.04577	5e-05	0.000596367	yes
P12667	XLOC_009619	SOCS1	chr16:11348273-11350039	HC1	HC3	OK	0.593305	6.1493	3.37358	4.67308	0.0048	0.0332241	yes
P23651	XLOC_018069	PARP9	chr3:122246759-122294049	HC1	HC3	OK	0.628447	6.55573	3.38289	4.41897	5e-05	0.000596367	yes
P2203	XLOC_001506	IL22RA1	chr1:24446260-24469775	HC1	HC3	OK	0.129933	1.35638	3.38392	3.62335	0.0001	0.00112739	yes
P13442	XLOC_010266	CCL7	chr17:32597234-32599261	HC1	HC3	OK	6.72155	70.9925	3.4008	13.392	5e-05	0.000596367	yes
P27467	XLOC_020955	MTRNR2L9	chr6:62284007-62284534	HC1	HC3	OK	371.378	3960.25	3.41463	18.7998	5e-05	0.000596367	yes
P18534	XLOC_014096	TNFAIP6	chr2:152126981-152236562	HC1	HC3	OK	132.452	1419.95	3.4223	18.1314	5e-05	0.000596367	yes
P2305	XLOC_001581	RNF19B	chr1:33402046-33430414	HC1	HC3	OK	5.87156	63.265	3.42959	7.8099	5e-05	0.000596367	yes
P30679	XLOC_024684	RIPK2	chr8:90660814-90803292	HC1	HC3	OK	3.49687	37.943	3.4397	6.33069	5e-05	0.000596367	yes
P13591	XLOC_010375	IFI35	chr17:41158741-41166476	HC1	HC3	OK	14.9164	161.901	3.44015	6.52663	5e-05	0.000596367	yes
P28004	XLOC_021373	UBD	chr6:29523388-29527702	HC1	HC3	OK	0.258557	2.82044	3.44737	2.67235	0.0051	0.0348977	yes
P3372	XLOC_002302	PTGS2	chr1:186640942-186649559	HC1	HC3	OK	8.60847	96.1364	3.48125	18.2727	5e-05	0.000596367	yes
P32592	XLOC_026261	TRAF1	chr9:123661805-123691451	HC1	HC3	OK	0.917523	10.3273	3.49258	4.48705	5e-05	0.000596367	yes
P13379	XLOC_010203	MTRNR2L1	chr17:22022436-22023991	HC1	HC3	OK	10.8835	123.255	3.50143	17.8523	5e-05	0.000596367	yes
P12700	XLOC_009644	MYH11	chr16:15737123-15950887	HC1	HC3	OK	0.14796	1.68305	3.5078	3.88938	5e-05	0.000596367	yes
[truncated: 99 more rows]

## Sheet: HC3_HC4_cds_exp_down
test_id	gene_id	gene	locus	sample_1	sample_2	status	value_1	value_2	log2(fold_change)	test_stat	p_value	q_value	significant
[truncated: 805 more rows]

[truncated: 1 more sheets: HC3_HC4_cds_exp_up]
