# Supplementary material for: Effects of Arthrocen, an avocado/soy unsaponifiables agent, on inflammatory mediators and gene expression in human chondrocytes
Source: FEBS Open Bio. 2017 Jan 9;7(2):187–94. doi: 10.1002/2211-5463.12176 (PMC5292663; doi:10.1002/2211-5463.12176)
Supplement: Supplementary file 4 — Table S3. Eicosanoid concentrations of all 132 eicosanoids analyzed. [file FEB4-7-187-s004.xls]

## Sheet: Eicosanoid Panel All Raw Data
	Arthrocen	LPS
Samples 1-3	-	-
Samples 4-6	+	-
Samples 7-9	-	+
Samples 10-12	+	+
(-) Indicates Absence of Compound
(+) Indicates Presence of Compound
All data are expressed in pmol/mL cell media
SAMPLE	6k PGF1a	TxB2	PGF2a	PGE2	PGD2	11b PGF2a	TXB1	PGF1a	PGE1	PGD1	d17 6k PGF1a	TXB3	PGF3a	PGE3	PGD3	dihomo PGF2a	dihomo PGE2	dihomo PGD2	dihomo PGJ2	dihomo 15d PGD2	6k PGE1	6,15 dk-,dh- PGF1a	15k PGF1a	15k PGF2a	15k PGE2	15k PGD2	dh PGF2a	dhk PGF2a	dhk PGE2	dhk PGD2	bicyclo PGE2	11b dhk PGF2a	19oh PGF2a	20oh PGF2a	19oh PGE2	20oh PGE2	2,3 dinor 11b PGF2a	PGFM	PGEM	tetranor 12-HETE	11b PGE2	PGK2	12-HHTrE	11-HETE	11-HEPE	13 HDoHE	PGA2	PGB2	15d PGA2
1	ND	1.38824	ND	0.255809	ND	ND	ND	ND	ND	ND	ND	ND	ND	ND	ND	ND	ND	ND	ND	ND	ND	ND	ND	ND	ND	ND	ND	ND	ND	ND	ND	ND	ND	ND	ND	ND	ND	ND	ND	ND	0.453671	ND	4.06313	0.363479	0.358798	ND	ND	ND	ND
2	ND	1.57624	ND	0.228116	ND	ND	ND	ND	ND	ND	ND	ND	ND	ND	ND	ND	ND	ND	ND	ND	ND	ND	ND	ND	ND	ND	ND	ND	ND	ND	ND	ND	ND	ND	ND	ND	ND	ND	ND	ND	0.294284	ND	2.83236	0.231656	0.36318	ND	ND	ND	ND
3	ND	1.86137	ND	0.226699	ND	ND	ND	ND	ND	ND	ND	ND	ND	ND	ND	ND	ND	ND	ND	ND	ND	ND	ND	ND	ND	ND	ND	ND	ND	ND	ND	ND	ND	ND	ND	ND	ND	ND	ND	ND	0.32439	ND	2.75501	0.172405	0.344876	ND	ND	ND	ND
4	ND	1.61863	ND	0.162627	ND	ND	ND	ND	ND	ND	ND	ND	ND	ND	ND	ND	ND	ND	ND	ND	ND	ND	ND	ND	ND	ND	ND	ND	ND	ND	ND	ND	ND	ND	ND	ND	ND	ND	ND	ND	0.372279	ND	3.21346	0.296563	0.407692	ND	ND	ND	ND
5	ND	2.04546	ND	0.252835	ND	ND	ND	ND	ND	ND	ND	ND	ND	ND	ND	ND	ND	ND	ND	ND	ND	ND	ND	ND	ND	ND	ND	ND	ND	ND	ND	ND	ND	ND	ND	ND	ND	ND	ND	ND	0.289425	ND	2.54727	0.247829	0.429756	ND	ND	ND	ND
6	ND	1.88104	ND	0.220725	ND	ND	ND	ND	ND	ND	ND	ND	ND	ND	ND	ND	ND	ND	ND	ND	ND	ND	ND	ND	ND	ND	ND	ND	ND	ND	ND	ND	ND	ND	ND	ND	ND	ND	ND	ND	0.432317	ND	3.2129	0.23645	0.391339	ND	ND	ND	ND
7	ND	2.01071	ND	1.23283	ND	ND	ND	ND	ND	ND	ND	ND	ND	ND	ND	ND	ND	ND	ND	ND	ND	ND	ND	ND	ND	ND	ND	ND	ND	ND	ND	ND	ND	ND	ND	ND	ND	ND	ND	ND	2.2584	ND	2.66361	0.330286	0.574905	ND	ND	ND	ND
8	ND	1.82635	ND	0.990167	ND	ND	ND	ND	ND	ND	ND	ND	ND	ND	ND	ND	ND	ND	ND	ND	ND	ND	ND	ND	ND	ND	ND	ND	ND	ND	ND	ND	ND	ND	ND	ND	ND	ND	ND	ND	1.95986	ND	2.62949	0.248821	0.454166	ND	ND	ND	ND
9	ND	2.0431	ND	1.05608	ND	ND	ND	ND	ND	ND	ND	ND	ND	ND	ND	ND	ND	ND	ND	ND	ND	ND	ND	ND	ND	ND	ND	ND	ND	ND	ND	ND	ND	ND	ND	ND	ND	ND	ND	ND	1.82	ND	2.78697	0.313959	0.380336	ND	ND	ND	ND
10	ND	1.76775	ND	0.325416	ND	ND	ND	ND	ND	ND	ND	ND	ND	ND	ND	ND	ND	ND	ND	ND	ND	ND	ND	ND	ND	ND	ND	ND	ND	ND	ND	ND	ND	ND	ND	ND	ND	ND	ND	ND	0.808063	ND	2.4578	0.251839	0.410377	ND	ND	ND	ND
11	ND	1.93497	ND	0.428066	ND	ND	ND	ND	ND	ND	ND	ND	ND	ND	ND	ND	ND	ND	ND	ND	ND	ND	ND	ND	ND	ND	ND	ND	ND	ND	ND	ND	ND	ND	ND	ND	ND	ND	ND	ND	0.425949	ND	2.68968	0.209044	0.483743	ND	ND	ND	ND
12	ND	2.19812	ND	0.534536	ND	ND	ND	ND	ND	ND	ND	ND	ND	ND	ND	ND	ND	ND	ND	ND	ND	ND	ND	ND	ND	ND	ND	ND	ND	ND	ND	ND	ND	ND	ND	ND	ND	ND	ND	ND	0.809471	ND	3.1081	0.2307	0.510054	ND	ND	ND	ND
[truncated: 109 more columns]
